# Supplementary material for: Structure-guided screening identifies Tucatinib as dual inhibitor for MCT1/2
Source: EMBO Rep. 2025 Dec 11;27(3):677–703. doi: 10.1038/s44319-025-00661-9 (PMC12894981; doi:10.1038/s44319-025-00661-9)
Supplement: Supplementary file 3 — Source data Fig. 1 [file 44319_2025_661_MOESM3_ESM.zip]

Archive with 3 entries (2 files):
- Figure 1/
- Figure 1/Figure 1G.pdf
- Figure 1/Figure 1H.pdf
