# Supplementary material for: Structure-guided screening identifies Tucatinib as dual inhibitor for MCT1/2
Source: EMBO Rep. 2025 Dec 11;27(3):677–703. doi: 10.1038/s44319-025-00661-9 (PMC12894981; doi:10.1038/s44319-025-00661-9)
Supplement: Supplementary file 4 — Source data Fig. 2 [file 44319_2025_661_MOESM4_ESM.zip]

Archive with 4 entries (3 files):
- Figure 2/
- Figure 2/Figure 2I.xlsx
- Figure 2/Figure 2J.xlsx
- Figure 2/Figure 2K.xlsx
