# Supplementary material for: Structure-guided screening identifies Tucatinib as dual inhibitor for MCT1/2
Source: EMBO Rep. 2025 Dec 11;27(3):677–703. doi: 10.1038/s44319-025-00661-9 (PMC12894981; doi:10.1038/s44319-025-00661-9)
Supplement: Supplementary file 4 — Source data Fig. 2 [file 44319_2025_661_MOESM4_ESM.zip › Figure 2/Figure 2I.xlsx]

## Sheet: Fig.2I
	vector	WT	WT+AR-C155858	Y34A	F262A	D293A	R297A	F351A
ΔF (%)	13.92	52.93	19.51	20.77	28.37	20.86	17.33	13.97
	12.65	63.77	27.71	17.77	30.37	17.97	19.14	19.35
	11.48	55.11	22.72	19.17	24.64	16.15	21.08	19.03
