# Supplementary material for: Structure-guided screening identifies Tucatinib as dual inhibitor for MCT1/2
Source: EMBO Rep. 2025 Dec 11;27(3):677–703. doi: 10.1038/s44319-025-00661-9 (PMC12894981; doi:10.1038/s44319-025-00661-9)
Supplement: Supplementary file 4 — Source data Fig. 2 [file 44319_2025_661_MOESM4_ESM.zip › Figure 2/Figure 2J.xlsx]

## Sheet: Fig.2J
X(time)	Y(response)
time	0.3 μM	0.6 μM	2.5 μM	10.0 μM	80.0 μM
0	0	0	0	0	0
0.2	3.086e-05	6.164e-05	0.00024464	0.00094867	0.00577115
0.4	6.145e-05	0.00012259	0.00048277	0.001816	0.00871103
0.6	9.178e-05	0.00018285	0.00071456	0.00260896	0.0102086
0.8	0.00012185	0.00024243	0.00094018	0.00333393	0.0109715
1	0.00015165	0.00030134	0.0011598	0.00399674	0.0113601
1.2	0.00018119	0.00035959	0.00137356	0.00460271	0.0115581
1.4	0.00021048	0.00041718	0.00158164	0.00515673	0.011659
1.6	0.00023952	0.00047413	0.00178418	0.00566324	0.0117103
1.8	0.0002683	0.00053043	0.00198132	0.00612632	0.0117365
2	0.00029684	0.00058611	0.00217322	0.00654969	0.0117498
2.2	0.00032513	0.00064115	0.00236	0.00693676	0.0117566
2.4	0.00035317	0.00069558	0.00254182	0.00729064	0.0117601
2.6	0.00038097	0.00074939	0.0027188	0.00761418	0.0117619
2.8	0.00040853	0.0008026	0.00289106	0.00790998	0.0117628
3	0.00043584	0.00085521	0.00305874	0.00818041	0.0117632
3.2	0.00046293	0.00090722	0.00322195	0.00842766	0.0117634
3.4	0.00048978	0.00095865	0.00338082	0.0086537	0.0117636
3.6	0.00051639	0.00100951	0.00353546	0.00886036	0.0117636
3.8	0.00054277	0.00105979	0.00368598	0.00904931	0.0117637
4	0.00056893	0.0011095	0.0038325	0.00922205	0.0117637
4.2	0.00059486	0.00115866	0.00397512	0.00937998	0.0117637
4.4	0.00062056	0.00120726	0.00411394	0.00952437	0.0117637
4.6	0.00064604	0.00125531	0.00424906	0.00965638	0.0117637
4.8	0.00067131	0.00130283	0.00438058	0.00977706	0.0117637
5	0.00069635	0.00134981	0.00450861	0.0098874	0.0117637
5.2	0.00072117	0.00139626	0.00463323	0.00998828	0.0117637
5.4	0.00074578	0.00144219	0.00475453	0.0100805	0.0117637
5.6	0.00077018	0.0014876	0.0048726	0.0101648	0.0117637
5.8	0.00079436	0.0015325	0.00498752	0.0102419	0.0117637
6	0.00081834	0.0015769	0.00509939	0.0103124	0.0117637
6.2	0.0008421	0.00162079	0.00520828	0.0103768	0.0117637
6.4	0.00086566	0.00166419	0.00531427	0.0104358	0.0117637
6.6	0.00088902	0.00170711	0.00541744	0.0104896	0.0117637
6.8	0.00091218	0.00174954	0.00551786	0.0105389	0.0117637
7	0.00093513	0.00179149	0.00561561	0.0105839	0.0117637
7.2	0.00095788	0.00183297	0.00571076	0.010625	0.0117637
7.4	0.00098044	0.00187399	0.00580337	0.0106627	0.0117637
7.6	0.0010028	0.00191454	0.00589352	0.0106971	0.0117637
7.8	0.00102497	0.00195463	0.00598127	0.0107285	0.0117637
8	0.00104695	0.00199428	0.00606668	0.0107573	0.0117637
8.2	0.00106873	0.00203348	0.00614982	0.0107836	0.0117637
8.4	0.00109033	0.00207224	0.00623074	0.0108076	0.0117637
8.6	0.00111174	0.00211056	0.00630951	0.0108296	0.0117637
8.8	0.00113296	0.00214845	0.00638619	0.0108497	0.0117637
9	0.001154	0.00218591	0.00646082	0.0108681	0.0117637
9.2	0.00117486	0.00222296	0.00653347	0.0108848	0.0117637
9.4	0.00119554	0.00225958	0.00660418	0.0109002	0.0117637
9.6	0.00121604	0.0022958	0.00667301	0.0109142	0.0117637
9.8	0.00123636	0.0023316	0.00674	0.0109271	0.0117637
10	0.0012565	0.00236701	0.00680522	0.0109388	0.0117637
10.2	0.00127647	0.00240201	0.0068687	0.0109495	0.0117637
10.4	0.00129627	0.00243662	0.00693048	0.0109593	0.0117637
10.6	0.00131589	0.00247084	0.00699063	0.0109683	0.0117637
10.8	0.00133535	0.00250468	0.00704917	0.0109765	0.0117637
11	0.00135463	0.00253814	0.00710615	0.010984	0.0117637
11.2	0.00137375	0.00257122	0.00716162	0.0109908	0.0117637
11.4	0.0013927	0.00260392	0.00721561	0.0109971	0.0117637
11.6	0.00141149	0.00263626	0.00726816	0.0110028	0.0117637
11.8	0.00143012	0.00266824	0.00731931	0.0110081	0.0117637
12	0.00144858	0.00269985	0.0073691	0.0110129	0.0117637
12.2	0.00146689	0.00273111	0.00741757	0.0110172	0.0117637
12.4	0.00148503	0.00276202	0.00746475	0.0110212	0.0117637
12.6	0.00150302	0.00279258	0.00751067	0.0110249	0.0117637
12.8	0.00152085	0.0028228	0.00755536	0.0110282	0.0117637
13	0.00153853	0.00285267	0.00759887	0.0110313	0.0117637
13.2	0.00155606	0.00288221	0.00764122	0.0110341	0.0117637
13.4	0.00157343	0.00291142	0.00768244	0.0110367	0.0117637
13.6	0.00159065	0.0029403	0.00772257	0.011039	0.0117637
13.8	0.00160772	0.00296885	0.00776162	0.0110411	0.0117637
14	0.00162465	0.00299709	0.00779964	0.0110431	0.0117637
14.2	0.00164143	0.003025	0.00783664	0.0110449	0.0117637
14.4	0.00165806	0.0030526	0.00787266	0.0110465	0.0117637
14.6	0.00167455	0.00307989	0.00790772	0.011048	0.0117637
14.8	0.0016909	0.00310688	0.00794185	0.0110494	0.0117637
15	0.0017071	0.00313356	0.00797507	0.0110506	0.0117637
15.2	0.00172316	0.00315993	0.00800741	0.0110518	0.0117637
15.4	0.00173909	0.00318602	0.00803888	0.0110528	0.0117637
15.6	0.00175487	0.00321181	0.00806951	0.0110537	0.0117637
15.8	0.00177052	0.00323731	0.00809933	0.0110546	0.0117637
16	0.00178604	0.00326252	0.00812836	0.0110554	0.0117637
16.2	0.00180142	0.00328745	0.00815661	0.0110561	0.0117637
16.4	0.00181666	0.00331209	0.00818412	0.0110568	0.0117637
16.6	0.00183178	0.00333646	0.00821089	0.0110574	0.0117637
16.8	0.00184676	0.00336056	0.00823694	0.011058	0.0117637
17	0.00186161	0.00338438	0.0082623	0.0110585	0.0117637
17.2	0.00187634	0.00340794	0.00828699	0.0110589	0.0117637
17.4	0.00189093	0.00343123	0.00831102	0.0110594	0.0117637
17.6	0.00190541	0.00345426	0.00833441	0.0110598	0.0117637
17.8	0.00191975	0.00347703	0.00835718	0.0110601	0.0117637
18	0.00193397	0.00349955	0.00837934	0.0110604	0.0117637
18.2	0.00194807	0.00352181	0.00840092	0.0110607	0.0117637
18.4	0.00196204	0.00354382	0.00842191	0.011061	0.0117637
18.6	0.0019759	0.00356558	0.00844235	0.0110613	0.0117637
18.8	0.00198963	0.0035871	0.00846225	0.0110615	0.0117637
19	0.00200325	0.00360838	0.00848161	0.0110617	0.0117637
19.2	0.00201674	0.00362941	0.00850046	0.0110619	0.0117637
19.4	0.00203012	0.00365021	0.00851881	0.0110621	0.0117637
19.6	0.00204339	0.00367078	0.00853667	0.0110622	0.0117637
19.8	0.00205653	0.00369111	0.00855405	0.0110624	0.0117637
20	0.00206957	0.00371122	0.00857097	0.0110625	0.0117637
20.2	0.00208249	0.0037311	0.00858744	0.0110626	0.0117637
20.4	0.0020953	0.00375075	0.00860348	0.0110627	0.0117637
20.6	0.002108	0.00377019	0.00861908	0.0110628	0.0117637
20.8	0.00212059	0.0037894	0.00863427	0.0110629	0.0117637
21	0.00213307	0.0038084	0.00864906	0.011063	0.0117637
21.2	0.00214544	0.00382719	0.00866345	0.0110631	0.0117637
21.4	0.0021577	0.00384576	0.00867746	0.0110632	0.0117637
21.6	0.00216986	0.00386413	0.00869109	0.0110632	0.0117637
21.8	0.00218192	0.00388229	0.00870437	0.0110633	0.0117637
22	0.00219386	0.00390024	0.00871729	0.0110633	0.0117637
22.2	0.00220571	0.00391799	0.00872986	0.0110634	0.0117637
22.4	0.00221745	0.00393554	0.0087421	0.0110634	0.0117637
22.6	0.00222909	0.0039529	0.00875402	0.0110635	0.0117637
22.8	0.00224063	0.00397006	0.00876561	0.0110635	0.0117637
23	0.00225207	0.00398703	0.0087769	0.0110635	0.0117637
23.2	0.00226341	0.0040038	0.00878789	0.0110636	0.0117637
23.4	0.00227465	0.00402039	0.00879859	0.0110636	0.0117637
23.6	0.0022858	0.00403679	0.008809	0.0110636	0.0117637
23.8	0.00229684	0.004053	0.00881913	0.0110636	0.0117637
24	0.0023078	0.00406904	0.008829	0.0110637	0.0117637
24.2	0.00231865	0.00408489	0.0088386	0.0110637	0.0117637
24.4	0.00232942	0.00410056	0.00884794	0.0110637	0.0117637
24.6	0.00234008	0.00411606	0.00885704	0.0110637	0.0117637
24.8	0.00235066	0.00413139	0.0088659	0.0110638	0.0117637
25	0.00236115	0.00414654	0.00887452	0.0110638	0.0117637
25.2	0.00237154	0.00416152	0.00888291	0.0110638	0.0117637
25.4	0.00238185	0.00417633	0.00889107	0.0110638	0.0117637
25.6	0.00239206	0.00419098	0.00889902	0.0110638	0.0117637
25.8	0.00240219	0.00420546	0.00890676	0.0110638	0.0117637
26	0.00241223	0.00421977	0.00891429	0.0110638	0.0117637
26.2	0.00242218	0.00423393	0.00892162	0.0110638	0.0117637
26.4	0.00243205	0.00424793	0.00892876	0.0110638	0.0117637
26.6	0.00244183	0.00426177	0.0089357	0.0110638	0.0117637
26.8	0.00245152	0.00427545	0.00894246	0.0110638	0.0117637
27	0.00246113	0.00428898	0.00894905	0.0110639	0.0117637
27.2	0.00247066	0.00430236	0.00895545	0.0110639	0.0117637
27.4	0.00248011	0.00431559	0.00896169	0.0110639	0.0117637
27.6	0.00248947	0.00432866	0.00896776	0.0110639	0.0117637
27.8	0.00249875	0.0043416	0.00897366	0.0110639	0.0117637
28	0.00250795	0.00435438	0.00897941	0.0110639	0.0117637
28.2	0.00251708	0.00436702	0.00898501	0.0110639	0.0117637
28.4	0.00252612	0.00437952	0.00899046	0.0110639	0.0117637
28.6	0.00253508	0.00439188	0.00899576	0.0110639	0.0117637
28.8	0.00254397	0.0044041	0.00900092	0.0110639	0.0117637
29	0.00255278	0.00441618	0.00900595	0.0110639	0.0117637
29.2	0.00256151	0.00442813	0.00901084	0.0110639	0.0117637
29.4	0.00257017	0.00443994	0.0090156	0.0110639	0.0117637
29.6	0.00257875	0.00445162	0.00902023	0.0110639	0.0117637
29.8	0.00258726	0.00446317	0.00902475	0.0110639	0.0117637
30	0.0025957	0.00447459	0.00902914	0.0110639	0.0117637
30.2	0.00260406	0.00448588	0.00903341	0.0110639	0.0117637
30.4	0.00261235	0.00449704	0.00903757	0.0110639	0.0117637
30.6	0.00262057	0.00450808	0.00904162	0.0110639	0.0117637
30.8	0.00262871	0.00451899	0.00904556	0.0110639	0.0117637
31	0.00263679	0.00452978	0.0090494	0.0110639	0.0117637
31.2	0.00264479	0.00454045	0.00905313	0.0110639	0.0117637
31.4	0.00265273	0.00455099	0.00905677	0.0110639	0.0117637
31.6	0.0026606	0.00456142	0.0090603	0.0110639	0.0117637
31.8	0.0026684	0.00457174	0.00906375	0.0110639	0.0117637
32	0.00267613	0.00458193	0.0090671	0.0110639	0.0117637
32.2	0.00268379	0.00459201	0.00907036	0.0110639	0.0117637
32.4	0.00269139	0.00460198	0.00907354	0.0110639	0.0117637
32.6	0.00269892	0.00461184	0.00907663	0.0110639	0.0117637
32.8	0.00270639	0.00462158	0.00907964	0.0110639	0.0117637
33	0.00271379	0.00463122	0.00908257	0.0110639	0.0117637
33.2	0.00272113	0.00464074	0.00908542	0.0110639	0.0117637
33.4	0.0027284	0.00465016	0.00908819	0.0110639	0.0117637
33.6	0.00273562	0.00465948	0.0090909	0.0110639	0.0117637
33.8	0.00274276	0.00466869	0.00909353	0.0110639	0.0117637
34	0.00274985	0.00467779	0.00909609	0.0110639	0.0117637
34.2	0.00275688	0.00468679	0.00909858	0.0110639	0.0117637
34.4	0.00276384	0.0046957	0.009101	0.0110639	0.0117637
34.6	0.00277075	0.0047045	0.00910336	0.0110639	0.0117637
34.8	0.00277759	0.0047132	0.00910566	0.0110639	0.0117637
35	0.00278438	0.0047218	0.0091079	0.0110639	0.0117637
35.2	0.0027911	0.00473031	0.00911007	0.0110639	0.0117637
35.4	0.00279777	0.00473872	0.00911219	0.0110639	0.0117637
35.6	0.00280438	0.00474704	0.00911425	0.0110639	0.0117637
35.8	0.00281093	0.00475526	0.00911626	0.0110639	0.0117637
36	0.00281743	0.00476339	0.00911822	0.0110639	0.0117637
36.2	0.00282387	0.00477143	0.00912012	0.0110639	0.0117637
36.4	0.00283025	0.00477938	0.00912197	0.0110639	0.0117637
36.6	0.00283658	0.00478724	0.00912377	0.0110639	0.0117637
36.8	0.00284285	0.00479501	0.00912553	0.0110639	0.0117637
37	0.00284907	0.0048027	0.00912723	0.0110639	0.0117637
37.2	0.00285524	0.00481029	0.0091289	0.0110639	0.0117637
37.4	0.00286135	0.00481781	0.00913051	0.0110639	0.0117637
37.6	0.00286741	0.00482523	0.00913209	0.0110639	0.0117637
37.8	0.00287342	0.00483258	0.00913362	0.0110639	0.0117637
38	0.00287937	0.00483984	0.00913511	0.0110639	0.0117637
38.2	0.00288527	0.00484702	0.00913657	0.0110639	0.0117637
38.4	0.00289113	0.00485412	0.00913798	0.0110639	0.0117637
38.6	0.00289693	0.00486113	0.00913936	0.0110639	0.0117637
38.8	0.00290268	0.00486807	0.0091407	0.0110639	0.0117637
39	0.00290838	0.00487494	0.009142	0.0110639	0.0117637
39.2	0.00291403	0.00488172	0.00914327	0.0110639	0.0117637
39.4	0.00291963	0.00488843	0.0091445	0.0110639	0.0117637
39.6	0.00292519	0.00489506	0.00914571	0.0110639	0.0117637
39.8	0.00293069	0.00490162	0.00914688	0.0110639	0.0117637
40	0.00293615	0.0049081	0.00914802	0.0110639	0.0117637
40.2	0.00294156	0.00491451	0.00914912	0.0110639	0.0117637
40.4	0.00294693	0.00492085	0.0091502	0.0110639	0.0117637
40.6	0.00295224	0.00492712	0.00915125	0.0110639	0.0117637
40.8	0.00295751	0.00493332	0.00915228	0.0110639	0.0117637
41	0.00296274	0.00493944	0.00915327	0.0110639	0.0117637
41.2	0.00296792	0.0049455	0.00915424	0.0110639	0.0117637
41.4	0.00297305	0.00495149	0.00915518	0.0110639	0.0117637
41.6	0.00297815	0.00495742	0.0091561	0.0110639	0.0117637
41.8	0.00298319	0.00496327	0.009157	0.0110639	0.0117637
42	0.0029882	0.00496906	0.00915787	0.0110639	0.0117637
42.2	0.00299316	0.00497479	0.00915871	0.0110639	0.0117637
42.4	0.00299807	0.00498045	0.00915954	0.0110639	0.0117637
42.6	0.00300295	0.00498605	0.00916034	0.0110639	0.0117637
42.8	0.00300778	0.00499158	0.00916112	0.0110639	0.0117637
43	0.00301257	0.00499705	0.00916188	0.0110639	0.0117637
43.2	0.00301732	0.00500246	0.00916262	0.0110639	0.0117637
43.4	0.00302202	0.00500781	0.00916334	0.0110639	0.0117637
43.6	0.00302669	0.0050131	0.00916404	0.0110639	0.0117637
43.8	0.00303132	0.00501833	0.00916472	0.0110639	0.0117637
44	0.0030359	0.0050235	0.00916539	0.0110639	0.0117637
44.2	0.00304045	0.00502861	0.00916603	0.0110639	0.0117637
44.4	0.00304495	0.00503367	0.00916666	0.0110639	0.0117637
44.6	0.00304942	0.00503867	0.00916727	0.0110639	0.0117637
44.8	0.00305385	0.00504361	0.00916787	0.0110639	0.0117637
45	0.00305824	0.00504849	0.00916845	0.0110639	0.0117637
45.2	0.00306259	0.00505333	0.00916902	0.0110639	0.0117637
45.4	0.00306691	0.0050581	0.00916957	0.0110639	0.0117637
45.6	0.00307119	0.00506283	0.0091701	0.0110639	0.0117637
45.8	0.00307543	0.0050675	0.00917062	0.0110639	0.0117637
46	0.00307963	0.00507211	0.00917113	0.0110639	0.0117637
46.2	0.0030838	0.00507668	0.00917162	0.0110639	0.0117637
46.4	0.00308793	0.00508119	0.0091721	0.0110639	0.0117637
46.6	0.00309202	0.00508566	0.00917257	0.0110639	0.0117637
46.8	0.00309608	0.00509007	0.00917303	0.0110639	0.0117637
47	0.00310011	0.00509443	0.00917347	0.0110639	0.0117637
47.2	0.0031041	0.00509875	0.0091739	0.0110639	0.0117637
47.4	0.00310805	0.00510301	0.00917432	0.0110639	0.0117637
47.6	0.00311197	0.00510723	0.00917473	0.0110639	0.0117637
47.8	0.00311586	0.0051114	0.00917513	0.0110639	0.0117637
48	0.00311971	0.00511553	0.00917551	0.0110639	0.0117637
48.2	0.00312353	0.0051196	0.00917589	0.0110639	0.0117637
48.4	0.00312732	0.00512363	0.00917626	0.0110639	0.0117637
48.6	0.00313107	0.00512762	0.00917661	0.0110639	0.0117637
48.8	0.00313479	0.00513156	0.00917696	0.0110639	0.0117637
49	0.00313848	0.00513546	0.0091773	0.0110639	0.0117637
49.2	0.00314214	0.00513931	0.00917763	0.0110639	0.0117637
49.4	0.00314577	0.00514312	0.00917795	0.0110639	0.0117637
49.6	0.00314936	0.00514689	0.00917826	0.0110639	0.0117637
49.8	0.00315292	0.00515061	0.00917857	0.0110639	0.0117637
50	0.00315645	0.00515429	0.00917886	0.0110639	0.0117637
50.2	0.00315996	0.00515793	0.00917915	0.0110639	0.0117637
50.4	0.00316343	0.00516153	0.00917943	0.0110639	0.0117637
50.6	0.00316687	0.00516509	0.0091797	0.0110639	0.0117637
50.8	0.00317028	0.00516861	0.00917997	0.0110639	0.0117637
51	0.00317366	0.00517209	0.00918023	0.0110639	0.0117637
51.2	0.00317701	0.00517553	0.00918048	0.0110639	0.0117637
51.4	0.00318033	0.00517893	0.00918072	0.0110639	0.0117637
51.6	0.00318363	0.0051823	0.00918096	0.0110639	0.0117637
51.8	0.00318689	0.00518562	0.00918119	0.0110639	0.0117637
52	0.00319013	0.00518891	0.00918142	0.0110639	0.0117637
52.2	0.00319334	0.00519216	0.00918164	0.0110639	0.0117637
52.4	0.00319652	0.00519538	0.00918185	0.0110639	0.0117637
52.6	0.00319968	0.00519856	0.00918206	0.0110639	0.0117637
52.8	0.0032028	0.0052017	0.00918226	0.0110639	0.0117637
53	0.0032059	0.00520481	0.00918246	0.0110639	0.0117637
53.2	0.00320898	0.00520788	0.00918265	0.0110639	0.0117637
53.4	0.00321202	0.00521092	0.00918284	0.0110639	0.0117637
53.6	0.00321504	0.00521392	0.00918302	0.0110639	0.0117637
53.8	0.00321803	0.00521689	0.0091832	0.0110639	0.0117637
54	0.003221	0.00521983	0.00918337	0.0110639	0.0117637
54.2	0.00322394	0.00522273	0.00918354	0.0110639	0.0117637
54.4	0.00322686	0.0052256	0.0091837	0.0110639	0.0117637
54.6	0.00322975	0.00522844	0.00918386	0.0110639	0.0117637
54.8	0.00323262	0.00523125	0.00918401	0.0110639	0.0117637
55	0.00323546	0.00523402	0.00918416	0.0110639	0.0117637
55.2	0.00323827	0.00523676	0.00918431	0.0110639	0.0117637
55.4	0.00324107	0.00523948	0.00918445	0.0110639	0.0117637
55.6	0.00324383	0.00524216	0.00918459	0.0110639	0.0117637
55.8	0.00324658	0.00524481	0.00918473	0.0110639	0.0117637
56	0.0032493	0.00524743	0.00918486	0.0110639	0.0117637
56.2	0.00325199	0.00525003	0.00918499	0.0110639	0.0117637
56.4	0.00325467	0.00525259	0.00918511	0.0110639	0.0117637
56.6	0.00325732	0.00525513	0.00918523	0.0110639	0.0117637
56.8	0.00325994	0.00525763	0.00918535	0.0110639	0.0117637
57	0.00326255	0.00526011	0.00918547	0.0110639	0.0117637
57.2	0.00326513	0.00526256	0.00918558	0.0110639	0.0117637
57.4	0.00326769	0.00526498	0.00918569	0.0110639	0.0117637
57.6	0.00327023	0.00526738	0.00918579	0.0110639	0.0117637
57.8	0.00327274	0.00526975	0.0091859	0.0110639	0.0117637
58	0.00327524	0.00527209	0.009186	0.0110639	0.0117637
58.2	0.00327771	0.0052744	0.00918609	0.0110639	0.0117637
58.4	0.00328016	0.00527669	0.00918619	0.0110639	0.0117637
58.6	0.00328259	0.00527896	0.00918628	0.0110639	0.0117637
58.8	0.00328499	0.00528119	0.00918637	0.0110639	0.0117637
59	0.00328738	0.00528341	0.00918646	0.0110639	0.0117637
59.2	0.00328975	0.00528559	0.00918655	0.0110639	0.0117637
59.4	0.00329209	0.00528776	0.00918663	0.0110639	0.0117637
59.6	0.00329442	0.0052899	0.00918671	0.0110639	0.0117637
59.8	0.00329672	0.00529201	0.00918679	0.0110639	0.0117637
60	0.00329901	0.0052941	0.00918686	0.0110639	0.0117637
60.2	0.00330128	0.00529617	0.00918694	0.0110639	0.0117637
60.4	0.00330352	0.00529821	0.00918701	0.0110639	0.0117637
60.6	0.00330575	0.00530024	0.00918708	0.0110639	0.0117637
60.8	0.00330796	0.00530223	0.00918715	0.0110639	0.0117637
61	0.00331014	0.00530421	0.00918722	0.0110639	0.0117637
61.2	0.00331231	0.00530616	0.00918728	0.0110639	0.0117637
61.4	0.00331446	0.0053081	0.00918735	0.0110639	0.0117637
61.6	0.00331659	0.00531001	0.00918741	0.0110639	0.0117637
61.8	0.00331871	0.0053119	0.00918747	0.0110639	0.0117637
62	0.0033208	0.00531376	0.00918753	0.0110639	0.0117637
62.2	0.00332288	0.00531561	0.00918758	0.0110639	0.0117637
62.4	0.00332494	0.00531743	0.00918764	0.0110639	0.0117637
62.6	0.00332698	0.00531924	0.00918769	0.0110639	0.0117637
62.8	0.003329	0.00532102	0.00918775	0.0110639	0.0117637
63	0.00333101	0.00532279	0.0091878	0.0110639	0.0117637
63.2	0.003333	0.00532453	0.00918785	0.0110639	0.0117637
63.4	0.00333497	0.00532626	0.0091879	0.0110639	0.0117637
63.6	0.00333692	0.00532797	0.00918794	0.0110639	0.0117637
63.8	0.00333886	0.00532965	0.00918799	0.0110639	0.0117637
64	0.00334078	0.00533132	0.00918803	0.0110639	0.0117637
64.2	0.00334268	0.00533297	0.00918808	0.0110639	0.0117637
64.4	0.00334457	0.0053346	0.00918812	0.0110639	0.0117637
64.6	0.00334644	0.00533621	0.00918816	0.0110639	0.0117637
64.8	0.00334829	0.0053378	0.0091882	0.0110639	0.0117637
65	0.00335013	0.00533938	0.00918824	0.0110639	0.0117637
65.2	0.00335195	0.00534094	0.00918828	0.0110639	0.0117637
65.4	0.00335376	0.00534248	0.00918832	0.0110639	0.0117637
65.6	0.00335555	0.005344	0.00918835	0.0110639	0.0117637
65.8	0.00335733	0.00534551	0.00918839	0.0110639	0.0117637
66	0.00335909	0.005347	0.00918842	0.0110639	0.0117637
66.2	0.00336083	0.00534847	0.00918845	0.0110639	0.0117637
66.4	0.00336256	0.00534993	0.00918849	0.0110639	0.0117637
66.6	0.00336428	0.00535137	0.00918852	0.0110639	0.0117637
66.8	0.00336598	0.00535279	0.00918855	0.0110639	0.0117637
67	0.00336766	0.0053542	0.00918858	0.0110639	0.0117637
67.2	0.00336933	0.00535559	0.00918861	0.0110639	0.0117637
67.4	0.00337099	0.00535696	0.00918864	0.0110639	0.0117637
67.6	0.00337263	0.00535832	0.00918866	0.0110639	0.0117637
67.8	0.00337426	0.00535967	0.00918869	0.0110639	0.0117637
68	0.00337587	0.005361	0.00918872	0.0110639	0.0117637
68.2	0.00337747	0.00536231	0.00918874	0.0110639	0.0117637
68.4	0.00337906	0.00536361	0.00918877	0.0110639	0.0117637
68.6	0.00338063	0.0053649	0.00918879	0.0110639	0.0117637
68.8	0.00338219	0.00536617	0.00918881	0.0110639	0.0117637
69	0.00338373	0.00536743	0.00918884	0.0110639	0.0117637
69.2	0.00338526	0.00536867	0.00918886	0.0110639	0.0117637
69.4	0.00338678	0.0053699	0.00918888	0.0110639	0.0117637
69.6	0.00338829	0.00537111	0.0091889	0.0110639	0.0117637
69.8	0.00338978	0.00537231	0.00918892	0.0110639	0.0117637
70	0.00339126	0.0053735	0.00918894	0.0110639	0.0117637
70.2	0.00339272	0.00537467	0.00918896	0.0110639	0.0117637
70.4	0.00339418	0.00537584	0.00918898	0.0110639	0.0117637
70.6	0.00339562	0.00537698	0.009189	0.0110639	0.0117637
70.8	0.00339704	0.00537812	0.00918902	0.0110639	0.0117637
71	0.00339846	0.00537924	0.00918903	0.0110639	0.0117637
71.2	0.00339986	0.00538035	0.00918905	0.0110639	0.0117637
71.4	0.00340126	0.00538145	0.00918907	0.0110639	0.0117637
71.6	0.00340263	0.00538253	0.00918908	0.0110639	0.0117637
71.8	0.003404	0.0053836	0.0091891	0.0110639	0.0117637
72	0.00340536	0.00538467	0.00918911	0.0110639	0.0117637
72.2	0.0034067	0.00538571	0.00918913	0.0110639	0.0117637
72.4	0.00340803	0.00538675	0.00918914	0.0110639	0.0117637
72.6	0.00340935	0.00538778	0.00918916	0.0110639	0.0117637
72.8	0.00341066	0.00538879	0.00918917	0.0110639	0.0117637
73	0.00341196	0.00538979	0.00918918	0.0110639	0.0117637
73.2	0.00341325	0.00539078	0.0091892	0.0110639	0.0117637
73.4	0.00341452	0.00539176	0.00918921	0.0110639	0.0117637
73.6	0.00341579	0.00539273	0.00918922	0.0110639	0.0117637
73.8	0.00341704	0.00539369	0.00918923	0.0110639	0.0117637
74	0.00341828	0.00539464	0.00918924	0.0110639	0.0117637
74.2	0.00341952	0.00539557	0.00918926	0.0110639	0.0117637
74.4	0.00342074	0.0053965	0.00918927	0.0110639	0.0117637
74.6	0.00342195	0.00539741	0.00918928	0.0110639	0.0117637
74.8	0.00342315	0.00539832	0.00918929	0.0110639	0.0117637
75	0.00342434	0.00539921	0.0091893	0.0110639	0.0117637
75.2	0.00342552	0.0054001	0.00918931	0.0110639	0.0117637
75.4	0.00342669	0.00540097	0.00918932	0.0110639	0.0117637
75.6	0.00342784	0.00540184	0.00918933	0.0110639	0.0117637
75.8	0.00342899	0.00540269	0.00918934	0.0110639	0.0117637
76	0.00343013	0.00540354	0.00918935	0.0110639	0.0117637
76.2	0.00343126	0.00540438	0.00918935	0.0110639	0.0117637
76.4	0.00343238	0.0054052	0.00918936	0.0110639	0.0117637
76.6	0.00343349	0.00540602	0.00918937	0.0110639	0.0117637
76.8	0.00343459	0.00540683	0.00918938	0.0110639	0.0117637
77	0.00343568	0.00540763	0.00918939	0.0110639	0.0117637
77.2	0.00343676	0.00540842	0.00918939	0.0110639	0.0117637
77.4	0.00343783	0.0054092	0.0091894	0.0110639	0.0117637
77.6	0.0034389	0.00540997	0.00918941	0.0110639	0.0117637
77.8	0.00343995	0.00541073	0.00918942	0.0110639	0.0117637
78	0.00344099	0.00541149	0.00918942	0.0110639	0.0117637
78.2	0.00344203	0.00541224	0.00918943	0.0110639	0.0117637
78.4	0.00344305	0.00541297	0.00918943	0.0110639	0.0117637
78.6	0.00344407	0.0054137	0.00918944	0.0110639	0.0117637
78.8	0.00344508	0.00541443	0.00918945	0.0110639	0.0117637
79	0.00344608	0.00541514	0.00918945	0.0110639	0.0117637
79.2	0.00344707	0.00541585	0.00918946	0.0110639	0.0117637
79.4	0.00344805	0.00541654	0.00918946	0.0110639	0.0117637
79.6	0.00344903	0.00541723	0.00918947	0.0110639	0.0117637
79.8	0.00344999	0.00541792	0.00918948	0.0110639	0.0117637
80	0.00345095	0.00541859	0.00918948	0.0110639	0.0117637
80.2	0.0034519	0.00541926	0.00918949	0.0110639	0.0117637
80.4	0.00345284	0.00541992	0.00918949	0.0110639	0.0117637
80.6	0.00345377	0.00542057	0.00918949	0.0110639	0.0117637
80.8	0.00345469	0.00542121	0.0091895	0.0110639	0.0117637
81	0.00345561	0.00542185	0.0091895	0.0110639	0.0117637
81.2	0.00345652	0.00542248	0.00918951	0.0110639	0.0117637
81.4	0.00345742	0.0054231	0.00918951	0.0110639	0.0117637
81.6	0.00345831	0.00542372	0.00918952	0.0110639	0.0117637
81.8	0.0034592	0.00542433	0.00918952	0.0110639	0.0117637
82	0.00346007	0.00542493	0.00918952	0.0110639	0.0117637
82.2	0.00346094	0.00542553	0.00918953	0.0110639	0.0117637
82.4	0.0034618	0.00542611	0.00918953	0.0110639	0.0117637
82.6	0.00346266	0.0054267	0.00918954	0.0110639	0.0117637
82.8	0.00346351	0.00542727	0.00918954	0.0110639	0.0117637
83	0.00346435	0.00542784	0.00918954	0.0110639	0.0117637
83.2	0.00346518	0.0054284	0.00918955	0.0110639	0.0117637
83.4	0.003466	0.00542896	0.00918955	0.0110639	0.0117637
83.6	0.00346682	0.00542951	0.00918955	0.0110639	0.0117637
83.8	0.00346763	0.00543005	0.00918956	0.0110639	0.0117637
84	0.00346844	0.00543059	0.00918956	0.0110639	0.0117637
84.2	0.00346923	0.00543112	0.00918956	0.0110639	0.0117637
84.4	0.00347002	0.00543165	0.00918956	0.0110639	0.0117637
84.6	0.00347081	0.00543217	0.00918957	0.0110639	0.0117637
84.8	0.00347158	0.00543268	0.00918957	0.0110639	0.0117637
85	0.00347235	0.00543319	0.00918957	0.0110639	0.0117637
85.2	0.00347312	0.00543369	0.00918958	0.0110639	0.0117637
85.4	0.00347387	0.00543419	0.00918958	0.0110639	0.0117637
85.6	0.00347462	0.00543468	0.00918958	0.0110639	0.0117637
85.8	0.00347537	0.00543517	0.00918958	0.0110639	0.0117637
86	0.0034761	0.00543565	0.00918959	0.0110639	0.0117637
86.2	0.00347683	0.00543612	0.00918959	0.0110639	0.0117637
86.4	0.00347756	0.00543659	0.00918959	0.0110639	0.0117637
86.6	0.00347828	0.00543706	0.00918959	0.0110639	0.0117637
86.8	0.00347899	0.00543752	0.00918959	0.0110639	0.0117637
87	0.00347969	0.00543797	0.0091896	0.0110639	0.0117637
87.2	0.00348039	0.00543842	0.0091896	0.0110639	0.0117637
87.4	0.00348109	0.00543886	0.0091896	0.0110639	0.0117637
87.6	0.00348178	0.0054393	0.0091896	0.0110639	0.0117637
87.8	0.00348246	0.00543973	0.0091896	0.0110639	0.0117637
88	0.00348313	0.00544016	0.0091896	0.0110639	0.0117637
88.2	0.0034838	0.00544059	0.00918961	0.0110639	0.0117637
88.4	0.00348447	0.00544101	0.00918961	0.0110639	0.0117637
88.6	0.00348512	0.00544142	0.00918961	0.0110639	0.0117637
88.8	0.00348578	0.00544183	0.00918961	0.0110639	0.0117637
89	0.00348642	0.00544224	0.00918961	0.0110639	0.0117637
89.2	0.00348706	0.00544264	0.00918961	0.0110639	0.0117637
89.4	0.0034877	0.00544303	0.00918962	0.0110639	0.0117637
89.6	0.00348833	0.00544343	0.00918962	0.0110639	0.0117637
89.8	0.00348895	0.00544381	0.00918962	0.0110639	0.0117637
90	0.00348957	0.0054442	0.00918962	0.0110639	0.0117637
90.2	0.00349019	0.00544457	0.00918962	0.0110639	0.0117637
90.4	0.0034908	0.00544495	0.00918962	0.0110639	0.0117637
90.6	0.0034914	0.00544532	0.00918962	0.0110639	0.0117637
90.8	0.003492	0.00544569	0.00918963	0.0110639	0.0117637
91	0.00349259	0.00544605	0.00918963	0.0110639	0.0117637
91.2	0.00349318	0.00544641	0.00918963	0.0110639	0.0117637
91.4	0.00349376	0.00544676	0.00918963	0.0110639	0.0117637
91.6	0.00349434	0.00544711	0.00918963	0.0110639	0.0117637
91.8	0.00349491	0.00544745	0.00918963	0.0110639	0.0117637
92	0.00349548	0.0054478	0.00918963	0.0110639	0.0117637
92.2	0.00349604	0.00544813	0.00918963	0.0110639	0.0117637
92.4	0.0034966	0.00544847	0.00918963	0.0110639	0.0117637
92.6	0.00349715	0.0054488	0.00918963	0.0110639	0.0117637
92.8	0.0034977	0.00544913	0.00918964	0.0110639	0.0117637
93	0.00349824	0.00544945	0.00918964	0.0110639	0.0117637
93.2	0.00349878	0.00544977	0.00918964	0.0110639	0.0117637
93.4	0.00349932	0.00545009	0.00918964	0.0110639	0.0117637
93.6	0.00349985	0.0054504	0.00918964	0.0110639	0.0117637
93.8	0.00350037	0.00545071	0.00918964	0.0110639	0.0117637
94	0.00350089	0.00545101	0.00918964	0.0110639	0.0117637
94.2	0.00350141	0.00545131	0.00918964	0.0110639	0.0117637
94.4	0.00350192	0.00545161	0.00918964	0.0110639	0.0117637
94.6	0.00350243	0.00545191	0.00918964	0.0110639	0.0117637
94.8	0.00350293	0.0054522	0.00918964	0.0110639	0.0117637
95	0.00350343	0.00545249	0.00918964	0.0110639	0.0117637
95.2	0.00350392	0.00545277	0.00918964	0.0110639	0.0117637
95.4	0.00350441	0.00545306	0.00918965	0.0110639	0.0117637
95.6	0.00350489	0.00545333	0.00918965	0.0110639	0.0117637
95.8	0.00350538	0.00545361	0.00918965	0.0110639	0.0117637
96	0.00350585	0.00545388	0.00918965	0.0110639	0.0117637
96.2	0.00350633	0.00545415	0.00918965	0.0110639	0.0117637
96.4	0.00350679	0.00545442	0.00918965	0.0110639	0.0117637
96.6	0.00350726	0.00545468	0.00918965	0.0110639	0.0117637
96.8	0.00350772	0.00545494	0.00918965	0.0110639	0.0117637
97	0.00350818	0.0054552	0.00918965	0.0110639	0.0117637
97.2	0.00350863	0.00545546	0.00918965	0.0110639	0.0117637
97.4	0.00350908	0.00545571	0.00918965	0.0110639	0.0117637
97.6	0.00350952	0.00545596	0.00918965	0.0110639	0.0117637
97.8	0.00350996	0.0054562	0.00918965	0.0110639	0.0117637
98	0.0035104	0.00545645	0.00918965	0.0110639	0.0117637
98.2	0.00351083	0.00545669	0.00918965	0.0110639	0.0117637
98.4	0.00351126	0.00545693	0.00918965	0.0110639	0.0117637
98.6	0.00351169	0.00545716	0.00918965	0.0110639	0.0117637
98.8	0.00351211	0.00545739	0.00918965	0.0110639	0.0117637
99	0.00351253	0.00545762	0.00918965	0.0110639	0.0117637
99.2	0.00351294	0.00545785	0.00918965	0.0110639	0.0117637
99.4	0.00351336	0.00545808	0.00918966	0.0110639	0.0117637
99.6	0.00351376	0.0054583	0.00918966	0.0110639	0.0117637
99.8	0.00351417	0.00545852	0.00918966	0.0110639	0.0117637
100	0.00351457	0.00545874	0.00918966	0.0110639	0.0117637
100.2	0.00351497	0.00545895	0.00918966	0.0110639	0.0117637
100.4	0.00351536	0.00545917	0.00918966	0.0110639	0.0117637
100.6	0.00351575	0.00545938	0.00918966	0.0110639	0.0117637
100.8	0.00351614	0.00545958	0.00918966	0.0110639	0.0117637
101	0.00351652	0.00545979	0.00918966	0.0110639	0.0117637
101.2	0.0035169	0.00545999	0.00918966	0.0110639	0.0117637
101.4	0.00351728	0.00546019	0.00918966	0.0110639	0.0117637
101.6	0.00351765	0.00546039	0.00918966	0.0110639	0.0117637
101.8	0.00351802	0.00546059	0.00918966	0.0110639	0.0117637
102	0.00351839	0.00546078	0.00918966	0.0110639	0.0117637
102.2	0.00351875	0.00546097	0.00918966	0.0110639	0.0117637
102.4	0.00351911	0.00546116	0.00918966	0.0110639	0.0117637
102.6	0.00351947	0.00546135	0.00918966	0.0110639	0.0117637
102.8	0.00351983	0.00546154	0.00918966	0.0110639	0.0117637
103	0.00352018	0.00546172	0.00918966	0.0110639	0.0117637
103.2	0.00352053	0.0054619	0.00918966	0.0110639	0.0117637
103.4	0.00352087	0.00546208	0.00918966	0.0110639	0.0117637
103.6	0.00352122	0.00546226	0.00918966	0.0110639	0.0117637
103.8	0.00352155	0.00546243	0.00918966	0.0110639	0.0117637
104	0.00352189	0.00546261	0.00918966	0.0110639	0.0117637
104.2	0.00352223	0.00546278	0.00918966	0.0110639	0.0117637
104.4	0.00352256	0.00546295	0.00918966	0.0110639	0.0117637
104.6	0.00352288	0.00546312	0.00918966	0.0110639	0.0117637
104.8	0.00352321	0.00546328	0.00918966	0.0110639	0.0117637
105	0.00352353	0.00546345	0.00918966	0.0110639	0.0117637
105.2	0.00352385	0.00546361	0.00918966	0.0110639	0.0117637
105.4	0.00352417	0.00546377	0.00918966	0.0110639	0.0117637
105.6	0.00352448	0.00546393	0.00918966	0.0110639	0.0117637
105.8	0.00352479	0.00546408	0.00918966	0.0110639	0.0117637
106	0.0035251	0.00546424	0.00918966	0.0110639	0.0117637
106.2	0.00352541	0.00546439	0.00918966	0.0110639	0.0117637
106.4	0.00352571	0.00546454	0.00918966	0.0110639	0.0117637
106.6	0.00352601	0.00546469	0.00918966	0.0110639	0.0117637
106.8	0.00352631	0.00546484	0.00918966	0.0110639	0.0117637
107	0.00352661	0.00546499	0.00918966	0.0110639	0.0117637
107.2	0.0035269	0.00546513	0.00918966	0.0110639	0.0117637
107.4	0.00352719	0.00546528	0.00918966	0.0110639	0.0117637
107.6	0.00352748	0.00546542	0.00918966	0.0110639	0.0117637
107.8	0.00352776	0.00546556	0.00918966	0.0110639	0.0117637
108	0.00352804	0.0054657	0.00918966	0.0110639	0.0117637
108.2	0.00352833	0.00546583	0.00918966	0.0110639	0.0117637
108.4	0.0035286	0.00546597	0.00918966	0.0110639	0.0117637
108.6	0.00352888	0.0054661	0.00918967	0.0110639	0.0117637
108.8	0.00352915	0.00546623	0.00918967	0.0110639	0.0117637
109	0.00352942	0.00546636	0.00918967	0.0110639	0.0117637
109.2	0.00352969	0.00546649	0.00918967	0.0110639	0.0117637
109.4	0.00352996	0.00546662	0.00918967	0.0110639	0.0117637
109.6	0.00353022	0.00546675	0.00918967	0.0110639	0.0117637
109.8	0.00353048	0.00546687	0.00918967	0.0110639	0.0117637
110	0.00353074	0.005467	0.00918967	0.0110639	0.0117637
110.2	0.003531	0.00546712	0.00918967	0.0110639	0.0117637
110.4	0.00353125	0.00546724	0.00918967	0.0110639	0.0117637
110.6	0.00353151	0.00546736	0.00918967	0.0110639	0.0117637
110.8	0.00353176	0.00546748	0.00918967	0.0110639	0.0117637
111	0.00353201	0.00546759	0.00918967	0.0110639	0.0117637
111.2	0.00353225	0.00546771	0.00918967	0.0110639	0.0117637
111.4	0.0035325	0.00546782	0.00918967	0.0110639	0.0117637
111.6	0.00353274	0.00546793	0.00918967	0.0110639	0.0117637
111.8	0.00353298	0.00546805	0.00918967	0.0110639	0.0117637
112	0.00353321	0.00546816	0.00918967	0.0110639	0.0117637
112.2	0.00353345	0.00546827	0.00918967	0.0110639	0.0117637
112.4	0.00353368	0.00546837	0.00918967	0.0110639	0.0117637
112.6	0.00353392	0.00546848	0.00918967	0.0110639	0.0117637
112.8	0.00353414	0.00546859	0.00918967	0.0110639	0.0117637
113	0.00353437	0.00546869	0.00918967	0.0110639	0.0117637
113.2	0.0035346	0.00546879	0.00918967	0.0110639	0.0117637
113.4	0.00353482	0.00546889	0.00918967	0.0110639	0.0117637
113.6	0.00353504	0.005469	0.00918967	0.0110639	0.0117637
113.8	0.00353526	0.0054691	0.00918967	0.0110639	0.0117637
114	0.00353548	0.00546919	0.00918967	0.0110639	0.0117637
114.2	0.0035357	0.00546929	0.00918967	0.0110639	0.0117637
114.4	0.00353591	0.00546939	0.00918967	0.0110639	0.0117637
114.6	0.00353612	0.00546948	0.00918967	0.0110639	0.0117637
114.8	0.00353633	0.00546958	0.00918967	0.0110639	0.0117637
115	0.00353654	0.00546967	0.00918967	0.0110639	0.0117637
115.2	0.00353675	0.00546976	0.00918967	0.0110639	0.0117637
115.4	0.00353695	0.00546985	0.00918967	0.0110639	0.0117637
115.6	0.00353716	0.00546994	0.00918967	0.0110639	0.0117637
115.8	0.00353736	0.00547003	0.00918967	0.0110639	0.0117637
116	0.00353756	0.00547012	0.00918967	0.0110639	0.0117637
116.2	0.00353776	0.00547021	0.00918967	0.0110639	0.0117637
116.4	0.00353795	0.00547029	0.00918967	0.0110639	0.0117637
116.6	0.00353815	0.00547038	0.00918967	0.0110639	0.0117637
116.8	0.00353834	0.00547046	0.00918967	0.0110639	0.0117637
117	0.00353853	0.00547055	0.00918967	0.0110639	0.0117637
117.2	0.00353872	0.00547063	0.00918967	0.0110639	0.0117637
117.4	0.00353891	0.00547071	0.00918967	0.0110639	0.0117637
117.6	0.00353909	0.00547079	0.00918967	0.0110639	0.0117637
117.8	0.00353928	0.00547087	0.00918967	0.0110639	0.0117637
118	0.00353946	0.00547095	0.00918967	0.0110639	0.0117637
118.2	0.00353964	0.00547102	0.00918967	0.0110639	0.0117637
118.4	0.00353982	0.0054711	0.00918967	0.0110639	0.0117637
118.6	0.00354	0.00547118	0.00918967	0.0110639	0.0117637
118.8	0.00354018	0.00547125	0.00918967	0.0110639	0.0117637
119	0.00354035	0.00547133	0.00918967	0.0110639	0.0117637
119.2	0.00354053	0.0054714	0.00918967	0.0110639	0.0117637
119.4	0.0035407	0.00547147	0.00918967	0.0110639	0.0117637
119.6	0.00354087	0.00547154	0.00918967	0.0110639	0.0117637
119.8	0.00354104	0.00547162	0.00918967	0.0110639	0.0117637
120	0.00354121	0.00547185	0.00913356	0.0110639	0.0117637
120.2	0.00351969	0.0054386	0.00907807	0.0109967	0.0116922
120.4	0.00349831	0.00540556	0.00902291	0.0109299	0.0116212
120.6	0.00347705	0.00537271	0.00896809	0.0108635	0.0115506
120.8	0.00345592	0.00534007	0.0089136	0.0107975	0.0114804
121	0.00343493	0.00530762	0.00885944	0.0107318	0.0114106
121.2	0.00341406	0.00527538	0.00880561	0.0106666	0.0113413
121.4	0.00339331	0.00524332	0.00875211	0.0106018	0.0112724
121.6	0.0033727	0.00521146	0.00869893	0.0105374	0.0112039
121.8	0.0033522	0.0051798	0.00864608	0.0104734	0.0111358
122	0.00333184	0.00514833	0.00859354	0.0104098	0.0110682
122.2	0.00331159	0.00511705	0.00854133	0.0103465	0.0110009
122.4	0.00329147	0.00508596	0.00848943	0.0102837	0.0109341
122.6	0.00327147	0.00505506	0.00843785	0.0102212	0.0108676
122.8	0.0032516	0.00502434	0.00838659	0.0101591	0.0108016
123	0.00323184	0.00499381	0.00833563	0.0100973	0.010736
123.2	0.0032122	0.00496347	0.00828498	0.010036	0.0106707
123.4	0.00319269	0.00493331	0.00823465	0.00997501	0.0106059
123.6	0.00317329	0.00490334	0.00818461	0.0099144	0.0105415
123.8	0.00315401	0.00487355	0.00813488	0.00985417	0.0104774
124	0.00313484	0.00484394	0.00808546	0.00979429	0.0104138
124.2	0.0031158	0.00481451	0.00803633	0.00973478	0.0103505
124.4	0.00309686	0.00478525	0.0079875	0.00967564	0.0102876
124.6	0.00307805	0.00475618	0.00793897	0.00961685	0.0102251
124.8	0.00305935	0.00472728	0.00789073	0.00955842	0.010163
125	0.00304076	0.00469856	0.00784279	0.00950034	0.0101012
125.2	0.00302228	0.00467001	0.00779514	0.00944262	0.0100398
125.4	0.00300392	0.00464164	0.00774778	0.00938525	0.00997884
125.6	0.00298567	0.00461343	0.0077007	0.00932822	0.00991821
125.8	0.00296753	0.0045854	0.00765391	0.00927154	0.00985795
126	0.0029495	0.00455754	0.00760741	0.00921521	0.00979806
126.2	0.00293158	0.00452985	0.00756119	0.00915922	0.00973852
126.4	0.00291376	0.00450233	0.00751525	0.00910357	0.00967935
126.6	0.00289606	0.00447497	0.00746958	0.00904826	0.00962054
126.8	0.00287846	0.00444778	0.0074242	0.00899328	0.00956209
127	0.00286098	0.00442076	0.00737909	0.00893864	0.00950399
127.2	0.00284359	0.0043939	0.00733426	0.00888433	0.00944625
127.4	0.00282632	0.0043672	0.00728969	0.00883035	0.00938885
127.6	0.00280914	0.00434067	0.0072454	0.0087767	0.00933181
127.8	0.00279207	0.00431429	0.00720138	0.00872337	0.00927511
128	0.00277511	0.00428808	0.00715763	0.00867037	0.00921875
128.2	0.00275825	0.00426203	0.00711414	0.00861769	0.00916274
128.4	0.00274149	0.00423613	0.00707091	0.00856533	0.00910707
128.6	0.00272483	0.00421039	0.00702795	0.00851329	0.00905173
128.8	0.00270828	0.00418481	0.00698525	0.00846156	0.00899674
129	0.00269182	0.00415938	0.00694281	0.00841015	0.00894207
129.2	0.00267547	0.00413411	0.00690062	0.00835905	0.00888774
129.4	0.00265921	0.00410899	0.0068587	0.00830826	0.00883374
129.6	0.00264305	0.00408403	0.00681702	0.00825778	0.00878007
129.8	0.002627	0.00405921	0.0067756	0.00820761	0.00872672
130	0.00261103	0.00403455	0.00673444	0.00815774	0.0086737
130.2	0.00259517	0.00401004	0.00669352	0.00810817	0.008621
130.4	0.0025794	0.00398567	0.00665285	0.00805891	0.00856862
130.6	0.00256373	0.00396146	0.00661243	0.00800994	0.00851656
130.8	0.00254815	0.00393739	0.00657225	0.00796127	0.00846481
131	0.00253267	0.00391346	0.00653232	0.0079129	0.00841338
131.2	0.00251728	0.00388968	0.00649263	0.00786482	0.00836226
131.4	0.00250199	0.00386605	0.00645318	0.00781704	0.00831145
131.6	0.00248678	0.00384256	0.00641397	0.00776954	0.00826095
131.8	0.00247168	0.00381921	0.006375	0.00772234	0.00821076
132	0.00245666	0.00379601	0.00633627	0.00767542	0.00816087
132.2	0.00244173	0.00377295	0.00629777	0.00762878	0.00811129
132.4	0.0024269	0.00375002	0.0062595	0.00758243	0.008062
132.6	0.00241215	0.00372724	0.00622147	0.00753636	0.00801302
132.8	0.00239749	0.00370459	0.00618367	0.00749057	0.00796433
133	0.00238293	0.00368208	0.0061461	0.00744506	0.00791594
133.2	0.00236845	0.00365971	0.00610876	0.00739982	0.00786785
133.4	0.00235406	0.00363747	0.00607164	0.00735486	0.00782004
133.6	0.00233976	0.00361537	0.00603475	0.00731017	0.00777253
133.8	0.00232554	0.00359341	0.00599808	0.00726576	0.0077253
134	0.00231141	0.00357157	0.00596164	0.00722161	0.00767836
134.2	0.00229737	0.00354987	0.00592542	0.00717773	0.00763171
134.4	0.00228341	0.0035283	0.00588941	0.00713412	0.00758534
134.6	0.00226953	0.00350687	0.00585363	0.00709078	0.00753925
134.8	0.00225574	0.00348556	0.00581806	0.00704769	0.00749345
135	0.00224204	0.00346438	0.00578271	0.00700487	0.00744792
135.2	0.00222842	0.00344333	0.00574758	0.00696231	0.00740266
135.4	0.00221488	0.00342241	0.00571266	0.00692001	0.00735769
135.6	0.00220142	0.00340162	0.00567795	0.00687796	0.00731298
135.8	0.00218804	0.00338095	0.00564345	0.00683617	0.00726855
136	0.00217475	0.00336041	0.00560916	0.00679464	0.00722439
136.2	0.00216154	0.00333999	0.00557508	0.00675336	0.00718049
136.4	0.0021484	0.00331969	0.00554121	0.00671232	0.00713686
136.6	0.00213535	0.00329952	0.00550754	0.00667154	0.0070935
136.8	0.00212237	0.00327948	0.00547407	0.006631	0.0070504
137	0.00210948	0.00325955	0.00544081	0.00659071	0.00700756
137.2	0.00209666	0.00323975	0.00540776	0.00655067	0.00696499
137.4	0.00208392	0.00322006	0.0053749	0.00651087	0.00692267
137.6	0.00207126	0.0032005	0.00534224	0.00647131	0.00688061
137.8	0.00205868	0.00318105	0.00530978	0.00643199	0.0068388
138	0.00204617	0.00316172	0.00527752	0.00639291	0.00679725
138.2	0.00203374	0.00314251	0.00524546	0.00635407	0.00675595
138.4	0.00202138	0.00312342	0.00521359	0.00631546	0.0067149
138.6	0.0020091	0.00310444	0.00518191	0.00627709	0.0066741
138.8	0.00199689	0.00308558	0.00515042	0.00623895	0.00663355
139	0.00198476	0.00306683	0.00511913	0.00620104	0.00659325
139.2	0.0019727	0.0030482	0.00508803	0.00616337	0.00655319
139.4	0.00196071	0.00302968	0.00505711	0.00612592	0.00651337
139.6	0.0019488	0.00301127	0.00502639	0.0060887	0.00647379
139.8	0.00193696	0.00299297	0.00499585	0.0060517	0.00643446
140	0.00192519	0.00297479	0.00496549	0.00601493	0.00639537
140.2	0.00191349	0.00295671	0.00493532	0.00597839	0.00635651
140.4	0.00190187	0.00293875	0.00490534	0.00594206	0.00631789
140.6	0.00189031	0.00292089	0.00487553	0.00590596	0.0062795
140.8	0.00187883	0.00290315	0.00484591	0.00587008	0.00624135
141	0.00186741	0.00288551	0.00481646	0.00583441	0.00620342
141.2	0.00185606	0.00286798	0.0047872	0.00579896	0.00616573
141.4	0.00184479	0.00285055	0.00475811	0.00576373	0.00612827
141.6	0.00183358	0.00283323	0.0047292	0.00572871	0.00609104
141.8	0.00182244	0.00281602	0.00470047	0.0056939	0.00605403
142	0.00181136	0.00279891	0.00467191	0.0056593	0.00601724
142.2	0.00180036	0.0027819	0.00464352	0.00562492	0.00598068
142.4	0.00178942	0.002765	0.00461531	0.00559074	0.00594435
142.6	0.00177855	0.0027482	0.00458727	0.00555677	0.00590823
142.8	0.00176774	0.0027315	0.0045594	0.00552301	0.00587233
143	0.001757	0.0027149	0.00453169	0.00548945	0.00583665
143.2	0.00174632	0.00269841	0.00450416	0.0054561	0.00580119
143.4	0.00173571	0.00268201	0.00447679	0.00542295	0.00576594
143.6	0.00172517	0.00266572	0.00444959	0.00539	0.00573091
143.8	0.00171469	0.00264952	0.00442256	0.00535725	0.00569609
144	0.00170427	0.00263342	0.00439569	0.0053247	0.00566148
144.2	0.00169391	0.00261742	0.00436898	0.00529235	0.00562708
144.4	0.00168362	0.00260152	0.00434243	0.00526019	0.00559289
144.6	0.00167339	0.00258571	0.00431605	0.00522823	0.00555891
144.8	0.00166322	0.00257	0.00428982	0.00519647	0.00552513
145	0.00165312	0.00255439	0.00426376	0.00516489	0.00549156
145.2	0.00164307	0.00253887	0.00423785	0.00513351	0.0054582
145.4	0.00163309	0.00252344	0.00421211	0.00510232	0.00542503
145.6	0.00162317	0.00250811	0.00418651	0.00507132	0.00539207
145.8	0.00161331	0.00249287	0.00416108	0.00504051	0.00535931
146	0.0016035	0.00247772	0.00413579	0.00500988	0.00532675
146.2	0.00159376	0.00246267	0.00411067	0.00497944	0.00529438
146.4	0.00158408	0.00244771	0.00408569	0.00494919	0.00526221
146.6	0.00157445	0.00243283	0.00406087	0.00491912	0.00523024
146.8	0.00156489	0.00241805	0.00403619	0.00488923	0.00519846
147	0.00155538	0.00240336	0.00401167	0.00485952	0.00516688
147.2	0.00154593	0.00238876	0.00398729	0.00483	0.00513548
147.4	0.00153654	0.00237424	0.00396307	0.00480065	0.00510428
147.6	0.0015272	0.00235982	0.00393899	0.00477148	0.00507327
147.8	0.00151792	0.00234548	0.00391506	0.00474249	0.00504244
148	0.0015087	0.00233123	0.00389127	0.00471368	0.00501181
148.2	0.00149953	0.00231707	0.00386762	0.00468504	0.00498135
148.4	0.00149042	0.00230299	0.00384413	0.00465657	0.00495109
148.6	0.00148136	0.00228899	0.00382077	0.00462828	0.00492101
148.8	0.00147236	0.00227509	0.00379755	0.00460016	0.00489111
149	0.00146342	0.00226126	0.00377448	0.00457221	0.00486139
149.2	0.00145453	0.00224752	0.00375155	0.00454443	0.00483185
149.4	0.00144569	0.00223387	0.00372875	0.00451681	0.00480249
149.6	0.00143691	0.0022203	0.0037061	0.00448937	0.00477331
149.8	0.00142817	0.00220681	0.00368358	0.00446209	0.00474431
150	0.0014195	0.0021934	0.0036612	0.00443498	0.00471549
150.2	0.00141087	0.00218007	0.00363895	0.00440804	0.00468683
150.4	0.0014023	0.00216682	0.00361684	0.00438125	0.00465836
150.6	0.00139378	0.00215366	0.00359487	0.00435463	0.00463005
150.8	0.00138531	0.00214057	0.00357303	0.00432817	0.00460192
151	0.00137689	0.00212757	0.00355132	0.00430188	0.00457396
151.2	0.00136853	0.00211464	0.00352974	0.00427574	0.00454617
151.4	0.00136021	0.00210179	0.00350829	0.00424976	0.00451855
151.6	0.00135195	0.00208902	0.00348698	0.00422394	0.00449109
151.8	0.00134373	0.00207633	0.00346579	0.00419827	0.00446381
152	0.00133557	0.00206371	0.00344473	0.00417277	0.00443669
152.2	0.00132746	0.00205117	0.0034238	0.00414741	0.00440973
152.4	0.00131939	0.00203871	0.003403	0.00412221	0.00438294
152.6	0.00131137	0.00202632	0.00338232	0.00409717	0.00435631
152.8	0.00130341	0.00201401	0.00336177	0.00407227	0.00432984
153	0.00129549	0.00200178	0.00334135	0.00404753	0.00430353
153.2	0.00128762	0.00198961	0.00332105	0.00402294	0.00427738
153.4	0.00127979	0.00197753	0.00330087	0.0039985	0.00425139
153.6	0.00127202	0.00196551	0.00328081	0.0039742	0.00422556
153.8	0.00126429	0.00195357	0.00326088	0.00395005	0.00419989
154	0.00125661	0.0019417	0.00324107	0.00392605	0.00417437
154.2	0.00124897	0.0019299	0.00322137	0.0039022	0.00414901
154.4	0.00124138	0.00191817	0.0032018	0.00387849	0.0041238
154.6	0.00123384	0.00190652	0.00318235	0.00385493	0.00409874
154.8	0.00122634	0.00189494	0.00316301	0.0038315	0.00407384
155	0.00121889	0.00188342	0.00314379	0.00380822	0.00404909
155.2	0.00121149	0.00187198	0.00312469	0.00378508	0.00402448
155.4	0.00120412	0.00186061	0.00310571	0.00376209	0.00400003
155.6	0.00119681	0.0018493	0.00308684	0.00373923	0.00397573
155.8	0.00118954	0.00183806	0.00306808	0.00371651	0.00395157
156	0.00118231	0.0018269	0.00304944	0.00369393	0.00392756
156.2	0.00117513	0.0018158	0.00303091	0.00367148	0.0039037
156.4	0.00116799	0.00180476	0.0030125	0.00364918	0.00387998
156.6	0.00116089	0.0017938	0.00299419	0.003627	0.00385641
156.8	0.00115384	0.0017829	0.002976	0.00360497	0.00383297
157	0.00114683	0.00177207	0.00295792	0.00358306	0.00380969
157.2	0.00113986	0.0017613	0.00293995	0.00356129	0.00378654
157.4	0.00113293	0.0017506	0.00292208	0.00353966	0.00376353
157.6	0.00112605	0.00173996	0.00290433	0.00351815	0.00374067
157.8	0.00111921	0.00172939	0.00288668	0.00349677	0.00371794
158	0.00111241	0.00171888	0.00286914	0.00347553	0.00369535
158.2	0.00110565	0.00170844	0.00285171	0.00345441	0.0036729
158.4	0.00109893	0.00169806	0.00283438	0.00343342	0.00365058
158.6	0.00109225	0.00168774	0.00281716	0.00341256	0.0036284
158.8	0.00108562	0.00167749	0.00280005	0.00339183	0.00360635
159	0.00107902	0.00166729	0.00278303	0.00337122	0.00358444
159.2	0.00107246	0.00165716	0.00276612	0.00335073	0.00356266
159.4	0.00106595	0.00164709	0.00274932	0.00333038	0.00354102
159.6	0.00105947	0.00163709	0.00273261	0.00331014	0.0035195
159.8	0.00105303	0.00162714	0.00271601	0.00329003	0.00349812
160	0.00104664	0.00161725	0.00269951	0.00327004	0.00347686
160.2	0.00104028	0.00160743	0.0026831	0.00325017	0.00345574
160.4	0.00103396	0.00159766	0.0026668	0.00323042	0.00343474
160.6	0.00102767	0.00158795	0.0026506	0.00321079	0.00341387
160.8	0.00102143	0.00157831	0.00263449	0.00319129	0.00339313
161	0.00101522	0.00156872	0.00261849	0.0031719	0.00337251
161.2	0.00100906	0.00155918	0.00260258	0.00315262	0.00335202
161.4	0.00100292	0.00154971	0.00258676	0.00313347	0.00333166
161.6	0.00099683	0.0015403	0.00257105	0.00311443	0.00331141
161.8	0.00099077	0.00153094	0.00255543	0.00309551	0.00329129
162	0.00098475	0.00152164	0.0025399	0.0030767	0.0032713
162.2	0.00097877	0.00151239	0.00252447	0.00305801	0.00325142
162.4	0.00097282	0.0015032	0.00250913	0.00303943	0.00323166
162.6	0.00096691	0.00149407	0.00249388	0.00302096	0.00321203
162.8	0.00096104	0.00148499	0.00247873	0.0030026	0.00319251
163	0.0009552	0.00147597	0.00246367	0.00298436	0.00317312
163.2	0.0009494	0.001467	0.0024487	0.00296623	0.00315384
163.4	0.00094363	0.00145809	0.00243382	0.0029482	0.00313467
163.6	0.00093789	0.00144923	0.00241904	0.00293029	0.00311563
163.8	0.0009322	0.00144042	0.00240434	0.00291249	0.0030967
164	0.00092653	0.00143167	0.00238973	0.00289479	0.00307788
164.2	0.0009209	0.00142297	0.00237521	0.0028772	0.00305918
164.4	0.00091531	0.00141432	0.00236078	0.00285972	0.00304059
164.6	0.00090975	0.00140573	0.00234643	0.00284235	0.00302212
164.8	0.00090422	0.00139719	0.00233218	0.00282508	0.00300376
165	0.00089872	0.0013887	0.00231801	0.00280791	0.00298551
165.2	0.00089326	0.00138026	0.00230392	0.00279085	0.00296737
165.4	0.00088784	0.00137188	0.00228993	0.00277389	0.00294934
165.6	0.00088244	0.00136354	0.00227601	0.00275704	0.00293142
165.8	0.00087708	0.00135526	0.00226218	0.00274029	0.00291361
166	0.00087175	0.00134702	0.00224844	0.00272364	0.0028959
166.2	0.00086645	0.00133884	0.00223478	0.00270709	0.00287831
166.4	0.00086119	0.0013307	0.0022212	0.00269064	0.00286082
166.6	0.00085596	0.00132262	0.0022077	0.00267429	0.00284344
166.8	0.00085076	0.00131458	0.00219429	0.00265805	0.00282616
167	0.00084559	0.0013066	0.00218096	0.0026419	0.00280899
167.2	0.00084045	0.00129866	0.00216771	0.00262584	0.00279192
167.4	0.00083534	0.00129077	0.00215454	0.00260989	0.00277496
167.6	0.00083027	0.00128292	0.00214144	0.00259403	0.0027581
167.8	0.00082522	0.00127513	0.00212843	0.00257827	0.00274134
168	0.00082021	0.00126738	0.0021155	0.00256261	0.00272469
168.2	0.00081523	0.00125968	0.00210265	0.00254704	0.00270813
168.4	0.00081027	0.00125203	0.00208987	0.00253156	0.00269168
168.6	0.00080535	0.00124442	0.00207717	0.00251618	0.00267532
168.8	0.00080046	0.00123686	0.00206455	0.00250089	0.00265907
169	0.00079559	0.00122934	0.00205201	0.0024857	0.00264291
169.2	0.00079076	0.00122187	0.00203954	0.00247059	0.00262685
169.4	0.00078595	0.00121445	0.00202715	0.00245558	0.00261089
169.6	0.00078118	0.00120707	0.00201483	0.00244066	0.00259503
169.8	0.00077643	0.00119974	0.00200259	0.00242583	0.00257926
170	0.00077171	0.00119245	0.00199042	0.00241109	0.00256359
170.2	0.00076703	0.0011852	0.00197833	0.00239644	0.00254801
170.4	0.00076237	0.001178	0.00196631	0.00238188	0.00253253
170.6	0.00075773	0.00117084	0.00195436	0.00236741	0.00251714
170.8	0.00075313	0.00116373	0.00194249	0.00235303	0.00250185
171	0.00074855	0.00115666	0.00193069	0.00233873	0.00248665
171.2	0.00074401	0.00114963	0.00191895	0.00232452	0.00247154
171.4	0.00073948	0.00114265	0.0019073	0.0023104	0.00245652
171.6	0.00073499	0.0011357	0.00189571	0.00229636	0.0024416
171.8	0.00073053	0.0011288	0.00188419	0.00228241	0.00242676
172	0.00072609	0.00112194	0.00187274	0.00226854	0.00241202
172.2	0.00072168	0.00111513	0.00186136	0.00225476	0.00239736
172.4	0.00071729	0.00110835	0.00185005	0.00224106	0.0023828
172.6	0.00071293	0.00110162	0.00183881	0.00222744	0.00236832
172.8	0.0007086	0.00109493	0.00182764	0.00221391	0.00235393
173	0.0007043	0.00108827	0.00181653	0.00220045	0.00233963
173.2	0.00070002	0.00108166	0.0018055	0.00218708	0.00232541
173.4	0.00069576	0.00107509	0.00179453	0.0021738	0.00231128
173.6	0.00069154	0.00106856	0.00178362	0.00216059	0.00229724
173.8	0.00068733	0.00106206	0.00177279	0.00214746	0.00228328
174	0.00068316	0.00105561	0.00176202	0.00213441	0.00226941
174.2	0.00067901	0.0010492	0.00175131	0.00212144	0.00225562
174.4	0.00067488	0.00104282	0.00174067	0.00210855	0.00224192
174.6	0.00067078	0.00103649	0.00173009	0.00209574	0.00222829
174.8	0.00066671	0.00103019	0.00171958	0.00208301	0.00221476
175	0.00066265	0.00102393	0.00170913	0.00207035	0.0022013
175.2	0.00065863	0.00101771	0.00169875	0.00205777	0.00218792
175.4	0.00065463	0.00101152	0.00168843	0.00204527	0.00217463
175.6	0.00065065	0.00100538	0.00167817	0.00203284	0.00216142
175.8	0.0006467	0.00099927	0.00166797	0.00202049	0.00214829
176	0.00064277	0.0009932	0.00165784	0.00200822	0.00213523
176.2	0.00063886	0.00098716	0.00164777	0.00199602	0.00212226
176.4	0.00063498	0.00098117	0.00163775	0.00198389	0.00210936
176.6	0.00063112	0.0009752	0.0016278	0.00197183	0.00209655
176.8	0.00062729	0.00096928	0.00161791	0.00195985	0.00208381
177	0.00062348	0.00096339	0.00160808	0.00194795	0.00207115
177.2	0.00061969	0.00095754	0.00159831	0.00193611	0.00205856
177.4	0.00061592	0.00095172	0.0015886	0.00192435	0.00204606
177.6	0.00061218	0.00094594	0.00157895	0.00191265	0.00203363
177.8	0.00060846	0.00094019	0.00156935	0.00190103	0.00202127
178	0.00060476	0.00093448	0.00155982	0.00188948	0.00200899
178.2	0.00060109	0.0009288	0.00155034	0.001878	0.00199678
178.4	0.00059744	0.00092316	0.00154092	0.00186659	0.00198465
178.6	0.00059381	0.00091755	0.00153156	0.00185525	0.00197259
178.8	0.0005902	0.00091197	0.00152225	0.00184398	0.00196061
179	0.00058661	0.00090643	0.00151301	0.00183277	0.00194869
179.2	0.00058305	0.00090092	0.00150381	0.00182164	0.00193685
179.4	0.00057951	0.00089545	0.00149468	0.00181057	0.00192509
179.6	0.00057599	0.00089001	0.00148559	0.00179957	0.00191339
179.8	0.00057249	0.0008846	0.00147657	0.00178864	0.00190176
180	0.00056901	0.00087923	0.0014676	0.00177777	0.00189021
180.2	0.00056555	0.00087388	0.00145868	0.00176697	0.00187872
180.4	0.00056211	0.00086857	0.00144982	0.00175623	0.00186731
180.6	0.0005587	0.0008633	0.00144101	0.00174556	0.00185596
180.8	0.0005553	0.00085805	0.00143225	0.00173495	0.00184469
181	0.00055193	0.00085284	0.00142355	0.00172441	0.00183348
181.2	0.00054858	0.00084766	0.0014149	0.00171394	0.00182234
181.4	0.00054524	0.00084251	0.0014063	0.00170352	0.00181127
181.6	0.00054193	0.00083739	0.00139776	0.00169317	0.00180026
181.8	0.00053864	0.0008323	0.00138927	0.00168288	0.00178932
182	0.00053537	0.00082724	0.00138083	0.00167266	0.00177845
182.2	0.00053211	0.00082222	0.00137244	0.0016625	0.00176765
182.4	0.00052888	0.00081722	0.0013641	0.00165239	0.00175691
182.6	0.00052567	0.00081225	0.00135581	0.00164235	0.00174623
182.8	0.00052247	0.00080732	0.00134757	0.00163238	0.00173562
183	0.0005193	0.00080241	0.00133938	0.00162246	0.00172507
183.2	0.00051614	0.00079754	0.00133125	0.0016126	0.00171459
183.4	0.00051301	0.00079269	0.00132316	0.0016028	0.00170418
183.6	0.00050989	0.00078788	0.00131512	0.00159306	0.00169382
183.8	0.00050679	0.00078309	0.00130713	0.00158338	0.00168353
184	0.00050371	0.00077833	0.00129918	0.00157376	0.0016733
184.2	0.00050065	0.0007736	0.00129129	0.0015642	0.00166313
184.4	0.00049761	0.0007689	0.00128345	0.0015547	0.00165303
184.6	0.00049459	0.00076423	0.00127565	0.00154525	0.00164299
184.8	0.00049158	0.00075959	0.0012679	0.00153586	0.001633
185	0.00048859	0.00075497	0.00126019	0.00152653	0.00162308
185.2	0.00048563	0.00075039	0.00125254	0.00151726	0.00161322
185.4	0.00048267	0.00074583	0.00124493	0.00150804	0.00160342
185.6	0.00047974	0.00074129	0.00123736	0.00149887	0.00159368
185.8	0.00047683	0.00073679	0.00122984	0.00148977	0.00158399
186	0.00047393	0.00073231	0.00122237	0.00148072	0.00157437
186.2	0.00047105	0.00072786	0.00121494	0.00147172	0.0015648
186.4	0.00046819	0.00072344	0.00120756	0.00146278	0.00155529
186.6	0.00046534	0.00071905	0.00120023	0.00145389	0.00154584
186.8	0.00046252	0.00071468	0.00119293	0.00144506	0.00153645
187	0.00045971	0.00071033	0.00118568	0.00143628	0.00152712
187.2	0.00045691	0.00070602	0.00117848	0.00142755	0.00151784
187.4	0.00045414	0.00070173	0.00117132	0.00141888	0.00150862
187.6	0.00045138	0.00069747	0.0011642	0.00141025	0.00149945
187.8	0.00044864	0.00069323	0.00115713	0.00140169	0.00149034
188	0.00044591	0.00068902	0.0011501	0.00139317	0.00148128
188.2	0.0004432	0.00068483	0.00114311	0.0013847	0.00147228
188.4	0.00044051	0.00068067	0.00113617	0.00137629	0.00146334
188.6	0.00043783	0.00067653	0.00112926	0.00136793	0.00145445
188.8	0.00043517	0.00067242	0.0011224	0.00135962	0.00144561
189	0.00043253	0.00066834	0.00111558	0.00135136	0.00143683
189.2	0.0004299	0.00066428	0.0011088	0.00134315	0.0014281
189.4	0.00042729	0.00066024	0.00110207	0.00133499	0.00141942
189.6	0.00042469	0.00065623	0.00109537	0.00132687	0.0014108
189.8	0.00042211	0.00065224	0.00108872	0.00131881	0.00140222
190	0.00041955	0.00064828	0.0010821	0.0013108	0.0013937
190.2	0.000417	0.00064434	0.00107553	0.00130283	0.00138524
190.4	0.00041446	0.00064042	0.00106899	0.00129492	0.00137682
190.6	0.00041194	0.00063653	0.0010625	0.00128705	0.00136845
190.8	0.00040944	0.00063267	0.00105604	0.00127923	0.00136014
191	0.00040695	0.00062882	0.00104962	0.00127146	0.00135188
191.2	0.00040448	0.000625	0.00104325	0.00126373	0.00134366
191.4	0.00040202	0.0006212	0.00103691	0.00125605	0.0013355
191.6	0.00039958	0.00061743	0.00103061	0.00124842	0.00132738
191.8	0.00039715	0.00061368	0.00102435	0.00124084	0.00131932
192	0.00039474	0.00060995	0.00101812	0.0012333	0.0013113
192.2	0.00039234	0.00060624	0.00101194	0.00122581	0.00130334
192.4	0.00038996	0.00060256	0.00100579	0.00121836	0.00129542
192.6	0.00038759	0.0005989	0.00099968	0.00121095	0.00128755
192.8	0.00038523	0.00059526	0.0009936	0.0012036	0.00127972
193	0.00038289	0.00059164	0.00098757	0.00119628	0.00127195
193.2	0.00038057	0.00058805	0.00098157	0.00118902	0.00126422
193.4	0.00037825	0.00058448	0.0009756	0.00118179	0.00125654
193.6	0.00037596	0.00058092	0.00096967	0.00117461	0.0012489
193.8	0.00037367	0.00057739	0.00096378	0.00116747	0.00124131
194	0.0003714	0.00057389	0.00095793	0.00116038	0.00123377
194.2	0.00036914	0.0005704	0.00095211	0.00115333	0.00122628
194.4	0.0003669	0.00056693	0.00094632	0.00114632	0.00121883
194.6	0.00036467	0.00056349	0.00094057	0.00113936	0.00121142
194.8	0.00036246	0.00056007	0.00093486	0.00113244	0.00120406
195	0.00036025	0.00055666	0.00092918	0.00112555	0.00119674
195.2	0.00035807	0.00055328	0.00092353	0.00111872	0.00118947
195.4	0.00035589	0.00054992	0.00091792	0.00111192	0.00118225
195.6	0.00035373	0.00054658	0.00091234	0.00110516	0.00117506
195.8	0.00035158	0.00054326	0.0009068	0.00109845	0.00116792
196	0.00034944	0.00053996	0.00090129	0.00109177	0.00116083
196.2	0.00034732	0.00053667	0.00089581	0.00108514	0.00115377
196.4	0.00034521	0.00053341	0.00089037	0.00107855	0.00114676
196.6	0.00034311	0.00053017	0.00088496	0.00107199	0.0011398
196.8	0.00034103	0.00052695	0.00087958	0.00106548	0.00113287
197	0.00033895	0.00052375	0.00087424	0.00105901	0.00112599
197.2	0.0003369	0.00052057	0.00086893	0.00105257	0.00111915
197.4	0.00033485	0.00051741	0.00086365	0.00104618	0.00111235
197.6	0.00033281	0.00051426	0.0008584	0.00103982	0.00110559
197.8	0.00033079	0.00051114	0.00085318	0.0010335	0.00109887
198	0.00032878	0.00050803	0.000848	0.00102722	0.00109219
198.2	0.00032678	0.00050494	0.00084285	0.00102098	0.00108556
198.4	0.0003248	0.00050188	0.00083773	0.00101478	0.00107896
198.6	0.00032283	0.00049883	0.00083264	0.00100861	0.00107241
198.8	0.00032086	0.0004958	0.00082758	0.00100248	0.00106589
199	0.00031891	0.00049278	0.00082255	0.00099639	0.00105941
199.2	0.00031698	0.00048979	0.00081755	0.00099034	0.00105298
199.4	0.00031505	0.00048681	0.00081259	0.00098432	0.00104658
199.6	0.00031314	0.00048386	0.00080765	0.00097834	0.00104022
199.8	0.00031123	0.00048092	0.00080274	0.0009724	0.0010339
200	0.00030934	0.00047799	0.00079786	0.00096649	0.00102762
200.2	0.00030746	0.00047509	0.00079302	0.00096062	0.00102137
200.4	0.0003056	0.0004722	0.0007882	0.00095478	0.00101517
200.6	0.00030374	0.00046933	0.00078341	0.00094898	0.001009
200.8	0.00030189	0.00046648	0.00077865	0.00094321	0.00100287
201	0.00030006	0.00046365	0.00077392	0.00093748	0.00099678
201.2	0.00029824	0.00046083	0.00076922	0.00093179	0.00099072
201.4	0.00029642	0.00045803	0.00076454	0.00092613	0.0009847
201.6	0.00029462	0.00045525	0.0007599	0.0009205	0.00097872
201.8	0.00029283	0.00045248	0.00075528	0.00091491	0.00097277
202	0.00029105	0.00044973	0.00075069	0.00090935	0.00096686
202.2	0.00028928	0.000447	0.00074613	0.00090382	0.00096099
202.4	0.00028753	0.00044428	0.0007416	0.00089833	0.00095515
202.6	0.00028578	0.00044159	0.00073709	0.00089287	0.00094934
202.8	0.00028404	0.0004389	0.00073261	0.00088745	0.00094358
203	0.00028232	0.00043624	0.00072816	0.00088205	0.00093784
203.2	0.0002806	0.00043358	0.00072374	0.0008767	0.00093214
203.4	0.0002789	0.00043095	0.00071934	0.00087137	0.00092648
203.6	0.0002772	0.00042833	0.00071497	0.00086607	0.00092085
203.8	0.00027552	0.00042573	0.00071062	0.00086081	0.00091526
204	0.00027384	0.00042314	0.00070631	0.00085558	0.0009097
204.2	0.00027218	0.00042057	0.00070201	0.00085038	0.00090417
204.4	0.00027053	0.00041802	0.00069775	0.00084522	0.00089867
204.6	0.00026888	0.00041548	0.00069351	0.00084008	0.00089321
204.8	0.00026725	0.00041295	0.0006893	0.00083498	0.00088779
205	0.00026563	0.00041044	0.00068511	0.0008299	0.00088239
205.2	0.00026401	0.00040795	0.00068095	0.00082486	0.00087703
205.4	0.00026241	0.00040547	0.00067681	0.00081985	0.0008717
205.6	0.00026081	0.00040301	0.0006727	0.00081487	0.00086641
205.8	0.00025923	0.00040056	0.00066861	0.00080992	0.00086114
206	0.00025765	0.00039812	0.00066455	0.000805	0.00085591
206.2	0.00025609	0.00039571	0.00066051	0.00080011	0.00085071
206.4	0.00025453	0.0003933	0.0006565	0.00079524	0.00084554
206.6	0.00025299	0.00039091	0.00065251	0.00079041	0.0008404
206.8	0.00025145	0.00038854	0.00064854	0.00078561	0.0008353
207	0.00024992	0.00038618	0.0006446	0.00078084	0.00083022
207.2	0.0002484	0.00038383	0.00064069	0.00077609	0.00082518
207.4	0.00024689	0.0003815	0.00063679	0.00077138	0.00082016
207.6	0.00024539	0.00037918	0.00063292	0.00076669	0.00081518
207.8	0.0002439	0.00037688	0.00062908	0.00076203	0.00081023
208	0.00024242	0.00037459	0.00062526	0.0007574	0.00080531
208.2	0.00024095	0.00037231	0.00062146	0.0007528	0.00080041
208.4	0.00023948	0.00037005	0.00061768	0.00074823	0.00079555
208.6	0.00023803	0.0003678	0.00061393	0.00074368	0.00079072
208.8	0.00023658	0.00036556	0.0006102	0.00073916	0.00078591
209	0.00023514	0.00036334	0.00060649	0.00073467	0.00078114
209.2	0.00023372	0.00036114	0.0006028	0.00073021	0.00077639
209.4	0.0002323	0.00035894	0.00059914	0.00072577	0.00077167
209.6	0.00023088	0.00035676	0.0005955	0.00072136	0.00076698
209.8	0.00022948	0.00035459	0.00059188	0.00071698	0.00076232
210	0.00022809	0.00035244	0.00058829	0.00071262	0.00075769
210.2	0.0002267	0.0003503	0.00058471	0.00070829	0.00075309
210.4	0.00022532	0.00034817	0.00058116	0.00070399	0.00074851
210.6	0.00022395	0.00034605	0.00057763	0.00069971	0.00074396
210.8	0.00022259	0.00034395	0.00057412	0.00069546	0.00073944
211	0.00022124	0.00034186	0.00057063	0.00069123	0.00073495
211.2	0.0002199	0.00033978	0.00056716	0.00068703	0.00073049
211.4	0.00021856	0.00033772	0.00056372	0.00068286	0.00072605
211.6	0.00021723	0.00033567	0.00056029	0.00067871	0.00072164
211.8	0.00021591	0.00033363	0.00055689	0.00067459	0.00071725
212	0.0002146	0.0003316	0.00055351	0.00067049	0.00071289
212.2	0.0002133	0.00032959	0.00055014	0.00066641	0.00070856
212.4	0.000212	0.00032758	0.0005468	0.00066236	0.00070426
212.6	0.00021071	0.00032559	0.00054348	0.00065834	0.00069998
212.8	0.00020943	0.00032362	0.00054018	0.00065434	0.00069573
213	0.00020816	0.00032165	0.00053689	0.00065036	0.0006915
213.2	0.0002069	0.00031969	0.00053363	0.00064641	0.0006873
213.4	0.00020564	0.00031775	0.00053039	0.00064248	0.00068312
213.6	0.00020439	0.00031582	0.00052717	0.00063858	0.00067897
213.8	0.00020315	0.0003139	0.00052396	0.0006347	0.00067484
214	0.00020191	0.000312	0.00052078	0.00063084	0.00067074
214.2	0.00020069	0.0003101	0.00051762	0.00062701	0.00066667
214.4	0.00019947	0.00030822	0.00051447	0.0006232	0.00066262
214.6	0.00019826	0.00030634	0.00051134	0.00061942	0.00065859
214.8	0.00019705	0.00030448	0.00050824	0.00061565	0.00065459
215	0.00019585	0.00030263	0.00050515	0.00061191	0.00065061
215.2	0.00019466	0.00030079	0.00050208	0.00060819	0.00064666
215.4	0.00019348	0.00029897	0.00049903	0.0006045	0.00064273
215.6	0.00019231	0.00029715	0.000496	0.00060083	0.00063883
215.8	0.00019114	0.00029534	0.00049298	0.00059718	0.00063495
216	0.00018998	0.00029355	0.00048999	0.00059355	0.00063109
216.2	0.00018882	0.00029177	0.00048701	0.00058994	0.00062725
216.4	0.00018767	0.00028999	0.00048405	0.00058636	0.00062344
216.6	0.00018653	0.00028823	0.00048111	0.00058279	0.00061965
216.8	0.0001854	0.00028648	0.00047819	0.00057925	0.00061589
217	0.00018427	0.00028474	0.00047528	0.00057573	0.00061215
217.2	0.00018315	0.00028301	0.0004724	0.00057223	0.00060843
217.4	0.00018204	0.00028129	0.00046953	0.00056876	0.00060473
217.6	0.00018094	0.00027958	0.00046667	0.0005653	0.00060106
217.8	0.00017984	0.00027788	0.00046384	0.00056187	0.0005974
218	0.00017874	0.00027619	0.00046102	0.00055845	0.00059377
218.2	0.00017766	0.00027451	0.00045822	0.00055506	0.00059017
218.4	0.00017658	0.00027285	0.00045543	0.00055169	0.00058658
218.6	0.0001755	0.00027119	0.00045267	0.00054834	0.00058302
218.8	0.00017444	0.00026954	0.00044992	0.000545	0.00057947
219	0.00017338	0.0002679	0.00044718	0.00054169	0.00057595
219.2	0.00017233	0.00026628	0.00044447	0.0005384	0.00057245
219.4	0.00017128	0.00026466	0.00044176	0.00053513	0.00056898
219.6	0.00017024	0.00026305	0.00043908	0.00053188	0.00056552
219.8	0.0001692	0.00026145	0.00043641	0.00052865	0.00056208
220	0.00016818	0.00025986	0.00043376	0.00052544	0.00055867
220.2	0.00016715	0.00025828	0.00043113	0.00052224	0.00055527
220.4	0.00016614	0.00025671	0.00042851	0.00051907	0.0005519
220.6	0.00016513	0.00025516	0.0004259	0.00051592	0.00054855
220.8	0.00016413	0.0002536	0.00042331	0.00051278	0.00054521
221	0.00016313	0.00025206	0.00042074	0.00050967	0.0005419
221.2	0.00016214	0.00025053	0.00041819	0.00050657	0.00053861
221.4	0.00016115	0.00024901	0.00041565	0.00050349	0.00053534
221.6	0.00016017	0.0002475	0.00041312	0.00050043	0.00053208
221.8	0.0001592	0.00024599	0.00041061	0.00049739	0.00052885
222	0.00015823	0.0002445	0.00040812	0.00049437	0.00052564
222.2	0.00015727	0.00024301	0.00040564	0.00049137	0.00052244
222.4	0.00015632	0.00024154	0.00040317	0.00048838	0.00051927
222.6	0.00015537	0.00024007	0.00040072	0.00048541	0.00051611
222.8	0.00015442	0.00023861	0.00039829	0.00048246	0.00051298
223	0.00015348	0.00023716	0.00039587	0.00047953	0.00050986
223.2	0.00015255	0.00023572	0.00039346	0.00047662	0.00050676
223.4	0.00015162	0.00023429	0.00039107	0.00047372	0.00050368
223.6	0.0001507	0.00023286	0.00038869	0.00047084	0.00050062
223.8	0.00014979	0.00023145	0.00038633	0.00046798	0.00049758
224	0.00014888	0.00023004	0.00038399	0.00046514	0.00049456
224.2	0.00014797	0.00022865	0.00038165	0.00046231	0.00049155
224.4	0.00014707	0.00022726	0.00037933	0.0004595	0.00048857
224.6	0.00014618	0.00022588	0.00037703	0.00045671	0.0004856
224.8	0.00014529	0.0002245	0.00037474	0.00045394	0.00048265
225	0.00014441	0.00022314	0.00037246	0.00045118	0.00047972
225.2	0.00014353	0.00022178	0.0003702	0.00044844	0.0004768
225.4	0.00014266	0.00022044	0.00036795	0.00044571	0.0004739
225.6	0.00014179	0.0002191	0.00036571	0.00044301	0.00047103
225.8	0.00014093	0.00021777	0.00036349	0.00044031	0.00046816
226	0.00014007	0.00021644	0.00036128	0.00043764	0.00046532
226.2	0.00013922	0.00021513	0.00035909	0.00043498	0.00046249
226.4	0.00013838	0.00021382	0.00035691	0.00043234	0.00045968
226.6	0.00013754	0.00021252	0.00035474	0.00042971	0.00045689
226.8	0.0001367	0.00021123	0.00035258	0.0004271	0.00045411
227	0.00013587	0.00020995	0.00035044	0.0004245	0.00045135
227.2	0.00013504	0.00020867	0.00034831	0.00042192	0.00044861
227.4	0.00013422	0.0002074	0.00034619	0.00041936	0.00044589
227.6	0.00013341	0.00020614	0.00034409	0.00041681	0.00044318
227.8	0.0001326	0.00020489	0.000342	0.00041428	0.00044048
228	0.00013179	0.00020364	0.00033992	0.00041176	0.00043781
228.2	0.00013099	0.00020241	0.00033786	0.00040926	0.00043515
228.4	0.0001302	0.00020118	0.0003358	0.00040678	0.0004325
228.6	0.0001294	0.00019996	0.00033376	0.0004043	0.00042988
228.8	0.00012862	0.00019874	0.00033174	0.00040185	0.00042726
229	0.00012784	0.00019753	0.00032972	0.00039941	0.00042467
229.2	0.00012706	0.00019633	0.00032772	0.00039698	0.00042209
229.4	0.00012629	0.00019514	0.00032573	0.00039457	0.00041952
229.6	0.00012552	0.00019395	0.00032375	0.00039217	0.00041697
229.8	0.00012476	0.00019278	0.00032178	0.00038979	0.00041444
230	0.000124	0.0001916	0.00031982	0.00038742	0.00041192
230.2	0.00012325	0.00019044	0.00031788	0.00038506	0.00040942
230.4	0.0001225	0.00018928	0.00031595	0.00038272	0.00040693
230.6	0.00012175	0.00018813	0.00031403	0.0003804	0.00040446
230.8	0.00012101	0.00018699	0.00031212	0.00037809	0.000402
231	0.00012028	0.00018585	0.00031023	0.00037579	0.00039956
231.2	0.00011955	0.00018472	0.00030834	0.00037351	0.00039713
231.4	0.00011882	0.0001836	0.00030647	0.00037124	0.00039472
231.6	0.0001181	0.00018249	0.00030461	0.00036898	0.00039232
231.8	0.00011738	0.00018138	0.00030275	0.00036674	0.00038994
232	0.00011667	0.00018028	0.00030092	0.00036451	0.00038757
232.2	0.00011596	0.00017918	0.00029909	0.0003623	0.00038521
232.4	0.00011526	0.00017809	0.00029727	0.0003601	0.00038287
232.6	0.00011456	0.00017701	0.00029546	0.00035791	0.00038055
232.8	0.00011386	0.00017593	0.00029367	0.00035573	0.00037823
233	0.00011317	0.00017487	0.00029188	0.00035357	0.00037594
233.2	0.00011248	0.0001738	0.00029011	0.00035142	0.00037365
233.4	0.0001118	0.00017275	0.00028835	0.00034929	0.00037138
233.6	0.00011112	0.0001717	0.0002866	0.00034717	0.00036912
233.8	0.00011044	0.00017065	0.00028485	0.00034506	0.00036688
234	0.00010977	0.00016962	0.00028312	0.00034296	0.00036465
234.2	0.0001091	0.00016859	0.0002814	0.00034088	0.00036244
234.4	0.00010844	0.00016756	0.00027969	0.00033881	0.00036023
234.6	0.00010778	0.00016654	0.00027799	0.00033675	0.00035805
234.8	0.00010713	0.00016553	0.00027631	0.0003347	0.00035587
235	0.00010648	0.00016453	0.00027463	0.00033267	0.00035371
235.2	0.00010583	0.00016353	0.00027296	0.00033065	0.00035156
235.4	0.00010519	0.00016253	0.0002713	0.00032864	0.00034942
235.6	0.00010455	0.00016155	0.00026965	0.00032664	0.0003473
235.8	0.00010391	0.00016056	0.00026801	0.00032466	0.00034519
236	0.00010328	0.00015959	0.00026638	0.00032268	0.00034309
236.2	0.00010265	0.00015862	0.00026477	0.00032072	0.00034101
236.4	0.00010203	0.00015766	0.00026316	0.00031877	0.00033894
236.6	0.00010141	0.0001567	0.00026156	0.00031684	0.00033688
236.8	0.00010079	0.00015575	0.00025997	0.00031491	0.00033483
237	0.00010018	0.0001548	0.00025839	0.000313	0.0003328
237.2	9.957e-05	0.00015386	0.00025682	0.0003111	0.00033077
237.4	9.897e-05	0.00015292	0.00025526	0.00030921	0.00032876
237.6	9.837e-05	0.00015199	0.00025371	0.00030733	0.00032677
237.8	9.777e-05	0.00015107	0.00025217	0.00030546	0.00032478
238	9.717e-05	0.00015015	0.00025063	0.00030361	0.00032281
238.2	9.658e-05	0.00014924	0.00024911	0.00030176	0.00032085
238.4	9.6e-05	0.00014833	0.0002476	0.00029993	0.0003189
238.6	9.541e-05	0.00014743	0.00024609	0.0002981	0.00031696
238.8	9.483e-05	0.00014654	0.0002446	0.00029629	0.00031503
239	9.426e-05	0.00014565	0.00024311	0.00029449	0.00031312
239.2	9.369e-05	0.00014476	0.00024164	0.0002927	0.00031122
239.4	9.312e-05	0.00014388	0.00024017	0.00029093	0.00030933
239.6	9.255e-05	0.00014301	0.00023871	0.00028916	0.00030745
	9.199e-05	-99999	-99999	0.0002874	0.00030558
