# Supplementary material for: Structure-guided screening identifies Tucatinib as dual inhibitor for MCT1/2
Source: EMBO Rep. 2025 Dec 11;27(3):677–703. doi: 10.1038/s44319-025-00661-9 (PMC12894981; doi:10.1038/s44319-025-00661-9)
Supplement: Supplementary file 4 — Source data Fig. 2 [file 44319_2025_661_MOESM4_ESM.zip › Figure 2/Figure 2K.xlsx]

## Sheet: Fig.2K
X(time)	Y(response)
time	0.3 μM	0.6 μM	1.3 μM	2.5 μM	5.0 μM
0	0	0	0	0	0
0.2	0.00223718	0.00427962	0.00784676	0.0132992	0.0197256
0.4	0.00422653	0.00775246	0.0131496	0.0195326	0.0241727
0.6	0.0059955	0.0105706	0.0167333	0.0224541	0.0251753
0.8	0.00756851	0.0128575	0.0191551	0.0238235	0.0254013
1	0.00896727	0.0147133	0.0207918	0.0244653	0.0254523
1.2	0.0102111	0.0162192	0.0218978	0.0247661	0.0254638
1.4	0.0113171	0.0174412	0.0226453	0.0249071	0.0254663
1.6	0.0123006	0.0184329	0.0231505	0.0249732	0.0254669
1.8	0.0131751	0.0192376	0.0234919	0.0250042	0.0254671
2	0.0139528	0.0198906	0.0237225	0.0250187	0.0254671
2.2	0.0146443	0.0204205	0.0238785	0.0250255	0.0254671
2.4	0.0152592	0.0208505	0.0239838	0.0250287	0.0254671
2.6	0.015806	0.0211995	0.024055	0.0250302	0.0254671
2.8	0.0162923	0.0214826	0.0241032	0.0250309	0.0254671
3	0.0167246	0.0217124	0.0241357	0.0250312	0.0254671
3.2	0.0171091	0.0218989	0.0241576	0.0250314	0.0254671
3.4	0.0174509	0.0220502	0.0241725	0.0250314	0.0254671
3.6	0.017755	0.022173	0.0241825	0.0250315	0.0254671
3.8	0.0180253	0.0222727	0.0241893	0.0250315	0.0254671
4	0.0182657	0.0223535	0.0241939	0.0250315	0.0254671
4.2	0.0184794	0.0224191	0.024197	0.0250315	0.0254671
4.4	0.0186695	0.0224724	0.0241991	0.0250315	0.0254671
4.6	0.0188385	0.0225156	0.0242005	0.0250315	0.0254671
4.8	0.0189888	0.0225506	0.0242015	0.0250315	0.0254671
5	0.0191224	0.0225791	0.0242021	0.0250315	0.0254671
5.2	0.0192413	0.0226022	0.0242025	0.0250315	0.0254671
5.4	0.019347	0.0226209	0.0242028	0.0250315	0.0254671
5.6	0.0194409	0.0226361	0.024203	0.0250315	0.0254671
5.8	0.0195245	0.0226485	0.0242032	0.0250315	0.0254671
6	0.0195988	0.0226585	0.0242033	0.0250315	0.0254671
6.2	0.0196649	0.0226666	0.0242033	0.0250315	0.0254671
6.4	0.0197236	0.0226732	0.0242034	0.0250315	0.0254671
6.6	0.0197758	0.0226785	0.0242034	0.0250315	0.0254671
6.8	0.0198223	0.0226829	0.0242034	0.0250315	0.0254671
7	0.0198636	0.0226864	0.0242034	0.0250315	0.0254671
7.2	0.0199003	0.0226893	0.0242034	0.0250315	0.0254671
7.4	0.019933	0.0226916	0.0242035	0.0250315	0.0254671
7.6	0.019962	0.0226935	0.0242035	0.0250315	0.0254671
7.8	0.0199879	0.022695	0.0242035	0.0250315	0.0254671
8	0.0200109	0.0226962	0.0242035	0.0250315	0.0254671
8.2	0.0200313	0.0226972	0.0242035	0.0250315	0.0254671
8.4	0.0200494	0.022698	0.0242035	0.0250315	0.0254671
8.6	0.0200656	0.0226987	0.0242035	0.0250315	0.0254671
8.8	0.0200799	0.0226992	0.0242035	0.0250315	0.0254671
9	0.0200927	0.0226997	0.0242035	0.0250315	0.0254671
9.2	0.0201041	0.0227	0.0242035	0.0250315	0.0254671
9.4	0.0201142	0.0227003	0.0242035	0.0250315	0.0254671
9.6	0.0201231	0.0227005	0.0242035	0.0250315	0.0254671
9.8	0.0201311	0.0227007	0.0242035	0.0250315	0.0254671
10	0.0201382	0.0227009	0.0242035	0.0250315	0.0254671
10.2	0.0201445	0.022701	0.0242035	0.0250315	0.0254671
10.4	0.0201501	0.0227011	0.0242035	0.0250315	0.0254671
10.6	0.0201551	0.0227012	0.0242035	0.0250315	0.0254671
10.8	0.0201596	0.0227013	0.0242035	0.0250315	0.0254671
11	0.0201635	0.0227013	0.0242035	0.0250315	0.0254671
11.2	0.020167	0.0227014	0.0242035	0.0250315	0.0254671
11.4	0.0201702	0.0227014	0.0242035	0.0250315	0.0254671
11.6	0.0201729	0.0227014	0.0242035	0.0250315	0.0254671
11.8	0.0201754	0.0227015	0.0242035	0.0250315	0.0254671
12	0.0201776	0.0227015	0.0242035	0.0250315	0.0254671
12.2	0.0201795	0.0227015	0.0242035	0.0250315	0.0254671
12.4	0.0201813	0.0227015	0.0242035	0.0250315	0.0254671
12.6	0.0201828	0.0227015	0.0242035	0.0250315	0.0254671
12.8	0.0201842	0.0227015	0.0242035	0.0250315	0.0254671
13	0.0201854	0.0227015	0.0242035	0.0250315	0.0254671
13.2	0.0201865	0.0227015	0.0242035	0.0250315	0.0254671
13.4	0.0201875	0.0227015	0.0242035	0.0250315	0.0254671
13.6	0.0201883	0.0227015	0.0242035	0.0250315	0.0254671
13.8	0.0201891	0.0227016	0.0242035	0.0250315	0.0254671
14	0.0201898	0.0227016	0.0242035	0.0250315	0.0254671
14.2	0.0201904	0.0227016	0.0242035	0.0250315	0.0254671
14.4	0.0201909	0.0227016	0.0242035	0.0250315	0.0254671
14.6	0.0201914	0.0227016	0.0242035	0.0250315	0.0254671
14.8	0.0201918	0.0227016	0.0242035	0.0250315	0.0254671
15	0.0201922	0.0227016	0.0242035	0.0250315	0.0254671
15.2	0.0201925	0.0227016	0.0242035	0.0250315	0.0254671
15.4	0.0201928	0.0227016	0.0242035	0.0250315	0.0254671
15.6	0.0201931	0.0227016	0.0242035	0.0250315	0.0254671
15.8	0.0201933	0.0227016	0.0242035	0.0250315	0.0254671
16	0.0201935	0.0227016	0.0242035	0.0250315	0.0254671
16.2	0.0201937	0.0227016	0.0242035	0.0250315	0.0254671
16.4	0.0201939	0.0227016	0.0242035	0.0250315	0.0254671
16.6	0.020194	0.0227016	0.0242035	0.0250315	0.0254671
16.8	0.0201942	0.0227016	0.0242035	0.0250315	0.0254671
17	0.0201943	0.0227016	0.0242035	0.0250315	0.0254671
17.2	0.0201944	0.0227016	0.0242035	0.0250315	0.0254671
17.4	0.0201945	0.0227016	0.0242035	0.0250315	0.0254671
17.6	0.0201945	0.0227016	0.0242035	0.0250315	0.0254671
17.8	0.0201946	0.0227016	0.0242035	0.0250315	0.0254671
18	0.0201947	0.0227016	0.0242035	0.0250315	0.0254671
18.2	0.0201947	0.0227016	0.0242035	0.0250315	0.0254671
18.4	0.0201948	0.0227016	0.0242035	0.0250315	0.0254671
18.6	0.0201948	0.0227016	0.0242035	0.0250315	0.0254671
18.8	0.0201949	0.0227016	0.0242035	0.0250315	0.0254671
19	0.0201949	0.0227016	0.0242035	0.0250315	0.0254671
19.2	0.0201949	0.0227016	0.0242035	0.0250315	0.0254671
19.4	0.020195	0.0227016	0.0242035	0.0250315	0.0254671
19.6	0.020195	0.0227016	0.0242035	0.0250315	0.0254671
19.8	0.020195	0.0227016	0.0242035	0.0250315	0.0254671
20	0.020195	0.0227016	0.0242035	0.0250315	0.0254671
20.2	0.0201951	0.0227016	0.0242035	0.0250315	0.0254671
20.4	0.0201951	0.0227016	0.0242035	0.0250315	0.0254671
20.6	0.0201951	0.0227016	0.0242035	0.0250315	0.0254671
20.8	0.0201951	0.0227016	0.0242035	0.0250315	0.0254671
21	0.0201951	0.0227016	0.0242035	0.0250315	0.0254671
21.2	0.0201951	0.0227016	0.0242035	0.0250315	0.0254671
21.4	0.0201951	0.0227016	0.0242035	0.0250315	0.0254671
21.6	0.0201951	0.0227016	0.0242035	0.0250315	0.0254671
21.8	0.0201951	0.0227016	0.0242035	0.0250315	0.0254671
22	0.0201952	0.0227016	0.0242035	0.0250315	0.0254671
22.2	0.0201952	0.0227016	0.0242035	0.0250315	0.0254671
22.4	0.0201952	0.0227016	0.0242035	0.0250315	0.0254671
22.6	0.0201952	0.0227016	0.0242035	0.0250315	0.0254671
22.8	0.0201952	0.0227016	0.0242035	0.0250315	0.0254671
23	0.0201952	0.0227016	0.0242035	0.0250315	0.0254671
23.2	0.0201952	0.0227016	0.0242035	0.0250315	0.0254671
23.4	0.0201952	0.0227016	0.0242035	0.0250315	0.0254671
23.6	0.0201952	0.0227016	0.0242035	0.0250315	0.0254671
23.8	0.0201952	0.0227016	0.0242035	0.0250315	0.0254671
24	0.0201952	0.0227016	0.0242035	0.0250315	0.0254671
24.2	0.0201952	0.0227016	0.0242035	0.0250315	0.0254671
24.4	0.0201952	0.0227016	0.0242035	0.0250315	0.0254671
24.6	0.0201952	0.0227016	0.0242035	0.0250315	0.0254671
24.8	0.0201952	0.0227016	0.0242035	0.0250315	0.0254671
25	0.0201952	0.0227016	0.0242035	0.0250315	0.0254671
25.2	0.0201952	0.0227016	0.0242035	0.0250315	0.0254671
25.4	0.0201952	0.0227016	0.0242035	0.0250315	0.0254671
25.6	0.0201952	0.0227016	0.0242035	0.0250315	0.0254671
25.8	0.0201952	0.0227016	0.0242035	0.0250315	0.0254671
26	0.0201952	0.0227016	0.0242035	0.0250315	0.0254671
26.2	0.0201952	0.0227016	0.0242035	0.0250315	0.0254671
26.4	0.0201952	0.0227016	0.0242035	0.0250315	0.0254671
26.6	0.0201952	0.0227016	0.0242035	0.0250315	0.0254671
26.8	0.0201952	0.0227016	0.0242035	0.0250315	0.0254671
27	0.0201952	0.0227016	0.0242035	0.0250315	0.0254671
27.2	0.0201952	0.0227016	0.0242035	0.0250315	0.0254671
27.4	0.0201952	0.0227016	0.0242035	0.0250315	0.0254671
27.6	0.0201952	0.0227016	0.0242035	0.0250315	0.0254671
27.8	0.0201952	0.0227016	0.0242035	0.0250315	0.0254671
28	0.0201952	0.0227016	0.0242035	0.0250315	0.0254671
28.2	0.0201952	0.0227016	0.0242035	0.0250315	0.0254671
28.4	0.0201952	0.0227016	0.0242035	0.0250315	0.0254671
28.6	0.0201952	0.0227016	0.0242035	0.0250315	0.0254671
28.8	0.0201952	0.0227016	0.0242035	0.0250315	0.0254671
29	0.0201952	0.0227016	0.0242035	0.0250315	0.0254671
29.2	0.0201952	0.0227016	0.0242035	0.0250315	0.0254671
29.4	0.0201952	0.0227016	0.0242035	0.0250315	0.0254671
29.6	0.0201952	0.0227016	0.0242035	0.0250315	0.0254671
29.8	0.0201952	0.0227016	0.0242035	0.0250315	0.0254671
30	0.0201952	0.0227016	0.0242035	0.0250315	0.0254671
30.2	0.0201952	0.0227016	0.0242035	0.0250315	0.0254671
30.4	0.0201952	0.0227016	0.0242035	0.0250315	0.0254671
30.6	0.0201952	0.0227016	0.0242035	0.0250315	0.0254671
30.8	0.0201952	0.0227016	0.0242035	0.0250315	0.0254671
31	0.0201952	0.0227016	0.0242035	0.0250315	0.0254671
31.2	0.0201952	0.0227016	0.0242035	0.0250315	0.0254671
31.4	0.0201952	0.0227016	0.0242035	0.0250315	0.0254671
31.6	0.0201952	0.0227016	0.0242035	0.0250315	0.0254671
31.8	0.0201952	0.0227016	0.0242035	0.0250315	0.0254671
32	0.0201952	0.0227016	0.0242035	0.0250315	0.0254671
32.2	0.0201952	0.0227016	0.0242035	0.0250315	0.0254671
32.4	0.0201952	0.0227016	0.0242035	0.0250315	0.0254671
32.6	0.0201952	0.0227016	0.0242035	0.0250315	0.0254671
32.8	0.0201952	0.0227016	0.0242035	0.0250315	0.0254671
33	0.0201952	0.0227016	0.0242035	0.0250315	0.0254671
33.2	0.0201952	0.0227016	0.0242035	0.0250315	0.0254671
33.4	0.0201952	0.0227016	0.0242035	0.0250315	0.0254671
33.6	0.0201952	0.0227016	0.0242035	0.0250315	0.0254671
33.8	0.0201952	0.0227016	0.0242035	0.0250315	0.0254671
34	0.0201952	0.0227016	0.0242035	0.0250315	0.0254671
34.2	0.0201952	0.0227016	0.0242035	0.0250315	0.0254671
34.4	0.0201952	0.0227016	0.0242035	0.0250315	0.0254671
34.6	0.0201952	0.0227016	0.0242035	0.0250315	0.0254671
34.8	0.0201952	0.0227016	0.0242035	0.0250315	0.0254671
35	0.0201952	0.0227016	0.0242035	0.0250315	0.0254671
35.2	0.0201952	0.0227016	0.0242035	0.0250315	0.0254671
35.4	0.0201952	0.0227016	0.0242035	0.0250315	0.0254671
35.6	0.0201952	0.0227016	0.0242035	0.0250315	0.0254671
35.8	0.0201952	0.0227016	0.0242035	0.0250315	0.0254671
36	0.0201952	0.0227016	0.0242035	0.0250315	0.0254671
36.2	0.0201952	0.0227016	0.0242035	0.0250315	0.0254671
36.4	0.0201952	0.0227016	0.0242035	0.0250315	0.0254671
36.6	0.0201952	0.0227016	0.0242035	0.0250315	0.0254671
36.8	0.0201952	0.0227016	0.0242035	0.0250315	0.0254671
37	0.0201952	0.0227016	0.0242035	0.0250315	0.0254671
37.2	0.0201952	0.0227016	0.0242035	0.0250315	0.0254671
37.4	0.0201952	0.0227016	0.0242035	0.0250315	0.0254671
37.6	0.0201952	0.0227016	0.0242035	0.0250315	0.0254671
37.8	0.0201952	0.0227016	0.0242035	0.0250315	0.0254671
38	0.0201952	0.0227016	0.0242035	0.0250315	0.0254671
38.2	0.0201952	0.0227016	0.0242035	0.0250315	0.0254671
38.4	0.0201952	0.0227016	0.0242035	0.0250315	0.0254671
38.6	0.0201952	0.0227016	0.0242035	0.0250315	0.0254671
38.8	0.0201952	0.0227016	0.0242035	0.0250315	0.0254671
39	0.0201952	0.0227016	0.0242035	0.0250315	0.0254671
39.2	0.0201952	0.0227016	0.0242035	0.0250315	0.0254671
39.4	0.0201952	0.0227016	0.0242035	0.0250315	0.0254671
39.6	0.0201952	0.0227016	0.0242035	0.0250315	0.0254671
39.8	0.0201952	0.0227016	0.0242035	0.0250315	0.0254671
40	0.0201952	0.0227016	0.0242035	0.0250315	0.0254671
40.2	0.0201952	0.0227016	0.0242035	0.0250315	0.0254671
40.4	0.0201952	0.0227016	0.0242035	0.0250315	0.0254671
40.6	0.0201952	0.0227016	0.0242035	0.0250315	0.0254671
40.8	0.0201952	0.0227016	0.0242035	0.0250315	0.0254671
41	0.0201952	0.0227016	0.0242035	0.0250315	0.0254671
41.2	0.0201952	0.0227016	0.0242035	0.0250315	0.0254671
41.4	0.0201952	0.0227016	0.0242035	0.0250315	0.0254671
41.6	0.0201952	0.0227016	0.0242035	0.0250315	0.0254671
41.8	0.0201952	0.0227016	0.0242035	0.0250315	0.0254671
42	0.0201952	0.0227016	0.0242035	0.0250315	0.0254671
42.2	0.0201952	0.0227016	0.0242035	0.0250315	0.0254671
42.4	0.0201952	0.0227016	0.0242035	0.0250315	0.0254671
42.6	0.0201952	0.0227016	0.0242035	0.0250315	0.0254671
42.8	0.0201952	0.0227016	0.0242035	0.0250315	0.0254671
43	0.0201952	0.0227016	0.0242035	0.0250315	0.0254671
43.2	0.0201952	0.0227016	0.0242035	0.0250315	0.0254671
43.4	0.0201952	0.0227016	0.0242035	0.0250315	0.0254671
43.6	0.0201952	0.0227016	0.0242035	0.0250315	0.0254671
43.8	0.0201952	0.0227016	0.0242035	0.0250315	0.0254671
44	0.0201952	0.0227016	0.0242035	0.0250315	0.0254671
44.2	0.0201952	0.0227016	0.0242035	0.0250315	0.0254671
44.4	0.0201952	0.0227016	0.0242035	0.0250315	0.0254671
44.6	0.0201952	0.0227016	0.0242035	0.0250315	0.0254671
44.8	0.0201952	0.0227016	0.0242035	0.0250315	0.0254671
45	0.0201952	0.0227016	0.0242035	0.0250315	0.0254671
45.2	0.0201952	0.0227016	0.0242035	0.0250315	0.0254671
45.4	0.0201952	0.0227016	0.0242035	0.0250315	0.0254671
45.6	0.0201952	0.0227016	0.0242035	0.0250315	0.0254671
45.8	0.0201952	0.0227016	0.0242035	0.0250315	0.0254671
46	0.0201952	0.0227016	0.0242035	0.0250315	0.0254671
46.2	0.0201952	0.0227016	0.0242035	0.0250315	0.0254671
46.4	0.0201952	0.0227016	0.0242035	0.0250315	0.0254671
46.6	0.0201952	0.0227016	0.0242035	0.0250315	0.0254671
46.8	0.0201952	0.0227016	0.0242035	0.0250315	0.0254671
47	0.0201952	0.0227016	0.0242035	0.0250315	0.0254671
47.2	0.0201952	0.0227016	0.0242035	0.0250315	0.0254671
47.4	0.0201952	0.0227016	0.0242035	0.0250315	0.0254671
47.6	0.0201952	0.0227016	0.0242035	0.0250315	0.0254671
47.8	0.0201952	0.0227016	0.0242035	0.0250315	0.0254671
48	0.0201952	0.0227016	0.0242035	0.0250315	0.0254671
48.2	0.0201952	0.0227016	0.0242035	0.0250315	0.0254671
48.4	0.0201952	0.0227016	0.0242035	0.0250315	0.0254671
48.6	0.0201952	0.0227016	0.0242035	0.0250315	0.0254671
48.8	0.0201952	0.0227016	0.0242035	0.0250315	0.0254671
49	0.0201952	0.0227016	0.0242035	0.0250315	0.0254671
49.2	0.0201952	0.0227016	0.0242035	0.0250315	0.0254671
49.4	0.0201952	0.0227016	0.0242035	0.0250315	0.0254671
49.6	0.0201952	0.0227016	0.0242035	0.0250315	0.0254671
49.8	0.0201952	0.0227016	0.0242035	0.0250315	0.0254671
50	0.0201952	0.0227016	0.0242035	0.0250315	0.0254671
50.2	0.0201952	0.0227016	0.0242035	0.0250315	0.0254671
50.4	0.0201952	0.0227016	0.0242035	0.0250315	0.0254671
50.6	0.0201952	0.0227016	0.0242035	0.0250315	0.0254671
50.8	0.0201952	0.0227016	0.0242035	0.0250315	0.0254671
51	0.0201952	0.0227016	0.0242035	0.0250315	0.0254671
51.2	0.0201952	0.0227016	0.0242035	0.0250315	0.0254671
51.4	0.0201952	0.0227016	0.0242035	0.0250315	0.0254671
51.6	0.0201952	0.0227016	0.0242035	0.0250315	0.0254671
51.8	0.0201952	0.0227016	0.0242035	0.0250315	0.0254671
52	0.0201952	0.0227016	0.0242035	0.0250315	0.0254671
52.2	0.0201952	0.0227016	0.0242035	0.0250315	0.0254671
52.4	0.0201952	0.0227016	0.0242035	0.0250315	0.0254671
52.6	0.0201952	0.0227016	0.0242035	0.0250315	0.0254671
52.8	0.0201952	0.0227016	0.0242035	0.0250315	0.0254671
53	0.0201952	0.0227016	0.0242035	0.0250315	0.0254671
53.2	0.0201952	0.0227016	0.0242035	0.0250315	0.0254671
53.4	0.0201952	0.0227016	0.0242035	0.0250315	0.0254671
53.6	0.0201952	0.0227016	0.0242035	0.0250315	0.0254671
53.8	0.0201952	0.0227016	0.0242035	0.0250315	0.0254671
54	0.0201952	0.0227016	0.0242035	0.0250315	0.0254671
54.2	0.0201952	0.0227016	0.0242035	0.0250315	0.0254671
54.4	0.0201952	0.0227016	0.0242035	0.0250315	0.0254671
54.6	0.0201952	0.0227016	0.0242035	0.0250315	0.0254671
54.8	0.0201952	0.0227016	0.0242035	0.0250315	0.0254671
55	0.0201952	0.0227016	0.0242035	0.0250315	0.0254671
55.2	0.0201952	0.0227016	0.0242035	0.0250315	0.0254671
55.4	0.0201952	0.0227016	0.0242035	0.0250315	0.0254671
55.6	0.0201952	0.0227016	0.0242035	0.0250315	0.0254671
55.8	0.0201952	0.0227016	0.0242035	0.0250315	0.0254671
56	0.0201952	0.0227016	0.0242035	0.0250315	0.0254671
56.2	0.0201952	0.0227016	0.0242035	0.0250315	0.0254671
56.4	0.0201952	0.0227016	0.0242035	0.0250315	0.0254671
56.6	0.0201952	0.0227016	0.0242035	0.0250315	0.0254671
56.8	0.0201952	0.0227016	0.0242035	0.0250315	0.0254671
57	0.0201952	0.0227016	0.0242035	0.0250315	0.0254671
57.2	0.0201952	0.0227016	0.0242035	0.0250315	0.0254671
57.4	0.0201952	0.0227016	0.0242035	0.0250315	0.0254671
57.6	0.0201952	0.0227016	0.0242035	0.0250315	0.0254671
57.8	0.0201952	0.0227016	0.0242035	0.0250315	0.0254671
58	0.0201952	0.0227016	0.0242035	0.0250315	0.0254671
58.2	0.0201952	0.0227016	0.0242035	0.0250315	0.0254671
58.4	0.0201952	0.0227016	0.0242035	0.0250315	0.0254671
58.6	0.0201952	0.0227016	0.0242035	0.0250315	0.0254671
58.8	0.0201952	0.0227016	0.0242035	0.0250315	0.0254671
59	0.0201952	0.0227016	0.0242035	0.0250315	0.0254671
59.2	0.0201952	0.0227016	0.0242035	0.0250315	0.0254671
59.4	0.0201952	0.0227016	0.0242035	0.0250315	0.0254671
59.6	0.0201952	0.0227016	0.0242035	0.0250315	0.0254671
59.8	0.0201952	0.0227016	0.0242035	0.0250315	0.0254671
60	0.0201952	0.0227016	0.0242035	0.0250315	0.0254671
60.2	0.0201952	0.0227016	0.0242035	0.0250315	0.0254671
60.4	0.0201952	0.0227016	0.0242035	0.0250315	0.0254671
60.6	0.0201952	0.0227016	0.0242035	0.0250315	0.0254671
60.8	0.0201952	0.0227016	0.0242035	0.0250315	0.0254671
61	0.0201952	0.0227016	0.0242035	0.0250315	0.0254671
61.2	0.0201952	0.0227016	0.0242035	0.0250315	0.0254671
61.4	0.0201952	0.0227016	0.0242035	0.0250315	0.0254671
61.6	0.0201952	0.0227016	0.0242035	0.0250315	0.0254671
61.8	0.0201952	0.0227016	0.0242035	0.0250315	0.0254671
62	0.0201952	0.0227016	0.0242035	0.0250315	0.0254671
62.2	0.0201952	0.0227016	0.0242035	0.0250315	0.0254671
62.4	0.0201952	0.0227016	0.0242035	0.0250315	0.0254671
62.6	0.0201952	0.0227016	0.0242035	0.0250315	0.0254671
62.8	0.0201952	0.0227016	0.0242035	0.0250315	0.0254671
63	0.0201952	0.0227016	0.0242035	0.0250315	0.0254671
63.2	0.0201952	0.0227016	0.0242035	0.0250315	0.0254671
63.4	0.0201952	0.0227016	0.0242035	0.0250315	0.0254671
63.6	0.0201952	0.0227016	0.0242035	0.0250315	0.0254671
63.8	0.0201952	0.0227016	0.0242035	0.0250315	0.0254671
64	0.0201952	0.0227016	0.0242035	0.0250315	0.0254671
64.2	0.0201952	0.0227016	0.0242035	0.0250315	0.0254671
64.4	0.0201952	0.0227016	0.0242035	0.0250315	0.0254671
64.6	0.0201952	0.0227016	0.0242035	0.0250315	0.0254671
64.8	0.0201952	0.0227016	0.0242035	0.0250315	0.0254671
65	0.0201952	0.0227016	0.0242035	0.0250315	0.0254671
65.2	0.0201952	0.0227016	0.0242035	0.0250315	0.0254671
65.4	0.0201952	0.0227016	0.0242035	0.0250315	0.0254671
65.6	0.0201952	0.0227016	0.0242035	0.0250315	0.0254671
65.8	0.0201952	0.0227016	0.0242035	0.0250315	0.0254671
66	0.0201952	0.0227016	0.0242035	0.0250315	0.0254671
66.2	0.0201952	0.0227016	0.0242035	0.0250315	0.0254671
66.4	0.0201952	0.0227016	0.0242035	0.0250315	0.0254671
66.6	0.0201952	0.0227016	0.0242035	0.0250315	0.0254671
66.8	0.0201952	0.0227016	0.0242035	0.0250315	0.0254671
67	0.0201952	0.0227016	0.0242035	0.0250315	0.0254671
67.2	0.0201952	0.0227016	0.0242035	0.0250315	0.0254671
67.4	0.0201952	0.0227016	0.0242035	0.0250315	0.0254671
67.6	0.0201952	0.0227016	0.0242035	0.0250315	0.0254671
67.8	0.0201952	0.0227016	0.0242035	0.0250315	0.0254671
68	0.0201952	0.0227016	0.0242035	0.0250315	0.0254671
68.2	0.0201952	0.0227016	0.0242035	0.0250315	0.0254671
68.4	0.0201952	0.0227016	0.0242035	0.0250315	0.0254671
68.6	0.0201952	0.0227016	0.0242035	0.0250315	0.0254671
68.8	0.0201952	0.0227016	0.0242035	0.0250315	0.0254671
69	0.0201952	0.0227016	0.0242035	0.0250315	0.0254671
69.2	0.0201952	0.0227016	0.0242035	0.0250315	0.0254671
69.4	0.0201952	0.0227016	0.0242035	0.0250315	0.0254671
69.6	0.0201952	0.0227016	0.0242035	0.0250315	0.0254671
69.8	0.0201952	0.0227016	0.0242035	0.0250315	0.0254671
70	0.0201952	0.0227016	0.0242035	0.0250315	0.0254671
70.2	0.0201952	0.0227016	0.0242035	0.0250315	0.0254671
70.4	0.0201952	0.0227016	0.0242035	0.0250315	0.0254671
70.6	0.0201952	0.0227016	0.0242035	0.0250315	0.0254671
70.8	0.0201952	0.0227016	0.0242035	0.0250315	0.0254671
71	0.0201952	0.0227016	0.0242035	0.0250315	0.0254671
71.2	0.0201952	0.0227016	0.0242035	0.0250315	0.0254671
71.4	0.0201952	0.0227016	0.0242035	0.0250315	0.0254671
71.6	0.0201952	0.0227016	0.0242035	0.0250315	0.0254671
71.8	0.0201952	0.0227016	0.0242035	0.0250315	0.0254671
72	0.0201952	0.0227016	0.0242035	0.0250315	0.0254671
72.2	0.0201952	0.0227016	0.0242035	0.0250315	0.0254671
72.4	0.0201952	0.0227016	0.0242035	0.0250315	0.0254671
72.6	0.0201952	0.0227016	0.0242035	0.0250315	0.0254671
72.8	0.0201952	0.0227016	0.0242035	0.0250315	0.0254671
73	0.0201952	0.0227016	0.0242035	0.0250315	0.0254671
73.2	0.0201952	0.0227016	0.0242035	0.0250315	0.0254671
73.4	0.0201952	0.0227016	0.0242035	0.0250315	0.0254671
73.6	0.0201952	0.0227016	0.0242035	0.0250315	0.0254671
73.8	0.0201952	0.0227016	0.0242035	0.0250315	0.0254671
74	0.0201952	0.0227016	0.0242035	0.0250315	0.0254671
74.2	0.0201952	0.0227016	0.0242035	0.0250315	0.0254671
74.4	0.0201952	0.0227016	0.0242035	0.0250315	0.0254671
74.6	0.0201952	0.0227016	0.0242035	0.0250315	0.0254671
74.8	0.0201952	0.0227016	0.0242035	0.0250315	0.0254671
75	0.0201952	0.0227016	0.0242035	0.0250315	0.0254671
75.2	0.0201952	0.0227016	0.0242035	0.0250315	0.0254671
75.4	0.0201952	0.0227016	0.0242035	0.0250315	0.0254671
75.6	0.0201952	0.0227016	0.0242035	0.0250315	0.0254671
75.8	0.0201952	0.0227016	0.0242035	0.0250315	0.0254671
76	0.0201952	0.0227016	0.0242035	0.0250315	0.0254671
76.2	0.0201952	0.0227016	0.0242035	0.0250315	0.0254671
76.4	0.0201952	0.0227016	0.0242035	0.0250315	0.0254671
76.6	0.0201952	0.0227016	0.0242035	0.0250315	0.0254671
76.8	0.0201952	0.0227016	0.0242035	0.0250315	0.0254671
77	0.0201952	0.0227016	0.0242035	0.0250315	0.0254671
77.2	0.0201952	0.0227016	0.0242035	0.0250315	0.0254671
77.4	0.0201952	0.0227016	0.0242035	0.0250315	0.0254671
77.6	0.0201952	0.0227016	0.0242035	0.0250315	0.0254671
77.8	0.0201952	0.0227016	0.0242035	0.0250315	0.0254671
78	0.0201952	0.0227016	0.0242035	0.0250315	0.0254671
78.2	0.0201952	0.0227016	0.0242035	0.0250315	0.0254671
78.4	0.0201952	0.0227016	0.0242035	0.0250315	0.0254671
78.6	0.0201952	0.0227016	0.0242035	0.0250315	0.0254671
78.8	0.0201952	0.0227016	0.0242035	0.0250315	0.0254671
79	0.0201952	0.0227016	0.0242035	0.0250315	0.0254671
79.2	0.0201952	0.0227016	0.0242035	0.0250315	0.0254671
79.4	0.0201952	0.0227016	0.0242035	0.0250315	0.0254671
79.6	0.0201952	0.0227016	0.0242035	0.0250315	0.0254671
79.8	0.0201952	0.0227016	0.0242035	0.0250315	0.0254671
80	0.0201952	0.0227016	0.0242035	0.0250315	0.0254671
80.2	0.0201952	0.0227016	0.0242035	0.0250315	0.0254671
80.4	0.0201952	0.0227016	0.0242035	0.0250315	0.0254671
80.6	0.0201952	0.0227016	0.0242035	0.0250315	0.0254671
80.8	0.0201952	0.0227016	0.0242035	0.0250315	0.0254671
81	0.0201952	0.0227016	0.0242035	0.0250315	0.0254671
81.2	0.0201952	0.0227016	0.0242035	0.0250315	0.0254671
81.4	0.0201952	0.0227016	0.0242035	0.0250315	0.0254671
81.6	0.0201952	0.0227016	0.0242035	0.0250315	0.0254671
81.8	0.0201952	0.0227016	0.0242035	0.0250315	0.0254671
82	0.0201952	0.0227016	0.0242035	0.0250315	0.0254671
82.2	0.0201952	0.0227016	0.0242035	0.0250315	0.0254671
82.4	0.0201952	0.0227016	0.0242035	0.0250315	0.0254671
82.6	0.0201952	0.0227016	0.0242035	0.0250315	0.0254671
82.8	0.0201952	0.0227016	0.0242035	0.0250315	0.0254671
83	0.0201952	0.0227016	0.0242035	0.0250315	0.0254671
83.2	0.0201952	0.0227016	0.0242035	0.0250315	0.0254671
83.4	0.0201952	0.0227016	0.0242035	0.0250315	0.0254671
83.6	0.0201952	0.0227016	0.0242035	0.0250315	0.0254671
83.8	0.0201952	0.0227016	0.0242035	0.0250315	0.0254671
84	0.0201952	0.0227016	0.0242035	0.0250315	0.0254671
84.2	0.0201952	0.0227016	0.0242035	0.0250315	0.0254671
84.4	0.0201952	0.0227016	0.0242035	0.0250315	0.0254671
84.6	0.0201952	0.0227016	0.0242035	0.0250315	0.0254671
84.8	0.0201952	0.0227016	0.0242035	0.0250315	0.0254671
85	0.0201952	0.0227016	0.0242035	0.0250315	0.0254671
85.2	0.0201952	0.0227016	0.0242035	0.0250315	0.0254671
85.4	0.0201952	0.0227016	0.0242035	0.0250315	0.0254671
85.6	0.0201952	0.0227016	0.0242035	0.0250315	0.0254671
85.8	0.0201952	0.0227016	0.0242035	0.0250315	0.0254671
86	0.0201952	0.0227016	0.0242035	0.0250315	0.0254671
86.2	0.0201952	0.0227016	0.0242035	0.0250315	0.0254671
86.4	0.0201952	0.0227016	0.0242035	0.0250315	0.0254671
86.6	0.0201952	0.0227016	0.0242035	0.0250315	0.0254671
86.8	0.0201952	0.0227016	0.0242035	0.0250315	0.0254671
87	0.0201952	0.0227016	0.0242035	0.0250315	0.0254671
87.2	0.0201952	0.0227016	0.0242035	0.0250315	0.0254671
87.4	0.0201952	0.0227016	0.0242035	0.0250315	0.0254671
87.6	0.0201952	0.0227016	0.0242035	0.0250315	0.0254671
87.8	0.0201952	0.0227016	0.0242035	0.0250315	0.0254671
88	0.0201952	0.0227016	0.0242035	0.0250315	0.0254671
88.2	0.0201952	0.0227016	0.0242035	0.0250315	0.0254671
88.4	0.0201952	0.0227016	0.0242035	0.0250315	0.0254671
88.6	0.0201952	0.0227016	0.0242035	0.0250315	0.0254671
88.8	0.0201952	0.0227016	0.0242035	0.0250315	0.0254671
89	0.0201952	0.0227016	0.0242035	0.0250315	0.0254671
89.2	0.0201952	0.0227016	0.0242035	0.0250315	0.0254671
89.4	0.0201952	0.0227016	0.0242035	0.0250315	0.0254671
89.6	0.0201952	0.0227016	0.0242035	0.0250315	0.0254671
89.8	0.0201952	0.0227016	0.0242035	0.0250315	0.0254671
90	0.0201952	0.0227016	0.0242035	0.0250315	0.0254671
90.2	0.0201952	0.0227016	0.0242035	0.0250315	0.0254671
90.4	0.0201952	0.0227016	0.0242035	0.0250315	0.0254671
90.6	0.0201952	0.0227016	0.0242035	0.0250315	0.0254671
90.8	0.0201952	0.0227016	0.0242035	0.0250315	0.0254671
91	0.0201952	0.0227016	0.0242035	0.0250315	0.0254671
91.2	0.0201952	0.0227016	0.0242035	0.0250315	0.0254671
91.4	0.0201952	0.0227016	0.0242035	0.0250315	0.0254671
91.6	0.0201952	0.0227016	0.0242035	0.0250315	0.0254671
91.8	0.0201952	0.0227016	0.0242035	0.0250315	0.0254671
92	0.0201952	0.0227016	0.0242035	0.0250315	0.0254671
92.2	0.0201952	0.0227016	0.0242035	0.0250315	0.0254671
92.4	0.0201952	0.0227016	0.0242035	0.0250315	0.0254671
92.6	0.0201952	0.0227016	0.0242035	0.0250315	0.0254671
92.8	0.0201952	0.0227016	0.0242035	0.0250315	0.0254671
93	0.0201952	0.0227016	0.0242035	0.0250315	0.0254671
93.2	0.0201952	0.0227016	0.0242035	0.0250315	0.0254671
93.4	0.0201952	0.0227016	0.0242035	0.0250315	0.0254671
93.6	0.0201952	0.0227016	0.0242035	0.0250315	0.0254671
93.8	0.0201952	0.0227016	0.0242035	0.0250315	0.0254671
94	0.0201952	0.0227016	0.0242035	0.0250315	0.0254671
94.2	0.0201952	0.0227016	0.0242035	0.0250315	0.0254671
94.4	0.0201952	0.0227016	0.0242035	0.0250315	0.0254671
94.6	0.0201952	0.0227016	0.0242035	0.0250315	0.0254671
94.8	0.0201952	0.0227016	0.0242035	0.0250315	0.0254671
95	0.0201952	0.0227016	0.0242035	0.0250315	0.0254671
95.2	0.0201952	0.0227016	0.0242035	0.0250315	0.0254671
95.4	0.0201952	0.0227016	0.0242035	0.0250315	0.0254671
95.6	0.0201952	0.0227016	0.0242035	0.0250315	0.0254671
95.8	0.0201952	0.0227016	0.0242035	0.0250315	0.0254671
96	0.0201952	0.0227016	0.0242035	0.0250315	0.0254671
96.2	0.0201952	0.0227016	0.0242035	0.0250315	0.0254671
96.4	0.0201952	0.0227016	0.0242035	0.0250315	0.0254671
96.6	0.0201952	0.0227016	0.0242035	0.0250315	0.0254671
96.8	0.0201952	0.0227016	0.0242035	0.0250315	0.0254671
97	0.0201952	0.0227016	0.0242035	0.0250315	0.0254671
97.2	0.0201952	0.0227016	0.0242035	0.0250315	0.0254671
97.4	0.0201952	0.0227016	0.0242035	0.0250315	0.0254671
97.6	0.0201952	0.0227016	0.0242035	0.0250315	0.0254671
97.8	0.0201952	0.0227016	0.0242035	0.0250315	0.0254671
98	0.0201952	0.0227016	0.0242035	0.0250315	0.0254671
98.2	0.0201952	0.0227016	0.0242035	0.0250315	0.0254671
98.4	0.0201952	0.0227016	0.0242035	0.0250315	0.0254671
98.6	0.0201952	0.0227016	0.0242035	0.0250315	0.0254671
98.8	0.0201952	0.0227016	0.0242035	0.0250315	0.0254671
99	0.0201952	0.0227016	0.0242035	0.0250315	0.0254671
99.2	0.0201952	0.0227016	0.0242035	0.0250315	0.0254671
99.4	0.0201952	0.0227016	0.0242035	0.0250315	0.0254671
99.6	0.0201952	0.0227016	0.0242035	0.0250315	0.0254671
99.8	0.0201952	0.0227016	0.0242035	0.0250315	0.0254671
100	0.0201952	0.0227016	0.0242035	0.0250315	0.0254671
100.2	0.0201952	0.0227016	0.0242035	0.0250315	0.0254671
100.4	0.0201952	0.0227016	0.0242035	0.0250315	0.0254671
100.6	0.0201952	0.0227016	0.0242035	0.0250315	0.0254671
100.8	0.0201952	0.0227016	0.0242035	0.0250315	0.0254671
101	0.0201952	0.0227016	0.0242035	0.0250315	0.0254671
101.2	0.0201952	0.0227016	0.0242035	0.0250315	0.0254671
101.4	0.0201952	0.0227016	0.0242035	0.0250315	0.0254671
101.6	0.0201952	0.0227016	0.0242035	0.0250315	0.0254671
101.8	0.0201952	0.0227016	0.0242035	0.0250315	0.0254671
102	0.0201952	0.0227016	0.0242035	0.0250315	0.0254671
102.2	0.0201952	0.0227016	0.0242035	0.0250315	0.0254671
102.4	0.0201952	0.0227016	0.0242035	0.0250315	0.0254671
102.6	0.0201952	0.0227016	0.0242035	0.0250315	0.0254671
102.8	0.0201952	0.0227016	0.0242035	0.0250315	0.0254671
103	0.0201952	0.0227016	0.0242035	0.0250315	0.0254671
103.2	0.0201952	0.0227016	0.0242035	0.0250315	0.0254671
103.4	0.0201952	0.0227016	0.0242035	0.0250315	0.0254671
103.6	0.0201952	0.0227016	0.0242035	0.0250315	0.0254671
103.8	0.0201952	0.0227016	0.0242035	0.0250315	0.0254671
104	0.0201952	0.0227016	0.0242035	0.0250315	0.0254671
104.2	0.0201952	0.0227016	0.0242035	0.0250315	0.0254671
104.4	0.0201952	0.0227016	0.0242035	0.0250315	0.0254671
104.6	0.0201952	0.0227016	0.0242035	0.0250315	0.0254671
104.8	0.0201952	0.0227016	0.0242035	0.0250315	0.0254671
105	0.0201952	0.0227016	0.0242035	0.0250315	0.0254671
105.2	0.0201952	0.0227016	0.0242035	0.0250315	0.0254671
105.4	0.0201952	0.0227016	0.0242035	0.0250315	0.0254671
105.6	0.0201952	0.0227016	0.0242035	0.0250315	0.0254671
105.8	0.0201952	0.0227016	0.0242035	0.0250315	0.0254671
106	0.0201952	0.0227016	0.0242035	0.0250315	0.0254671
106.2	0.0201952	0.0227016	0.0242035	0.0250315	0.0254671
106.4	0.0201952	0.0227016	0.0242035	0.0250315	0.0254671
106.6	0.0201952	0.0227016	0.0242035	0.0250315	0.0254671
106.8	0.0201952	0.0227016	0.0242035	0.0250315	0.0254671
107	0.0201952	0.0227016	0.0242035	0.0250315	0.0254671
107.2	0.0201952	0.0227016	0.0242035	0.0250315	0.0254671
107.4	0.0201952	0.0227016	0.0242035	0.0250315	0.0254671
107.6	0.0201952	0.0227016	0.0242035	0.0250315	0.0254671
107.8	0.0201952	0.0227016	0.0242035	0.0250315	0.0254671
108	0.0201952	0.0227016	0.0242035	0.0250315	0.0254671
108.2	0.0201952	0.0227016	0.0242035	0.0250315	0.0254671
108.4	0.0201952	0.0227016	0.0242035	0.0250315	0.0254671
108.6	0.0201952	0.0227016	0.0242035	0.0250315	0.0254671
108.8	0.0201952	0.0227016	0.0242035	0.0250315	0.0254671
109	0.0201952	0.0227016	0.0242035	0.0250315	0.0254671
109.2	0.0201952	0.0227016	0.0242035	0.0250315	0.0254671
109.4	0.0201952	0.0227016	0.0242035	0.0250315	0.0254671
109.6	0.0201952	0.0227016	0.0242035	0.0250315	0.0254671
109.8	0.0201952	0.0227016	0.0242035	0.0250315	0.0254671
110	0.0201952	0.0227016	0.0242035	0.0250315	0.0254671
110.2	0.0201952	0.0227016	0.0242035	0.0250315	0.0254671
110.4	0.0201952	0.0227016	0.0242035	0.0250315	0.0254671
110.6	0.0201952	0.0227016	0.0242035	0.0250315	0.0254671
110.8	0.0201952	0.0227016	0.0242035	0.0250315	0.0254671
111	0.0201952	0.0227016	0.0242035	0.0250315	0.0254671
111.2	0.0201952	0.0227016	0.0242035	0.0250315	0.0254671
111.4	0.0201952	0.0227016	0.0242035	0.0250315	0.0254671
111.6	0.0201952	0.0227016	0.0242035	0.0250315	0.0254671
111.8	0.0201952	0.0227016	0.0242035	0.0250315	0.0254671
112	0.0201952	0.0227016	0.0242035	0.0250315	0.0254671
112.2	0.0201952	0.0227016	0.0242035	0.0250315	0.0254671
112.4	0.0201952	0.0227016	0.0242035	0.0250315	0.0254671
112.6	0.0201952	0.0227016	0.0242035	0.0250315	0.0254671
112.8	0.0201952	0.0227016	0.0242035	0.0250315	0.0254671
113	0.0201952	0.0227016	0.0242035	0.0250315	0.0254671
113.2	0.0201952	0.0227016	0.0242035	0.0250315	0.0254671
113.4	0.0201952	0.0227016	0.0242035	0.0250315	0.0254671
113.6	0.0201952	0.0227016	0.0242035	0.0250315	0.0254671
113.8	0.0201952	0.0227016	0.0242035	0.0250315	0.0254671
114	0.0201952	0.0227016	0.0242035	0.0250315	0.0254671
114.2	0.0201952	0.0227016	0.0242035	0.0250315	0.0254671
114.4	0.0201952	0.0227016	0.0242035	0.0250315	0.0254671
114.6	0.0201952	0.0227016	0.0242035	0.0250315	0.0254671
114.8	0.0201952	0.0227016	0.0242035	0.0250315	0.0254671
115	0.0201952	0.0227016	0.0242035	0.0250315	0.0254671
115.2	0.0201952	0.0227016	0.0242035	0.0250315	0.0254671
115.4	0.0201952	0.0227016	0.0242035	0.0250315	0.0254671
115.6	0.0201952	0.0227016	0.0242035	0.0250315	0.0254671
115.8	0.0201952	0.0227016	0.0242035	0.0250315	0.0254671
116	0.0201952	0.0227016	0.0242035	0.0250315	0.0254671
116.2	0.0201952	0.0227016	0.0242035	0.0250315	0.0254671
116.4	0.0201952	0.0227016	0.0242035	0.0250315	0.0254671
116.6	0.0201952	0.0227016	0.0242035	0.0250315	0.0254671
116.8	0.0201952	0.0227016	0.0242035	0.0250315	0.0254671
117	0.0201952	0.0227016	0.0242035	0.0250315	0.0254671
117.2	0.0201952	0.0227016	0.0242035	0.0250315	0.0254671
117.4	0.0201952	0.0227016	0.0242035	0.0250315	0.0254671
117.6	0.0201952	0.0227016	0.0242035	0.0250315	0.0254671
117.8	0.0201952	0.0227016	0.0242035	0.0250315	0.0254671
118	0.0201952	0.0227016	0.0242035	0.0250315	0.0254671
118.2	0.0201952	0.0227016	0.0242035	0.0250315	0.0254671
118.4	0.0201952	0.0227016	0.0242035	0.0250315	0.0254671
118.6	0.0201952	0.0227016	0.0242035	0.0250315	0.0254671
118.8	0.0201952	0.0227016	0.0242035	0.0250315	0.0254671
119	0.0201952	0.0227016	0.0242035	0.0250315	0.0254671
119.2	0.0201952	0.0227016	0.0242035	0.0250315	0.0254671
119.4	0.0201952	0.0227016	0.0242035	0.0250315	0.0254671
119.6	0.0201952	0.0227016	0.0242035	0.0250315	0.0254671
119.8	0.0201952	0.0227016	0.0242035	0.0250315	0.0254671
120	0.0201952	0.0227044	0.0242002	0.0250283	0.0254607
120.2	0.0196784	0.0221234	0.0235809	0.0243878	0.0248091
120.4	0.0191748	0.0215572	0.0229774	0.0237637	0.0241742
120.6	0.0186841	0.0210055	0.0223894	0.0231555	0.0235555
120.8	0.0182059	0.020468	0.0218164	0.0225629	0.0229527
121	0.01774	0.0199442	0.0212581	0.0219855	0.0223653
121.2	0.017286	0.0194338	0.0207141	0.0214229	0.0217929
121.4	0.0168436	0.0189364	0.0201839	0.0208746	0.0212352
121.6	0.0164126	0.0184518	0.0196674	0.0203404	0.0206918
121.8	0.0159925	0.0179796	0.0191641	0.0198199	0.0201622
122	0.0155833	0.0175195	0.0186736	0.0193127	0.0196463
122.2	0.0151845	0.0170711	0.0181958	0.0188184	0.0191435
122.4	0.0147959	0.0166342	0.0177301	0.0183368	0.0186536
122.6	0.0144172	0.0162085	0.0172764	0.0178675	0.0181762
122.8	0.0140483	0.0157937	0.0168342	0.0174103	0.017711
123	0.0136887	0.0153896	0.0164034	0.0169647	0.0172578
123.2	0.0133384	0.0149957	0.0159836	0.0165306	0.0168161
123.4	0.0129971	0.014612	0.0155746	0.0161075	0.0163858
123.6	0.0126645	0.014238	0.015176	0.0156953	0.0159664
123.8	0.0123404	0.0138736	0.0147876	0.0152937	0.0155578
124	0.0120246	0.0135186	0.0144092	0.0149023	0.0151597
124.2	0.0117168	0.0131726	0.0140404	0.0145209	0.0147717
124.4	0.011417	0.0128355	0.0136811	0.0141493	0.0143937
124.6	0.0111248	0.012507	0.013331	0.0137872	0.0140253
124.8	0.0108401	0.012187	0.0129898	0.0134343	0.0136664
125	0.0105627	0.0118751	0.0126574	0.0130905	0.0133167
125.2	0.0102924	0.0115712	0.0123335	0.0127555	0.0129759
125.4	0.010029	0.0112751	0.0120179	0.0124291	0.0126438
125.6	0.00977231	0.0109865	0.0117103	0.012111	0.0123202
125.8	0.00952222	0.0107053	0.0114106	0.0118011	0.0120049
126	0.00927853	0.0104314	0.0111186	0.0114991	0.0116977
126.2	0.00904108	0.0101644	0.010834	0.0112048	0.0113983
126.4	0.0088097	0.00990429	0.0105568	0.010918	0.0111066
126.6	0.00858425	0.00965083	0.0102866	0.0106386	0.0108224
126.8	0.00836456	0.00940385	0.0100234	0.0103664	0.0105454
127	0.0081505	0.00916319	0.00976686	0.0101011	0.0102756
127.2	0.00794192	0.00892869	0.00951691	0.00984257	0.0100126
127.4	0.00773867	0.00870019	0.00927336	0.00959068	0.00975636
127.6	0.00754062	0.00847754	0.00903604	0.00934524	0.00950668
127.8	0.00734765	0.00826058	0.00880479	0.00910608	0.00926339
128	0.00715961	0.00804918	0.00857946	0.00887305	0.00902632
128.2	0.00697638	0.00784319	0.0083599	0.00864597	0.00879532
128.4	0.00679785	0.00764247	0.00814596	0.00842471	0.00857024
128.6	0.00662388	0.00744689	0.00793749	0.0082091	0.00835091
128.8	0.00645436	0.00725631	0.00773436	0.00799902	0.0081372
129	0.00628919	0.00707061	0.00753642	0.00779431	0.00792895
129.2	0.00612824	0.00688966	0.00734355	0.00759484	0.00772604
129.4	0.00597141	0.00671334	0.00715562	0.00740048	0.00752832
129.6	0.00581859	0.00654154	0.0069725	0.00721109	0.00733566
129.8	0.00566968	0.00637413	0.00679406	0.00702655	0.00714793
130	0.00552459	0.00621101	0.00662019	0.00684673	0.006965
130.2	0.0053832	0.00605206	0.00645077	0.00667151	0.00678675
130.4	0.00524544	0.00589718	0.00628568	0.00650077	0.00661307
130.6	0.0051112	0.00574626	0.00612482	0.00633441	0.00644383
130.8	0.0049804	0.0055992	0.00596808	0.0061723	0.00627892
131	0.00485294	0.00545591	0.00581535	0.00601434	0.00611824
131.2	0.00472874	0.00531628	0.00566652	0.00586043	0.00596166
131.4	0.00460773	0.00518023	0.00552151	0.00571045	0.00580909
131.6	0.00448981	0.00504766	0.0053802	0.00556431	0.00566043
131.8	0.00437491	0.00491848	0.00524251	0.00542191	0.00551557
132	0.00426295	0.00479261	0.00510835	0.00528315	0.00537442
132.2	0.00415385	0.00466996	0.00497762	0.00514795	0.00523688
132.4	0.00404755	0.00455045	0.00485023	0.00501621	0.00510286
132.6	0.00394396	0.004434	0.00472611	0.00488783	0.00497227
132.8	0.00384303	0.00432052	0.00460516	0.00476275	0.00484502
133	0.00374468	0.00420996	0.00448731	0.00464086	0.00472103
133.2	0.00364885	0.00410222	0.00437247	0.00452209	0.00460021
133.4	0.00355547	0.00399723	0.00426057	0.00440636	0.00448248
133.6	0.00346448	0.00389494	0.00415154	0.0042936	0.00436777
133.8	0.00337582	0.00379526	0.00404529	0.00418372	0.00425599
134	0.00328943	0.00369813	0.00394177	0.00407665	0.00414707
134.2	0.00320525	0.00360349	0.00384089	0.00397232	0.00404094
134.4	0.00312322	0.00351127	0.0037426	0.00387067	0.00393753
134.6	0.00304329	0.00342141	0.00364682	0.00377161	0.00383676
134.8	0.00296541	0.00333386	0.00355349	0.00367509	0.00373857
135	0.00288952	0.00324854	0.00346255	0.00358104	0.0036429
135.2	0.00281557	0.0031654	0.00337394	0.00348939	0.00354967
135.4	0.00274352	0.00308439	0.00328759	0.00340009	0.00345883
135.6	0.0026733	0.00300546	0.00320346	0.00331308	0.00337031
135.8	0.00260489	0.00292854	0.00312148	0.00322829	0.00328406
136	0.00253823	0.0028536	0.00304159	0.00314567	0.00320001
136.2	0.00247327	0.00278057	0.00296375	0.00306517	0.00311812
136.4	0.00240998	0.00270941	0.00288791	0.00298673	0.00303832
136.6	0.0023483	0.00264007	0.002814	0.00291029	0.00296057
136.8	0.0022882	0.00257251	0.00274199	0.00283582	0.0028848
137	0.00222964	0.00250667	0.00267182	0.00276324	0.00281098
137.2	0.00217258	0.00244253	0.00260344	0.00269253	0.00273904
137.4	0.00211698	0.00238002	0.00253681	0.00262362	0.00266894
137.6	0.00206281	0.00231911	0.00247189	0.00255648	0.00260064
137.8	0.00201002	0.00225976	0.00240863	0.00249105	0.00253409
138	0.00195858	0.00220193	0.00234699	0.0024273	0.00246923
138.2	0.00190845	0.00214558	0.00228693	0.00236519	0.00240604
138.4	0.00185961	0.00209067	0.0022284	0.00230466	0.00234447
138.6	0.00181202	0.00203717	0.00217137	0.00224568	0.00228447
138.8	0.00176565	0.00198503	0.00211581	0.00218821	0.00222601
139	0.00172047	0.00193423	0.00206166	0.00213221	0.00216904
139.2	0.00167644	0.00188473	0.0020089	0.00207764	0.00211353
139.4	0.00163353	0.0018365	0.00195749	0.00202447	0.00205944
139.6	0.00159173	0.0017895	0.00190739	0.00197266	0.00200674
139.8	0.00155099	0.0017437	0.00185858	0.00192218	0.00195538
140	0.0015113	0.00169908	0.00181101	0.00187299	0.00190534
140.2	0.00147262	0.0016556	0.00176467	0.00182505	0.00185658
140.4	0.00143494	0.00161323	0.00171951	0.00177835	0.00180907
140.6	0.00139822	0.00157194	0.0016755	0.00173284	0.00176277
140.8	0.00136243	0.00153171	0.00163262	0.00168849	0.00171766
141	0.00132757	0.00149251	0.00159084	0.00164528	0.0016737
141.2	0.00129359	0.00145432	0.00155013	0.00160317	0.00163087
141.4	0.00126049	0.0014171	0.00151046	0.00156215	0.00158913
141.6	0.00122823	0.00138083	0.0014718	0.00152217	0.00154846
141.8	0.0011968	0.0013455	0.00143414	0.00148321	0.00150883
142	0.00116617	0.00131106	0.00139744	0.00144526	0.00147022
142.2	0.00113632	0.00127751	0.00136167	0.00140827	0.0014326
142.4	0.00110724	0.00124482	0.00132683	0.00137223	0.00139593
142.6	0.00107891	0.00121296	0.00129287	0.00133711	0.00136021
142.8	0.0010513	0.00118192	0.00125978	0.00130289	0.0013254
143	0.00102439	0.00115167	0.00122754	0.00126955	0.00129148
143.2	0.00099818	0.0011222	0.00119613	0.00123706	0.00125843
143.4	0.00097263	0.00109348	0.00116552	0.0012054	0.00122622
143.6	0.00094774	0.0010655	0.00113569	0.00117455	0.00119484
143.8	0.00092349	0.00103823	0.00110663	0.0011445	0.00116427
144	0.00089985	0.00101166	0.00107831	0.00111521	0.00113447
144.2	0.00087682	0.00098577	0.00105071	0.00108667	0.00110544
144.4	0.00085439	0.00096054	0.00102382	0.00105886	0.00107715
144.6	0.00083252	0.00093596	0.00099762	0.00103176	0.00104958
144.8	0.00081121	0.00091201	0.00097209	0.00100535	0.00102272
145	0.00079045	0.00088867	0.00094721	0.00097963	0.00099655
145.2	0.00077023	0.00086592	0.00092297	0.00095456	0.00097104
145.4	0.00075051	0.00084376	0.00089935	0.00093013	0.00094619
145.6	0.00073131	0.00082217	0.00087634	0.00090632	0.00092198
145.8	0.00071259	0.00080113	0.00085391	0.00088313	0.00089838
146	0.00069436	0.00078063	0.00083206	0.00086053	0.00087539
146.2	0.00067659	0.00076065	0.00081076	0.00083851	0.00085299
146.4	0.00065927	0.00074118	0.00079001	0.00081705	0.00083116
146.6	0.0006424	0.00072222	0.0007698	0.00079614	0.00080989
146.8	0.00062596	0.00070373	0.0007501	0.00077576	0.00078916
147	0.00060994	0.00068572	0.0007309	0.00075591	0.00076897
147.2	0.00059433	0.00066818	0.00071219	0.00073657	0.00074929
147.4	0.00057912	0.00065108	0.00069397	0.00071772	0.00073011
147.6	0.0005643	0.00063441	0.00067621	0.00069935	0.00071143
147.8	0.00054986	0.00061818	0.0006589	0.00068145	0.00069322
148	0.00053579	0.00060236	0.00064204	0.00066401	0.00067548
148.2	0.00052208	0.00058694	0.00062561	0.00064702	0.0006582
148.4	0.00050871	0.00057192	0.0006096	0.00063046	0.00064135
148.6	0.0004957	0.00055729	0.000594	0.00061433	0.00062494
148.8	0.00048301	0.00054302	0.0005788	0.0005986	0.00060894
149	0.00047065	0.00052913	0.00056399	0.00058328	0.00059336
149.2	0.0004586	0.00051559	0.00054955	0.00056836	0.00057818
149.4	0.00044687	0.00050239	0.00053549	0.00055381	0.00056338
149.6	0.00043543	0.00048953	0.00052178	0.00053964	0.00054896
149.8	0.00042429	0.00047701	0.00050843	0.00052583	0.00053491
150	0.00041343	0.0004648	0.00049542	0.00051237	0.00052122
150.2	0.00040285	0.0004529	0.00048274	0.00049926	0.00050788
150.4	0.00039254	0.00044131	0.00047039	0.00048648	0.00049489
150.6	0.00038249	0.00043002	0.00045835	0.00047403	0.00048222
150.8	0.00037271	0.00041901	0.00044662	0.0004619	0.00046988
151	0.00036317	0.00040829	0.00043519	0.00045008	0.00045786
151.2	0.00035387	0.00039784	0.00042405	0.00043856	0.00044614
151.4	0.00034482	0.00038766	0.0004132	0.00042734	0.00043472
151.6	0.00033599	0.00037774	0.00040263	0.0004164	0.0004236
151.8	0.00032739	0.00036807	0.00039232	0.00040575	0.00041276
152	0.00031902	0.00035865	0.00038228	0.00039536	0.00040219
152.2	0.00031085	0.00034948	0.0003725	0.00038525	0.0003919
152.4	0.0003029	0.00034053	0.00036297	0.00037539	0.00038187
152.6	0.00029515	0.00033182	0.00035368	0.00036578	0.0003721
152.8	0.00028759	0.00032332	0.00034463	0.00035642	0.00036258
153	0.00028023	0.00031505	0.00033581	0.0003473	0.0003533
153.2	0.00027306	0.00030699	0.00032721	0.00033841	0.00034426
153.4	0.00026607	0.00029913	0.00031884	0.00032975	0.00033545
153.6	0.00025926	0.00029148	0.00031068	0.00032131	0.00032686
153.8	0.00025263	0.00028402	0.00030273	0.00031309	0.0003185
154	0.00024616	0.00027675	0.00029498	0.00030507	0.00031034
154.2	0.00023986	0.00026967	0.00028743	0.00029727	0.0003024
154.4	0.00023372	0.00026276	0.00028008	0.00028966	0.00029466
154.6	0.00022774	0.00025604	0.00027291	0.00028225	0.00028712
154.8	0.00022192	0.00024949	0.00026592	0.00027502	0.00027977
155	0.00021624	0.0002431	0.00025912	0.00026799	0.00027261
155.2	0.0002107	0.00023688	0.00025249	0.00026113	0.00026564
155.4	0.00020531	0.00023082	0.00024603	0.00025444	0.00025884
155.6	0.00020006	0.00022491	0.00023973	0.00024793	0.00025222
155.8	0.00019494	0.00021916	0.00023359	0.00024159	0.00024576
156	0.00018995	0.00021355	0.00022762	0.00023541	0.00023947
156.2	0.00018509	0.00020808	0.00022179	0.00022938	0.00023334
156.4	0.00018035	0.00020276	0.00021612	0.00022351	0.00022737
156.6	0.00017573	0.00019757	0.00021058	0.00021779	0.00022155
156.8	0.00017124	0.00019251	0.0002052	0.00021222	0.00021588
157	0.00016685	0.00018759	0.00019994	0.00020679	0.00021036
157.2	0.00016258	0.00018279	0.00019483	0.00020149	0.00020498
157.4	0.00015842	0.00017811	0.00018984	0.00019634	0.00019973
157.6	0.00015437	0.00017355	0.00018498	0.00019131	0.00019462
157.8	0.00015042	0.00016911	0.00018025	0.00018642	0.00018964
158	0.00014657	0.00016478	0.00017564	0.00018165	0.00018478
158.2	0.00014282	0.00016056	0.00017114	0.000177	0.00018006
158.4	0.00013916	0.00015645	0.00016676	0.00017247	0.00017545
158.6	0.0001356	0.00015245	0.00016249	0.00016805	0.00017096
158.8	0.00013213	0.00014855	0.00015834	0.00016375	0.00016658
159	0.00012875	0.00014475	0.00015428	0.00015956	0.00016232
159.2	0.00012546	0.00014104	0.00015034	0.00015548	0.00015817
159.4	0.00012224	0.00013743	0.00014649	0.0001515	0.00015412
159.6	0.00011912	0.00013392	0.00014274	0.00014762	0.00015017
159.8	0.00011607	0.00013049	0.00013909	0.00014385	0.00014633
160	0.0001131	0.00012715	0.00013553	0.00014016	0.00014259
160.2	0.0001102	0.0001239	0.00013206	0.00013658	0.00013894
160.4	0.00010738	0.00012073	0.00012868	0.00013308	0.00013538
160.6	0.00010464	0.00011764	0.00012539	0.00012968	0.00013192
160.8	0.00010196	0.00011463	0.00012218	0.00012636	0.00012854
161	9.935e-05	0.00011169	0.00011905	0.00012312	0.00012525
161.2	9.681e-05	0.00010883	0.000116	0.00011997	0.00012205
161.4	9.433e-05	0.00010605	0.00011303	0.0001169	0.00011892
161.6	9.191e-05	0.00010333	0.00011014	0.00011391	0.00011588
161.8	8.956e-05	0.00010069	0.00010732	0.000111	0.00011291
162	8.727e-05	9.811e-05	0.00010458	0.00010816	0.00011002
162.2	8.504e-05	9.56e-05	0.0001019	0.00010539	0.00010721
162.4	8.286e-05	9.316e-05	9.929e-05	0.00010269	0.00010446
162.6	8.074e-05	9.077e-05	9.675e-05	0.00010006	0.00010179
162.8	7.867e-05	8.845e-05	9.428e-05	9.75e-05	9.919e-05
163	7.666e-05	8.618e-05	9.186e-05	9.501e-05	9.665e-05
163.2	7.47e-05	8.398e-05	8.951e-05	9.257e-05	9.417e-05
163.4	7.279e-05	8.183e-05	8.722e-05	9.021e-05	9.176e-05
163.6	7.092e-05	7.974e-05	8.499e-05	8.79e-05	8.942e-05
163.8	6.911e-05	7.77e-05	8.281e-05	8.565e-05	8.713e-05
164	6.734e-05	7.571e-05	8.069e-05	8.346e-05	8.49e-05
164.2	6.562e-05	7.377e-05	7.863e-05	8.132e-05	8.273e-05
164.4	6.394e-05	7.188e-05	7.662e-05	7.924e-05	8.061e-05
164.6	6.23e-05	7.004e-05	7.466e-05	7.721e-05	7.855e-05
164.8	6.071e-05	6.825e-05	7.275e-05	7.524e-05	7.653e-05
165	5.915e-05	6.65e-05	7.088e-05	7.331e-05	7.458e-05
165.2	5.764e-05	6.48e-05	6.907e-05	7.143e-05	7.267e-05
165.4	5.616e-05	6.314e-05	6.73e-05	6.961e-05	7.081e-05
165.6	5.473e-05	6.153e-05	6.558e-05	6.782e-05	6.9e-05
165.8	5.333e-05	5.995e-05	6.39e-05	6.609e-05	6.723e-05
166	5.196e-05	5.842e-05	6.227e-05	6.44e-05	6.551e-05
166.2	5.063e-05	5.692e-05	6.067e-05	6.275e-05	6.383e-05
166.4	4.934e-05	5.547e-05	5.912e-05	6.114e-05	6.22e-05
166.6	4.807e-05	5.405e-05	5.761e-05	5.958e-05	6.061e-05
166.8	4.684e-05	5.266e-05	5.613e-05	5.805e-05	5.906e-05
167	4.564e-05	5.132e-05	5.47e-05	5.657e-05	5.755e-05
167.2	4.448e-05	5e-05	5.33e-05	5.512e-05	5.607e-05
167.4	4.334e-05	4.872e-05	5.193e-05	5.371e-05	5.464e-05
167.6	4.223e-05	4.748e-05	5.06e-05	5.234e-05	5.324e-05
167.8	4.115e-05	4.626e-05	4.931e-05	5.1e-05	5.188e-05
168	4.01e-05	4.508e-05	4.805e-05	4.969e-05	5.055e-05
168.2	3.907e-05	4.392e-05	4.682e-05	4.842e-05	4.926e-05
168.4	3.807e-05	4.28e-05	4.562e-05	4.718e-05	4.8e-05
168.6	3.71e-05	4.17e-05	4.445e-05	4.597e-05	4.677e-05
168.8	3.615e-05	4.064e-05	4.331e-05	4.48e-05	4.557e-05
169	3.522e-05	3.96e-05	4.221e-05	4.365e-05	4.44e-05
169.2	3.432e-05	3.858e-05	4.113e-05	4.253e-05	4.327e-05
169.4	3.344e-05	3.76e-05	4.007e-05	4.144e-05	4.216e-05
169.6	3.259e-05	3.663e-05	3.905e-05	4.038e-05	4.108e-05
169.8	3.175e-05	3.57e-05	3.805e-05	3.935e-05	4.003e-05
170	3.094e-05	3.478e-05	3.707e-05	3.834e-05	3.901e-05
170.2	3.015e-05	3.389e-05	3.613e-05	3.736e-05	3.801e-05
170.4	2.938e-05	3.303e-05	3.52e-05	3.641e-05	3.703e-05
170.6	2.862e-05	3.218e-05	3.43e-05	3.547e-05	3.609e-05
170.8	2.789e-05	3.136e-05	3.342e-05	3.457e-05	3.516e-05
171	2.718e-05	3.055e-05	3.257e-05	3.368e-05	3.426e-05
171.2	2.648e-05	2.977e-05	3.173e-05	3.282e-05	3.339e-05
171.4	2.58e-05	2.901e-05	3.092e-05	3.198e-05	3.253e-05
171.6	2.514e-05	2.827e-05	3.013e-05	3.116e-05	3.17e-05
171.8	2.45e-05	2.754e-05	2.936e-05	3.036e-05	3.089e-05
172	2.387e-05	2.684e-05	2.861e-05	2.959e-05	3.01e-05
172.2	2.326e-05	2.615e-05	2.788e-05	2.883e-05	2.933e-05
172.4	2.267e-05	2.548e-05	2.716e-05	2.809e-05	2.858e-05
172.6	2.209e-05	2.483e-05	2.647e-05	2.737e-05	2.785e-05
172.8	2.152e-05	2.42e-05	2.579e-05	2.667e-05	2.713e-05
173	2.097e-05	2.358e-05	2.513e-05	2.599e-05	2.644e-05
173.2	2.043e-05	2.297e-05	2.449e-05	2.532e-05	2.576e-05
173.4	1.991e-05	2.239e-05	2.386e-05	2.468e-05	2.51e-05
173.6	1.94e-05	2.181e-05	2.325e-05	2.405e-05	2.446e-05
173.8	1.891e-05	2.125e-05	2.265e-05	2.343e-05	2.383e-05
174	1.842e-05	2.071e-05	2.207e-05	2.283e-05	2.322e-05
174.2	1.795e-05	2.018e-05	2.151e-05	2.225e-05	2.263e-05
174.4	1.749e-05	1.966e-05	2.096e-05	2.168e-05	2.205e-05
174.6	1.704e-05	1.916e-05	2.042e-05	2.112e-05	2.149e-05
174.8	1.661e-05	1.867e-05	1.99e-05	2.058e-05	2.094e-05
175	1.618e-05	1.819e-05	1.939e-05	2.005e-05	2.04e-05
175.2	1.577e-05	1.773e-05	1.889e-05	1.954e-05	1.988e-05
175.4	1.536e-05	1.727e-05	1.841e-05	1.904e-05	1.937e-05
175.6	1.497e-05	1.683e-05	1.794e-05	1.855e-05	1.887e-05
175.8	1.459e-05	1.64e-05	1.748e-05	1.808e-05	1.839e-05
176	1.421e-05	1.598e-05	1.703e-05	1.762e-05	1.792e-05
176.2	1.385e-05	1.557e-05	1.66e-05	1.717e-05	1.746e-05
176.4	1.35e-05	1.517e-05	1.617e-05	1.673e-05	1.702e-05
176.6	1.315e-05	1.479e-05	1.576e-05	1.63e-05	1.658e-05
176.8	1.281e-05	1.441e-05	1.536e-05	1.588e-05	1.616e-05
177	1.249e-05	1.404e-05	1.496e-05	1.547e-05	1.574e-05
177.2	1.217e-05	1.368e-05	1.458e-05	1.508e-05	1.534e-05
177.4	1.186e-05	1.333e-05	1.421e-05	1.469e-05	1.495e-05
177.6	1.155e-05	1.299e-05	1.384e-05	1.432e-05	1.456e-05
177.8	1.126e-05	1.266e-05	1.349e-05	1.395e-05	1.419e-05
178	1.097e-05	1.233e-05	1.314e-05	1.359e-05	1.383e-05
178.2	1.069e-05	1.202e-05	1.281e-05	1.325e-05	1.347e-05
178.4	1.041e-05	1.171e-05	1.248e-05	1.291e-05	1.313e-05
178.6	1.015e-05	1.141e-05	1.216e-05	1.258e-05	1.279e-05
178.8	9.89e-06	1.112e-05	1.185e-05	1.225e-05	1.247e-05
179	9.63e-06	1.083e-05	1.155e-05	1.194e-05	1.215e-05
179.2	9.39e-06	1.055e-05	1.125e-05	1.164e-05	1.184e-05
179.4	9.15e-06	1.028e-05	1.096e-05	1.134e-05	1.153e-05
179.6	8.91e-06	1.002e-05	1.068e-05	1.105e-05	1.124e-05
179.8	8.69e-06	9.77e-06	1.041e-05	1.076e-05	1.095e-05
180	8.46e-06	9.52e-06	1.014e-05	1.049e-05	1.067e-05
180.2	8.25e-06	9.27e-06	9.88e-06	1.022e-05	1.04e-05
180.4	8.04e-06	9.03e-06	9.63e-06	9.96e-06	1.013e-05
180.6	7.83e-06	8.8e-06	9.38e-06	9.7e-06	9.87e-06
180.8	7.63e-06	8.58e-06	9.14e-06	9.46e-06	9.62e-06
181	7.43e-06	8.36e-06	8.91e-06	9.21e-06	9.37e-06
181.2	7.24e-06	8.14e-06	8.68e-06	8.98e-06	9.13e-06
181.4	7.06e-06	7.94e-06	8.46e-06	8.75e-06	8.9e-06
181.6	6.88e-06	7.73e-06	8.24e-06	8.52e-06	8.67e-06
181.8	6.7e-06	7.54e-06	8.03e-06	8.31e-06	8.45e-06
182	6.53e-06	7.34e-06	7.83e-06	8.09e-06	8.23e-06
182.2	6.36e-06	7.15e-06	7.63e-06	7.89e-06	8.02e-06
182.4	6.2e-06	6.97e-06	7.43e-06	7.68e-06	7.82e-06
182.6	6.04e-06	6.79e-06	7.24e-06	7.49e-06	7.62e-06
182.8	5.89e-06	6.62e-06	7.06e-06	7.3e-06	7.42e-06
183	5.74e-06	6.45e-06	6.87e-06	7.11e-06	7.23e-06
183.2	5.59e-06	6.28e-06	6.7e-06	6.93e-06	7.05e-06
183.4	5.45e-06	6.12e-06	6.53e-06	6.75e-06	6.87e-06
183.6	5.31e-06	5.97e-06	6.36e-06	6.58e-06	6.69e-06
183.8	5.17e-06	5.81e-06	6.2e-06	6.41e-06	6.52e-06
184	5.04e-06	5.67e-06	6.04e-06	6.25e-06	6.35e-06
184.2	4.91e-06	5.52e-06	5.88e-06	6.09e-06	6.19e-06
184.4	4.78e-06	5.38e-06	5.73e-06	5.93e-06	6.03e-06
184.6	4.66e-06	5.24e-06	5.59e-06	5.78e-06	5.88e-06
184.8	4.54e-06	5.11e-06	5.44e-06	5.63e-06	5.73e-06
185	4.43e-06	4.98e-06	5.3e-06	5.49e-06	5.58e-06
185.2	4.31e-06	4.85e-06	5.17e-06	5.35e-06	5.44e-06
185.4	4.2e-06	4.73e-06	5.04e-06	5.21e-06	5.3e-06
185.6	4.1e-06	4.6e-06	4.91e-06	5.08e-06	5.16e-06
185.8	3.99e-06	4.49e-06	4.78e-06	4.95e-06	5.03e-06
186	3.89e-06	4.37e-06	4.66e-06	4.82e-06	4.9e-06
186.2	3.79e-06	4.26e-06	4.54e-06	4.7e-06	4.78e-06
186.4	3.69e-06	4.15e-06	4.42e-06	4.58e-06	4.65e-06
186.6	3.6e-06	4.04e-06	4.31e-06	4.46e-06	4.54e-06
186.8	3.51e-06	3.94e-06	4.2e-06	4.34e-06	4.42e-06
187	3.42e-06	3.84e-06	4.09e-06	4.23e-06	4.31e-06
187.2	3.33e-06	3.74e-06	3.99e-06	4.12e-06	4.2e-06
187.4	3.24e-06	3.65e-06	3.89e-06	4.02e-06	4.09e-06
187.6	3.16e-06	3.55e-06	3.79e-06	3.92e-06	3.98e-06
187.8	3.08e-06	3.46e-06	3.69e-06	3.82e-06	3.88e-06
188	3e-06	3.37e-06	3.6e-06	3.72e-06	3.78e-06
188.2	2.92e-06	3.29e-06	3.5e-06	3.62e-06	3.69e-06
188.4	2.85e-06	3.2e-06	3.41e-06	3.53e-06	3.59e-06
188.6	2.78e-06	3.12e-06	3.33e-06	3.44e-06	3.5e-06
188.8	2.7e-06	3.04e-06	3.24e-06	3.35e-06	3.41e-06
189	2.64e-06	2.96e-06	3.16e-06	3.27e-06	3.32e-06
189.2	2.57e-06	2.89e-06	3.08e-06	3.18e-06	3.24e-06
189.4	2.5e-06	2.81e-06	3e-06	3.1e-06	3.16e-06
189.6	2.44e-06	2.74e-06	2.92e-06	3.02e-06	3.07e-06
189.8	2.38e-06	2.67e-06	2.85e-06	2.94e-06	3e-06
190	2.32e-06	2.6e-06	2.77e-06	2.87e-06	2.92e-06
190.2	2.26e-06	2.54e-06	2.7e-06	2.8e-06	2.84e-06
190.4	2.2e-06	2.47e-06	2.63e-06	2.72e-06	2.77e-06
190.6	2.14e-06	2.41e-06	2.57e-06	2.65e-06	2.7e-06
190.8	2.09e-06	2.35e-06	2.5e-06	2.59e-06	2.63e-06
191	2.03e-06	2.29e-06	2.44e-06	2.52e-06	2.56e-06
191.2	1.98e-06	2.23e-06	2.37e-06	2.46e-06	2.5e-06
191.4	1.93e-06	2.17e-06	2.31e-06	2.39e-06	2.43e-06
191.6	1.88e-06	2.12e-06	2.25e-06	2.33e-06	2.37e-06
191.8	1.83e-06	2.06e-06	2.2e-06	2.27e-06	2.31e-06
192	1.79e-06	2.01e-06	2.14e-06	2.21e-06	2.25e-06
192.2	1.74e-06	1.96e-06	2.09e-06	2.16e-06	2.19e-06
192.4	1.7e-06	1.91e-06	2.03e-06	2.1e-06	2.14e-06
192.6	1.65e-06	1.86e-06	1.98e-06	2.05e-06	2.08e-06
192.8	1.61e-06	1.81e-06	1.93e-06	2e-06	2.03e-06
193	1.57e-06	1.76e-06	1.88e-06	1.94e-06	1.98e-06
193.2	1.53e-06	1.72e-06	1.83e-06	1.9e-06	1.93e-06
193.4	1.49e-06	1.68e-06	1.79e-06	1.85e-06	1.88e-06
193.6	1.45e-06	1.63e-06	1.74e-06	1.8e-06	1.83e-06
193.8	1.41e-06	1.59e-06	1.7e-06	1.75e-06	1.78e-06
194	1.38e-06	1.55e-06	1.65e-06	1.71e-06	1.74e-06
194.2	1.34e-06	1.51e-06	1.61e-06	1.66e-06	1.69e-06
194.4	1.31e-06	1.47e-06	1.57e-06	1.62e-06	1.65e-06
194.6	1.28e-06	1.43e-06	1.53e-06	1.58e-06	1.61e-06
194.8	1.24e-06	1.4e-06	1.49e-06	1.54e-06	1.57e-06
195	1.21e-06	1.36e-06	1.45e-06	1.5e-06	1.53e-06
195.2	1.18e-06	1.33e-06	1.41e-06	1.46e-06	1.49e-06
195.4	1.15e-06	1.29e-06	1.38e-06	1.42e-06	1.45e-06
195.6	1.12e-06	1.26e-06	1.34e-06	1.39e-06	1.41e-06
195.8	1.09e-06	1.23e-06	1.31e-06	1.35e-06	1.38e-06
196	1.06e-06	1.2e-06	1.27e-06	1.32e-06	1.34e-06
196.2	1.04e-06	1.17e-06	1.24e-06	1.28e-06	1.31e-06
196.4	1.01e-06	1.14e-06	1.21e-06	1.25e-06	1.27e-06
196.6	9.8e-07	1.11e-06	1.18e-06	1.22e-06	1.24e-06
196.8	9.6e-07	1.08e-06	1.15e-06	1.19e-06	1.21e-06
197	9.3e-07	1.05e-06	1.12e-06	1.16e-06	1.18e-06
197.2	9.1e-07	1.02e-06	1.09e-06	1.13e-06	1.15e-06
197.4	8.9e-07	1e-06	1.06e-06	1.1e-06	1.12e-06
197.6	8.6e-07	9.7e-07	1.04e-06	1.07e-06	1.09e-06
197.8	8.4e-07	9.5e-07	1.01e-06	1.04e-06	1.06e-06
198	8.2e-07	9.2e-07	9.8e-07	1.02e-06	1.03e-06
198.2	8e-07	9e-07	9.6e-07	9.9e-07	1.01e-06
198.4	7.8e-07	8.8e-07	9.3e-07	9.7e-07	9.8e-07
198.6	7.6e-07	8.5e-07	9.1e-07	9.4e-07	9.6e-07
198.8	7.4e-07	8.3e-07	8.9e-07	9.2e-07	9.3e-07
199	7.2e-07	8.1e-07	8.6e-07	8.9e-07	9.1e-07
199.2	7e-07	7.9e-07	8.4e-07	8.7e-07	8.9e-07
199.4	6.8e-07	7.7e-07	8.2e-07	8.5e-07	8.6e-07
199.6	6.7e-07	7.5e-07	8e-07	8.3e-07	8.4e-07
199.8	6.5e-07	7.3e-07	7.8e-07	8.1e-07	8.2e-07
200	6.3e-07	7.1e-07	7.6e-07	7.8e-07	8e-07
200.2	6.2e-07	6.9e-07	7.4e-07	7.6e-07	7.8e-07
200.4	6e-07	6.8e-07	7.2e-07	7.5e-07	7.6e-07
200.6	5.9e-07	6.6e-07	7e-07	7.3e-07	7.4e-07
200.8	5.7e-07	6.4e-07	6.8e-07	7.1e-07	7.2e-07
201	5.6e-07	6.3e-07	6.7e-07	6.9e-07	7e-07
201.2	5.4e-07	6.1e-07	6.5e-07	6.7e-07	6.8e-07
201.4	5.3e-07	5.9e-07	6.3e-07	6.5e-07	6.7e-07
201.6	5.1e-07	5.8e-07	6.2e-07	6.4e-07	6.5e-07
201.8	5e-07	5.6e-07	6e-07	6.2e-07	6.3e-07
202	4.9e-07	5.5e-07	5.9e-07	6.1e-07	6.2e-07
202.2	4.8e-07	5.4e-07	5.7e-07	5.9e-07	6e-07
202.4	4.6e-07	5.2e-07	5.6e-07	5.8e-07	5.9e-07
202.6	4.5e-07	5.1e-07	5.4e-07	5.6e-07	5.7e-07
202.8	4.4e-07	5e-07	5.3e-07	5.5e-07	5.6e-07
203	4.3e-07	4.8e-07	5.1e-07	5.3e-07	5.4e-07
203.2	4.2e-07	4.7e-07	5e-07	5.2e-07	5.3e-07
203.4	4.1e-07	4.6e-07	4.9e-07	5.1e-07	5.1e-07
203.6	4e-07	4.5e-07	4.8e-07	4.9e-07	5e-07
203.8	3.9e-07	4.4e-07	4.6e-07	4.8e-07	4.9e-07
204	3.8e-07	4.2e-07	4.5e-07	4.7e-07	4.8e-07
204.2	3.7e-07	4.1e-07	4.4e-07	4.6e-07	4.6e-07
204.4	3.6e-07	4e-07	4.3e-07	4.4e-07	4.5e-07
204.6	3.5e-07	3.9e-07	4.2e-07	4.3e-07	4.4e-07
204.8	3.4e-07	3.8e-07	4.1e-07	4.2e-07	4.3e-07
205	3.3e-07	3.7e-07	4e-07	4.1e-07	4.2e-07
205.2	3.2e-07	3.6e-07	3.9e-07	4e-07	4.1e-07
205.4	3.1e-07	3.5e-07	3.8e-07	3.9e-07	4e-07
205.6	3.1e-07	3.4e-07	3.7e-07	3.8e-07	3.9e-07
205.8	3e-07	3.4e-07	3.6e-07	3.7e-07	3.8e-07
206	2.9e-07	3.3e-07	3.5e-07	3.6e-07	3.7e-07
206.2	2.8e-07	3.2e-07	3.4e-07	3.5e-07	3.6e-07
206.4	2.8e-07	3.1e-07	3.3e-07	3.4e-07	3.5e-07
206.6	2.7e-07	3e-07	3.2e-07	3.3e-07	3.4e-07
206.8	2.6e-07	2.9e-07	3.1e-07	3.3e-07	3.3e-07
207	2.6e-07	2.9e-07	3.1e-07	3.2e-07	3.2e-07
207.2	2.5e-07	2.8e-07	3e-07	3.1e-07	3.1e-07
207.4	2.4e-07	2.7e-07	2.9e-07	3e-07	3.1e-07
207.6	2.4e-07	2.7e-07	2.8e-07	2.9e-07	3e-07
207.8	2.3e-07	2.6e-07	2.8e-07	2.9e-07	2.9e-07
208	2.2e-07	2.5e-07	2.7e-07	2.8e-07	2.8e-07
208.2	2.2e-07	2.5e-07	2.6e-07	2.7e-07	2.8e-07
208.4	2.1e-07	2.4e-07	2.6e-07	2.6e-07	2.7e-07
208.6	2.1e-07	2.3e-07	2.5e-07	2.6e-07	2.6e-07
208.8	2e-07	2.3e-07	2.4e-07	2.5e-07	2.6e-07
209	2e-07	2.2e-07	2.4e-07	2.4e-07	2.5e-07
209.2	1.9e-07	2.2e-07	2.3e-07	2.4e-07	2.4e-07
209.4	1.9e-07	2.1e-07	2.2e-07	2.3e-07	2.4e-07
209.6	1.8e-07	2.1e-07	2.2e-07	2.3e-07	2.3e-07
209.8	1.8e-07	2e-07	2.1e-07	2.2e-07	2.2e-07
210	1.7e-07	1.9e-07	2.1e-07	2.1e-07	2.2e-07
210.2	1.7e-07	1.9e-07	2e-07	2.1e-07	2.1e-07
210.4	1.6e-07	1.8e-07	2e-07	2e-07	2.1e-07
210.6	1.6e-07	1.8e-07	1.9e-07	2e-07	2e-07
210.8	1.6e-07	1.8e-07	1.9e-07	1.9e-07	2e-07
211	1.5e-07	1.7e-07	1.8e-07	1.9e-07	1.9e-07
211.2	1.5e-07	1.7e-07	1.8e-07	1.8e-07	1.9e-07
211.4	1.4e-07	1.6e-07	1.7e-07	1.8e-07	1.8e-07
211.6	1.4e-07	1.6e-07	1.7e-07	1.7e-07	1.8e-07
211.8	1.4e-07	1.5e-07	1.6e-07	1.7e-07	1.7e-07
212	1.3e-07	1.5e-07	1.6e-07	1.7e-07	1.7e-07
212.2	1.3e-07	1.5e-07	1.6e-07	1.6e-07	1.6e-07
212.4	1.3e-07	1.4e-07	1.5e-07	1.6e-07	1.6e-07
212.6	1.2e-07	1.4e-07	1.5e-07	1.5e-07	1.6e-07
212.8	1.2e-07	1.4e-07	1.4e-07	1.5e-07	1.5e-07
213	1.2e-07	1.3e-07	1.4e-07	1.5e-07	1.5e-07
213.2	1.1e-07	1.3e-07	1.4e-07	1.4e-07	1.4e-07
213.4	1.1e-07	1.3e-07	1.3e-07	1.4e-07	1.4e-07
213.6	1.1e-07	1.2e-07	1.3e-07	1.3e-07	1.4e-07
213.8	1.1e-07	1.2e-07	1.3e-07	1.3e-07	1.3e-07
214	1e-07	1.2e-07	1.2e-07	1.3e-07	1.3e-07
214.2	1e-07	1.1e-07	1.2e-07	1.2e-07	1.3e-07
214.4	1e-07	1.1e-07	1.2e-07	1.2e-07	1.2e-07
214.6	1e-07	1.1e-07	1.1e-07	1.2e-07	1.2e-07
214.8	9e-08	1e-07	1.1e-07	1.2e-07	1.2e-07
215	9e-08	1e-07	1.1e-07	1.1e-07	1.1e-07
215.2	9e-08	1e-07	1.1e-07	1.1e-07	1.1e-07
215.4	9e-08	1e-07	1e-07	1.1e-07	1.1e-07
215.6	8e-08	9e-08	1e-07	1e-07	1.1e-07
215.8	8e-08	9e-08	1e-07	1e-07	1e-07
216	8e-08	9e-08	1e-07	1e-07	1e-07
216.2	8e-08	9e-08	9e-08	1e-07	1e-07
216.4	8e-08	8e-08	9e-08	9e-08	1e-07
216.6	7e-08	8e-08	9e-08	9e-08	9e-08
216.8	7e-08	8e-08	9e-08	9e-08	9e-08
217	7e-08	8e-08	8e-08	9e-08	9e-08
217.2	7e-08	8e-08	8e-08	8e-08	9e-08
217.4	7e-08	7e-08	8e-08	8e-08	8e-08
217.6	6e-08	7e-08	8e-08	8e-08	8e-08
217.8	6e-08	7e-08	8e-08	8e-08	8e-08
218	6e-08	7e-08	7e-08	8e-08	8e-08
218.2	6e-08	7e-08	7e-08	7e-08	8e-08
218.4	6e-08	7e-08	7e-08	7e-08	7e-08
218.6	6e-08	6e-08	7e-08	7e-08	7e-08
218.8	6e-08	6e-08	7e-08	7e-08	7e-08
219	5e-08	6e-08	6e-08	7e-08	7e-08
219.2	5e-08	6e-08	6e-08	7e-08	7e-08
219.4	5e-08	6e-08	6e-08	6e-08	6e-08
219.6	5e-08	6e-08	6e-08	6e-08	6e-08
219.8	5e-08	5e-08	6e-08	6e-08	6e-08
220	5e-08	5e-08	6e-08	6e-08	6e-08
220.2	5e-08	5e-08	6e-08	6e-08	6e-08
220.4	5e-08	5e-08	5e-08	6e-08	6e-08
220.6	4e-08	5e-08	5e-08	5e-08	6e-08
220.8	4e-08	5e-08	5e-08	5e-08	5e-08
221	4e-08	5e-08	5e-08	5e-08	5e-08
221.2	4e-08	5e-08	5e-08	5e-08	5e-08
221.4	4e-08	4e-08	5e-08	5e-08	5e-08
221.6	4e-08	4e-08	5e-08	5e-08	5e-08
221.8	4e-08	4e-08	4e-08	5e-08	5e-08
222	4e-08	4e-08	4e-08	5e-08	5e-08
222.2	4e-08	4e-08	4e-08	4e-08	4e-08
222.4	3e-08	4e-08	4e-08	4e-08	4e-08
222.6	3e-08	4e-08	4e-08	4e-08	4e-08
222.8	3e-08	4e-08	4e-08	4e-08	4e-08
223	3e-08	4e-08	4e-08	4e-08	4e-08
223.2	3e-08	4e-08	4e-08	4e-08	4e-08
223.4	3e-08	3e-08	4e-08	4e-08	4e-08
223.6	3e-08	3e-08	4e-08	4e-08	4e-08
223.8	3e-08	3e-08	3e-08	4e-08	4e-08
224	3e-08	3e-08	3e-08	3e-08	4e-08
224.2	3e-08	3e-08	3e-08	3e-08	3e-08
224.4	3e-08	3e-08	3e-08	3e-08	3e-08
224.6	3e-08	3e-08	3e-08	3e-08	3e-08
224.8	3e-08	3e-08	3e-08	3e-08	3e-08
225	2e-08	3e-08	3e-08	3e-08	3e-08
225.2	2e-08	3e-08	3e-08	3e-08	3e-08
225.4	2e-08	3e-08	3e-08	3e-08	3e-08
225.6	2e-08	3e-08	3e-08	3e-08	3e-08
225.8	2e-08	3e-08	3e-08	3e-08	3e-08
226	2e-08	2e-08	3e-08	3e-08	3e-08
226.2	2e-08	2e-08	3e-08	3e-08	3e-08
226.4	2e-08	2e-08	2e-08	3e-08	3e-08
226.6	2e-08	2e-08	2e-08	2e-08	3e-08
226.8	2e-08	2e-08	2e-08	2e-08	2e-08
227	2e-08	2e-08	2e-08	2e-08	2e-08
227.2	2e-08	2e-08	2e-08	2e-08	2e-08
227.4	2e-08	2e-08	2e-08	2e-08	2e-08
227.6	2e-08	2e-08	2e-08	2e-08	2e-08
227.8	2e-08	2e-08	2e-08	2e-08	2e-08
228	2e-08	2e-08	2e-08	2e-08	2e-08
228.2	2e-08	2e-08	2e-08	2e-08	2e-08
228.4	2e-08	2e-08	2e-08	2e-08	2e-08
228.6	2e-08	2e-08	2e-08	2e-08	2e-08
228.8	2e-08	2e-08	2e-08	2e-08	2e-08
229	1e-08	2e-08	2e-08	2e-08	2e-08
229.2	1e-08	2e-08	2e-08	2e-08	2e-08
229.4	1e-08	2e-08	2e-08	2e-08	2e-08
229.6	1e-08	2e-08	2e-08	2e-08	2e-08
229.8	1e-08	1e-08	2e-08	2e-08	2e-08
230	1e-08	1e-08	2e-08	2e-08	2e-08
230.2	1e-08	1e-08	2e-08	2e-08	2e-08
230.4	1e-08	1e-08	1e-08	2e-08	2e-08
230.6	1e-08	1e-08	1e-08	1e-08	2e-08
230.8	1e-08	1e-08	1e-08	1e-08	1e-08
231	1e-08	1e-08	1e-08	1e-08	1e-08
231.2	1e-08	1e-08	1e-08	1e-08	1e-08
231.4	1e-08	1e-08	1e-08	1e-08	1e-08
231.6	1e-08	1e-08	1e-08	1e-08	1e-08
231.8	1e-08	1e-08	1e-08	1e-08	1e-08
232	1e-08	1e-08	1e-08	1e-08	1e-08
232.2	1e-08	1e-08	1e-08	1e-08	1e-08
232.4	1e-08	1e-08	1e-08	1e-08	1e-08
232.6	1e-08	1e-08	1e-08	1e-08	1e-08
232.8	1e-08	1e-08	1e-08	1e-08	1e-08
233	1e-08	1e-08	1e-08	1e-08	1e-08
233.2	1e-08	1e-08	1e-08	1e-08	1e-08
233.4	1e-08	1e-08	1e-08	1e-08	1e-08
233.6	1e-08	1e-08	1e-08	1e-08	1e-08
233.8	1e-08	1e-08	1e-08	1e-08	1e-08
234	1e-08	1e-08	1e-08	1e-08	1e-08
234.2	1e-08	1e-08	1e-08	1e-08	1e-08
234.4	1e-08	1e-08	1e-08	1e-08	1e-08
234.6	1e-08	1e-08	1e-08	1e-08	1e-08
234.8	1e-08	1e-08	1e-08	1e-08	1e-08
235	1e-08	1e-08	1e-08	1e-08	1e-08
235.2	1e-08	1e-08	1e-08	1e-08	1e-08
235.4	1e-08	1e-08	1e-08	1e-08	1e-08
235.6	1e-08	1e-08	1e-08	1e-08	1e-08
235.8	1e-08	1e-08	1e-08	1e-08	1e-08
236	1e-08	1e-08	1e-08	1e-08	1e-08
236.2	1e-08	1e-08	1e-08	1e-08	1e-08
236.4	1e-08	1e-08	1e-08	1e-08	1e-08
236.6	1e-08	1e-08	1e-08	1e-08	1e-08
236.8	1e-08	1e-08	1e-08	1e-08	1e-08
237	1e-08	1e-08	1e-08	1e-08	1e-08
237.2	1e-08	1e-08	1e-08	1e-08	1e-08
237.4	0	1e-08	1e-08	1e-08	1e-08
237.6	0	1e-08	1e-08	1e-08	1e-08
237.8	0	1e-08	1e-08	1e-08	1e-08
238	0	1e-08	1e-08	1e-08	1e-08
238.2	0	1e-08	1e-08	1e-08	1e-08
238.4	0	0	1e-08	1e-08	1e-08
238.6	0	0	1e-08	1e-08	1e-08
238.8	0	0	0	1e-08	1e-08
239	0	0	0	1e-08	1e-08
239.2	0	0	0	0	0
239.4	0	0	0	0	0
239.6	0	0	0	0	0
	-99999	-99999	-99999	-99999	0
