# Supplementary material for: Structure-guided screening identifies Tucatinib as dual inhibitor for MCT1/2
Source: EMBO Rep. 2025 Dec 11;27(3):677–703. doi: 10.1038/s44319-025-00661-9 (PMC12894981; doi:10.1038/s44319-025-00661-9)
Supplement: Supplementary file 5 — Source data Fig. 3 [file 44319_2025_661_MOESM5_ESM.zip]

Archive with 7 entries (6 files):
- Figure 3/
- Figure 3/Figure 3D.xlsx
- Figure 3/Figure 3E.xlsx
- Figure 3/Figure 3G.xlsx
- Figure 3/Figure 3H.xlsx
- Figure 3/Figure 3I.xlsx
- Figure 3/Figure 3J.xlsx
