# Supplementary material for: Structure-guided screening identifies Tucatinib as dual inhibitor for MCT1/2
Source: EMBO Rep. 2025 Dec 11;27(3):677–703. doi: 10.1038/s44319-025-00661-9 (PMC12894981; doi:10.1038/s44319-025-00661-9)
Supplement: Supplementary file 5 — Source data Fig. 3 [file 44319_2025_661_MOESM5_ESM.zip › Figure 3/Figure 3D.xlsx]

## Sheet: FIg.3D
	DMSO	AZD3965	Entrectinib	Radotinib	Sonidegib	Telmisartan	Nilotinib	Tucatinib
△F (% )	63.27	22.53	23.77	24.88	8.62	40.35	21.47	8.03
	61.59	27.68	37.42	22.04	11.76	52.1	35.52	10.08
	67.45	20.47	28.96	26.53	15.42	48.39	30.21	7.07
