# Supplementary material for: Structure-guided screening identifies Tucatinib as dual inhibitor for MCT1/2
Source: EMBO Rep. 2025 Dec 11;27(3):677–703. doi: 10.1038/s44319-025-00661-9 (PMC12894981; doi:10.1038/s44319-025-00661-9)
Supplement: Supplementary file 5 — Source data Fig. 3 [file 44319_2025_661_MOESM5_ESM.zip › Figure 3/Figure 3E.xlsx]

## Sheet: Fig.3E
	DMSO	AR-C155858	Entrectinib	Radotinib	Sonidegib	Telmisartan	Nilotinib	Tucatinib
△F (% )	72.01	20.5	60.01	59.04	45.73	62.76	35.78	12.78
	75.62	23.63	58.75	68.18	46.84	65.47	39.17	9.63
	74.86	24.59	66.79	63.46	49.78	68.13	34.58	8.47
