# Supplementary material for: Structure-guided screening identifies Tucatinib as dual inhibitor for MCT1/2
Source: EMBO Rep. 2025 Dec 11;27(3):677–703. doi: 10.1038/s44319-025-00661-9 (PMC12894981; doi:10.1038/s44319-025-00661-9)
Supplement: Supplementary file 5 — Source data Fig. 3 [file 44319_2025_661_MOESM5_ESM.zip › Figure 3/Figure 3G.xlsx]

## Sheet: Fig.3G
X(Concentration（μM)）	Y（△F (% )）
100	11.29	13.4	13.95
50	14.14	15.34	17.63
25	18.1	12.89	19.71
12.5	20.33	17.93	21.59
6.25	23.79	28.15	34.01
3.125	39.91	35.47	40.97
1.5625	55.68	51.55	50.2
0.78125	53.74	58.39	56.7
0.390625	62.02	64.03	67.93
