# Supplementary material for: Structure-guided screening identifies Tucatinib as dual inhibitor for MCT1/2
Source: EMBO Rep. 2025 Dec 11;27(3):677–703. doi: 10.1038/s44319-025-00661-9 (PMC12894981; doi:10.1038/s44319-025-00661-9)
Supplement: Supplementary file 5 — Source data Fig. 3 [file 44319_2025_661_MOESM5_ESM.zip › Figure 3/Figure 3H.xlsx]

## Sheet: Fig.3H
X(Concentration（μM)）	Y（△F (% )）
50	15.72	13.99	12.36
25	18.05	16.69	14.27
12.5	18.2	16.67	19.8
6.25	19.11	20.72	22.14
3.13	22.72	23.86	23.44
1.56	30.37	31.95	31.61
0.78	37.69	37.64	39.79
0.39	43.18	46.12	46.99
0.195	45.72	48.01	46.41
