# Supplementary material for: Structure-guided screening identifies Tucatinib as dual inhibitor for MCT1/2
Source: EMBO Rep. 2025 Dec 11;27(3):677–703. doi: 10.1038/s44319-025-00661-9 (PMC12894981; doi:10.1038/s44319-025-00661-9)
Supplement: Supplementary file 5 — Source data Fig. 3 [file 44319_2025_661_MOESM5_ESM.zip › Figure 3/Figure 3I.xlsx]

## Sheet: Fig.3I
X(Concentration（μM)）	Y（△F (% )）
50	10.2697	10.9635	13.2667
25	15.2904	15.2452	15.0094
12.5	16.9058	18.9758	17.7753
6.25	20.8101	20.5161	20.151
3.13	29.1564	28.4918	33.3907
1.56	38.2363	37.7518	39.4329
0.78	40.106	38.6331	41.3356
0.39	48.964	43.4231	47.0916
0.195	49.6189	50.4315	49.0163
