# Supplementary material for: Structure-guided screening identifies Tucatinib as dual inhibitor for MCT1/2
Source: EMBO Rep. 2025 Dec 11;27(3):677–703. doi: 10.1038/s44319-025-00661-9 (PMC12894981; doi:10.1038/s44319-025-00661-9)
Supplement: Supplementary file 5 — Source data Fig. 3 [file 44319_2025_661_MOESM5_ESM.zip › Figure 3/Figure 3J.xlsx]

## Sheet: Fig.3J
X(Concentration（μM)）	Y（△F (% )）
20	15.3721	13.0642	15.3706
10	15.8687	16.5391	16.5198
5	14.6054	18.2653	19.9886
2.5	29.5218	26.9129	29.3511
1.25	41.4642	40.1151	41.2349
0.625	61.7715	64.6494	61.7715
0.3125	73.8488	75.1612	72.1392
0.15625	75.2028	79.9099	80.0241
0.078125	79.9099	80.0241	83.627
