# Supplementary material for: Structure-guided screening identifies Tucatinib as dual inhibitor for MCT1/2
Source: EMBO Rep. 2025 Dec 11;27(3):677–703. doi: 10.1038/s44319-025-00661-9 (PMC12894981; doi:10.1038/s44319-025-00661-9)
Supplement: Supplementary file 6 — Source data Fig. 4 [file 44319_2025_661_MOESM6_ESM.zip]

Archive with 8 entries (7 files):
- Figure 4/
- Figure 4/Figure 4J.xlsx
- Figure 4/Figure 4K.xlsx
- Figure 4/Figure 4L.xlsx
- Figure 4/Figure 4M.xlsx
- Figure 4/Figure 4N.xlsx
- Figure 4/Figure 4O.xlsx
- Figure 4/Figure 4P.xlsx
