# Supplementary material for: Structure-guided screening identifies Tucatinib as dual inhibitor for MCT1/2
Source: EMBO Rep. 2025 Dec 11;27(3):677–703. doi: 10.1038/s44319-025-00661-9 (PMC12894981; doi:10.1038/s44319-025-00661-9)
Supplement: Supplementary file 6 — Source data Fig. 4 [file 44319_2025_661_MOESM6_ESM.zip › Figure 4/Figure 4J.xlsx]

## Sheet: Fig.4J
X(time)	Y(response)
time	0.39 μM	0.78 μM	1.56 μM	3.12 μM	6.25 μM
0	0	0	0	0	0
0.2	0.00036297	0.00072353	0.00143754	0.00283749	0.00553693
0.4	0.0006995	0.00138991	0.00274388	0.00534779	0.0101788
0.6	0.00101154	0.00200363	0.003931	0.00756863	0.0140704
0.8	0.00130085	0.00256887	0.00500977	0.00953338	0.0173329
1	0.00156911	0.00308946	0.00599007	0.0112716	0.020068
1.2	0.00181783	0.00356891	0.00688091	0.0128093	0.022361
1.4	0.00204844	0.00401049	0.00769045	0.0141698	0.0242834
1.6	0.00226226	0.00441718	0.00842609	0.0153733	0.025895
1.8	0.00246051	0.00479174	0.0090946	0.0164381	0.0272461
2	0.00264433	0.00513671	0.00970209	0.0173801	0.0283788
2.2	0.00281476	0.00545442	0.0102541	0.0182135	0.0293284
2.4	0.00297279	0.00574704	0.0107558	0.0189508	0.0301245
2.6	0.0031193	0.00601654	0.0112117	0.0196031	0.0307919
2.8	0.00325516	0.00626474	0.0116259	0.0201801	0.0313514
3	0.00338112	0.00649334	0.0120024	0.0206907	0.0318205
3.2	0.0034979	0.00670387	0.0123445	0.0211423	0.0322137
3.4	0.00360619	0.00689778	0.0126554	0.0215419	0.0325434
3.6	0.00370659	0.00707636	0.0129379	0.0218954	0.0328198
3.8	0.00379968	0.00724084	0.0131946	0.0222081	0.0330515
4	0.00388599	0.00739232	0.0134279	0.0224848	0.0332458
4.2	0.00396602	0.00753183	0.0136399	0.0227295	0.0334087
4.4	0.00404023	0.00766032	0.0138326	0.0229461	0.0335452
4.6	0.00410903	0.00777866	0.0140076	0.0231376	0.0336596
4.8	0.00417282	0.00788766	0.0141667	0.0233071	0.0337556
5	0.00423196	0.00798804	0.0143113	0.0234571	0.0338361
5.2	0.0042868	0.00808049	0.0144427	0.0235897	0.0339035
5.4	0.00433765	0.00816563	0.014562	0.0237071	0.03396
5.6	0.00438479	0.00824405	0.0146705	0.0238109	0.0340075
5.8	0.0044285	0.00831627	0.0147691	0.0239028	0.0340472
6	0.00446903	0.00838279	0.0148587	0.023984	0.0340805
6.2	0.00450661	0.00844405	0.0149401	0.0240559	0.0341084
6.4	0.00454145	0.00850048	0.0150141	0.0241195	0.0341319
6.6	0.00457376	0.00855244	0.0150813	0.0241758	0.0341515
6.8	0.00460371	0.0086003	0.0151424	0.0242255	0.034168
7	0.00463148	0.00864438	0.0151979	0.0242696	0.0341817
7.2	0.00465723	0.00868498	0.0152484	0.0243085	0.0341933
7.4	0.00468111	0.00872237	0.0152942	0.024343	0.034203
7.6	0.00470325	0.0087568	0.0153359	0.0243735	0.0342111
7.8	0.00472377	0.00878852	0.0153738	0.0244005	0.0342179
8	0.0047428	0.00881772	0.0154082	0.0244244	0.0342237
8.2	0.00476045	0.00884463	0.0154394	0.0244455	0.0342285
8.4	0.00477681	0.0088694	0.0154678	0.0244641	0.0342325
8.6	0.00479198	0.00889222	0.0154937	0.0244807	0.0342358
8.8	0.00480604	0.00891324	0.0155171	0.0244953	0.0342387
9	0.00481908	0.00893259	0.0155384	0.0245082	0.034241
9.2	0.00483117	0.00895042	0.0155578	0.0245197	0.034243
9.4	0.00484239	0.00896684	0.0155754	0.0245298	0.0342447
9.6	0.00485278	0.00898196	0.0155914	0.0245387	0.0342461
9.8	0.00486242	0.00899588	0.015606	0.0245467	0.0342472
10	0.00487135	0.00900871	0.0156192	0.0245537	0.0342482
10.2	0.00487964	0.00902052	0.0156312	0.0245599	0.034249
10.4	0.00488732	0.0090314	0.0156421	0.0245654	0.0342497
10.6	0.00489444	0.00904142	0.015652	0.0245702	0.0342503
10.8	0.00490105	0.00905065	0.015661	0.0245745	0.0342508
11	0.00490717	0.00905915	0.0156692	0.0245783	0.0342512
11.2	0.00491285	0.00906698	0.0156766	0.0245817	0.0342515
11.4	0.00491811	0.00907419	0.0156834	0.0245846	0.0342518
11.6	0.00492299	0.00908083	0.0156895	0.0245873	0.0342521
11.8	0.00492752	0.00908694	0.0156951	0.0245896	0.0342523
12	0.00493172	0.00909258	0.0157002	0.0245917	0.0342524
12.2	0.00493561	0.00909776	0.0157048	0.0245935	0.0342526
12.4	0.00493921	0.00910254	0.015709	0.0245951	0.0342527
12.6	0.00494256	0.00910694	0.0157128	0.0245965	0.0342528
12.8	0.00494566	0.00911099	0.0157163	0.0245978	0.0342529
13	0.00494854	0.00911472	0.0157194	0.0245989	0.0342529
13.2	0.0049512	0.00911816	0.0157223	0.0245999	0.034253
13.4	0.00495367	0.00912133	0.0157249	0.0246008	0.0342531
13.6	0.00495597	0.00912424	0.0157272	0.0246015	0.0342531
13.8	0.00495809	0.00912693	0.0157294	0.0246022	0.0342531
14	0.00496006	0.0091294	0.0157313	0.0246028	0.0342532
14.2	0.00496189	0.00913168	0.0157331	0.0246033	0.0342532
14.4	0.00496358	0.00913378	0.0157347	0.0246038	0.0342532
14.6	0.00496515	0.00913571	0.0157362	0.0246042	0.0342532
14.8	0.00496661	0.00913749	0.0157375	0.0246046	0.0342532
15	0.00496796	0.00913913	0.0157387	0.0246049	0.0342532
15.2	0.00496921	0.00914064	0.0157398	0.0246052	0.0342532
15.4	0.00497037	0.00914203	0.0157408	0.0246055	0.0342533
15.6	0.00497145	0.00914331	0.0157417	0.0246057	0.0342533
15.8	0.00497244	0.00914449	0.0157425	0.0246059	0.0342533
16	0.00497337	0.00914557	0.0157433	0.0246061	0.0342533
16.2	0.00497423	0.00914657	0.0157439	0.0246062	0.0342533
16.4	0.00497502	0.00914749	0.0157446	0.0246064	0.0342533
16.6	0.00497576	0.00914834	0.0157451	0.0246065	0.0342533
16.8	0.00497644	0.00914912	0.0157456	0.0246066	0.0342533
17	0.00497708	0.00914984	0.0157461	0.0246067	0.0342533
17.2	0.00497767	0.00915051	0.0157465	0.0246068	0.0342533
17.4	0.00497821	0.00915112	0.0157469	0.0246069	0.0342533
17.6	0.00497872	0.00915168	0.0157473	0.0246069	0.0342533
17.8	0.00497918	0.0091522	0.0157476	0.024607	0.0342533
18	0.00497962	0.00915267	0.0157479	0.024607	0.0342533
18.2	0.00498002	0.00915311	0.0157481	0.0246071	0.0342533
18.4	0.0049804	0.00915352	0.0157484	0.0246071	0.0342533
18.6	0.00498074	0.00915389	0.0157486	0.0246072	0.0342533
18.8	0.00498106	0.00915423	0.0157488	0.0246072	0.0342533
19	0.00498136	0.00915455	0.0157489	0.0246072	0.0342533
19.2	0.00498164	0.00915484	0.0157491	0.0246073	0.0342533
19.4	0.00498189	0.00915511	0.0157492	0.0246073	0.0342533
19.6	0.00498213	0.00915536	0.0157494	0.0246073	0.0342533
19.8	0.00498235	0.00915558	0.0157495	0.0246073	0.0342533
20	0.00498255	0.00915579	0.0157496	0.0246073	0.0342533
20.2	0.00498274	0.00915598	0.0157497	0.0246074	0.0342533
20.4	0.00498292	0.00915616	0.0157498	0.0246074	0.0342533
20.6	0.00498308	0.00915633	0.0157499	0.0246074	0.0342533
20.8	0.00498323	0.00915648	0.01575	0.0246074	0.0342533
21	0.00498337	0.00915662	0.01575	0.0246074	0.0342533
21.2	0.0049835	0.00915674	0.0157501	0.0246074	0.0342533
21.4	0.00498362	0.00915686	0.0157502	0.0246074	0.0342533
21.6	0.00498373	0.00915697	0.0157502	0.0246074	0.0342533
21.8	0.00498384	0.00915707	0.0157503	0.0246074	0.0342533
22	0.00498393	0.00915716	0.0157503	0.0246074	0.0342533
22.2	0.00498402	0.00915725	0.0157503	0.0246074	0.0342533
22.4	0.0049841	0.00915732	0.0157504	0.0246074	0.0342533
22.6	0.00498418	0.0091574	0.0157504	0.0246074	0.0342533
22.8	0.00498425	0.00915746	0.0157504	0.0246074	0.0342533
23	0.00498432	0.00915752	0.0157504	0.0246074	0.0342533
23.2	0.00498438	0.00915758	0.0157505	0.0246074	0.0342533
23.4	0.00498443	0.00915763	0.0157505	0.0246074	0.0342533
23.6	0.00498448	0.00915768	0.0157505	0.0246074	0.0342533
23.8	0.00498453	0.00915772	0.0157505	0.0246074	0.0342533
24	0.00498458	0.00915776	0.0157505	0.0246074	0.0342533
24.2	0.00498462	0.0091578	0.0157506	0.0246074	0.0342533
24.4	0.00498466	0.00915783	0.0157506	0.0246074	0.0342533
24.6	0.00498469	0.00915787	0.0157506	0.0246074	0.0342533
24.8	0.00498473	0.00915789	0.0157506	0.0246074	0.0342533
25	0.00498476	0.00915792	0.0157506	0.0246074	0.0342533
25.2	0.00498479	0.00915795	0.0157506	0.0246074	0.0342533
25.4	0.00498481	0.00915797	0.0157506	0.0246074	0.0342533
25.6	0.00498484	0.00915799	0.0157506	0.0246074	0.0342533
25.8	0.00498486	0.00915801	0.0157507	0.0246074	0.0342533
26	0.00498488	0.00915803	0.0157507	0.0246074	0.0342533
26.2	0.0049849	0.00915804	0.0157507	0.0246074	0.0342533
26.4	0.00498492	0.00915806	0.0157507	0.0246074	0.0342533
26.6	0.00498494	0.00915807	0.0157507	0.0246074	0.0342533
26.8	0.00498495	0.00915808	0.0157507	0.0246074	0.0342533
27	0.00498497	0.0091581	0.0157507	0.0246074	0.0342533
27.2	0.00498498	0.00915811	0.0157507	0.0246074	0.0342533
27.4	0.00498499	0.00915812	0.0157507	0.0246074	0.0342533
27.6	0.004985	0.00915813	0.0157507	0.0246074	0.0342533
27.8	0.00498501	0.00915813	0.0157507	0.0246074	0.0342533
28	0.00498502	0.00915814	0.0157507	0.0246074	0.0342533
28.2	0.00498503	0.00915815	0.0157507	0.0246074	0.0342533
28.4	0.00498504	0.00915816	0.0157507	0.0246074	0.0342533
28.6	0.00498505	0.00915816	0.0157507	0.0246074	0.0342533
28.8	0.00498506	0.00915817	0.0157507	0.0246074	0.0342533
29	0.00498506	0.00915817	0.0157507	0.0246074	0.0342533
29.2	0.00498507	0.00915818	0.0157507	0.0246074	0.0342533
29.4	0.00498508	0.00915818	0.0157507	0.0246074	0.0342533
29.6	0.00498508	0.00915819	0.0157507	0.0246074	0.0342533
29.8	0.00498509	0.00915819	0.0157507	0.0246074	0.0342533
30	0.00498509	0.00915819	0.0157507	0.0246074	0.0342533
30.2	0.0049851	0.0091582	0.0157507	0.0246074	0.0342533
30.4	0.0049851	0.0091582	0.0157507	0.0246074	0.0342533
30.6	0.0049851	0.0091582	0.0157507	0.0246074	0.0342533
30.8	0.00498511	0.0091582	0.0157507	0.0246074	0.0342533
31	0.00498511	0.00915821	0.0157507	0.0246074	0.0342533
31.2	0.00498511	0.00915821	0.0157507	0.0246074	0.0342533
31.4	0.00498512	0.00915821	0.0157507	0.0246074	0.0342533
31.6	0.00498512	0.00915821	0.0157507	0.0246074	0.0342533
31.8	0.00498512	0.00915821	0.0157507	0.0246074	0.0342533
32	0.00498512	0.00915822	0.0157507	0.0246074	0.0342533
32.2	0.00498513	0.00915822	0.0157507	0.0246074	0.0342533
32.4	0.00498513	0.00915822	0.0157507	0.0246074	0.0342533
32.6	0.00498513	0.00915822	0.0157507	0.0246074	0.0342533
32.8	0.00498513	0.00915822	0.0157507	0.0246074	0.0342533
33	0.00498513	0.00915822	0.0157507	0.0246074	0.0342533
33.2	0.00498513	0.00915822	0.0157507	0.0246074	0.0342533
33.4	0.00498513	0.00915822	0.0157507	0.0246074	0.0342533
33.6	0.00498514	0.00915822	0.0157507	0.0246074	0.0342533
33.8	0.00498514	0.00915822	0.0157507	0.0246074	0.0342533
34	0.00498514	0.00915823	0.0157507	0.0246074	0.0342533
34.2	0.00498514	0.00915823	0.0157507	0.0246074	0.0342533
34.4	0.00498514	0.00915823	0.0157507	0.0246074	0.0342533
34.6	0.00498514	0.00915823	0.0157507	0.0246074	0.0342533
34.8	0.00498514	0.00915823	0.0157507	0.0246074	0.0342533
35	0.00498514	0.00915823	0.0157507	0.0246074	0.0342533
35.2	0.00498514	0.00915823	0.0157507	0.0246074	0.0342533
35.4	0.00498514	0.00915823	0.0157507	0.0246074	0.0342533
35.6	0.00498514	0.00915823	0.0157507	0.0246074	0.0342533
35.8	0.00498514	0.00915823	0.0157507	0.0246074	0.0342533
36	0.00498514	0.00915823	0.0157507	0.0246074	0.0342533
36.2	0.00498515	0.00915823	0.0157507	0.0246074	0.0342533
36.4	0.00498515	0.00915823	0.0157507	0.0246074	0.0342533
36.6	0.00498515	0.00915823	0.0157507	0.0246074	0.0342533
36.8	0.00498515	0.00915823	0.0157507	0.0246074	0.0342533
37	0.00498515	0.00915823	0.0157507	0.0246074	0.0342533
37.2	0.00498515	0.00915823	0.0157507	0.0246074	0.0342533
37.4	0.00498515	0.00915823	0.0157507	0.0246074	0.0342533
37.6	0.00498515	0.00915823	0.0157507	0.0246074	0.0342533
37.8	0.00498515	0.00915823	0.0157507	0.0246074	0.0342533
38	0.00498515	0.00915823	0.0157507	0.0246074	0.0342533
38.2	0.00498515	0.00915823	0.0157507	0.0246074	0.0342533
38.4	0.00498515	0.00915823	0.0157507	0.0246074	0.0342533
38.6	0.00498515	0.00915823	0.0157507	0.0246074	0.0342533
38.8	0.00498515	0.00915823	0.0157507	0.0246074	0.0342533
39	0.00498515	0.00915823	0.0157507	0.0246074	0.0342533
39.2	0.00498515	0.00915823	0.0157507	0.0246074	0.0342533
39.4	0.00498515	0.00915823	0.0157507	0.0246074	0.0342533
39.6	0.00498515	0.00915823	0.0157507	0.0246074	0.0342533
39.8	0.00498515	0.00915823	0.0157507	0.0246074	0.0342533
40	0.00498515	0.00915823	0.0157507	0.0246074	0.0342533
40.2	0.00498515	0.00915823	0.0157507	0.0246074	0.0342533
40.4	0.00498515	0.00915823	0.0157507	0.0246074	0.0342533
40.6	0.00498515	0.00915823	0.0157507	0.0246074	0.0342533
40.8	0.00498515	0.00915823	0.0157507	0.0246074	0.0342533
41	0.00498515	0.00915823	0.0157507	0.0246074	0.0342533
41.2	0.00498515	0.00915823	0.0157507	0.0246074	0.0342533
41.4	0.00498515	0.00915823	0.0157507	0.0246074	0.0342533
41.6	0.00498515	0.00915823	0.0157507	0.0246074	0.0342533
41.8	0.00498515	0.00915823	0.0157507	0.0246074	0.0342533
42	0.00498515	0.00915823	0.0157507	0.0246074	0.0342533
42.2	0.00498515	0.00915823	0.0157507	0.0246074	0.0342533
42.4	0.00498515	0.00915823	0.0157507	0.0246074	0.0342533
42.6	0.00498515	0.00915823	0.0157507	0.0246074	0.0342533
42.8	0.00498515	0.00915823	0.0157507	0.0246074	0.0342533
43	0.00498515	0.00915823	0.0157507	0.0246074	0.0342533
43.2	0.00498515	0.00915823	0.0157507	0.0246074	0.0342533
43.4	0.00498515	0.00915823	0.0157507	0.0246074	0.0342533
43.6	0.00498515	0.00915823	0.0157507	0.0246074	0.0342533
43.8	0.00498515	0.00915823	0.0157507	0.0246074	0.0342533
44	0.00498515	0.00915823	0.0157507	0.0246074	0.0342533
44.2	0.00498515	0.00915823	0.0157507	0.0246074	0.0342533
44.4	0.00498515	0.00915823	0.0157507	0.0246074	0.0342533
44.6	0.00498515	0.00915823	0.0157507	0.0246074	0.0342533
44.8	0.00498515	0.00915823	0.0157507	0.0246074	0.0342533
45	0.00498515	0.00915823	0.0157507	0.0246074	0.0342533
45.2	0.00498515	0.00915823	0.0157507	0.0246074	0.0342533
45.4	0.00498515	0.00915823	0.0157507	0.0246074	0.0342533
45.6	0.00498515	0.00915823	0.0157507	0.0246074	0.0342533
45.8	0.00498515	0.00915823	0.0157507	0.0246074	0.0342533
46	0.00498515	0.00915823	0.0157507	0.0246074	0.0342533
46.2	0.00498515	0.00915823	0.0157507	0.0246074	0.0342533
46.4	0.00498515	0.00915823	0.0157507	0.0246074	0.0342533
46.6	0.00498515	0.00915823	0.0157507	0.0246074	0.0342533
46.8	0.00498515	0.00915823	0.0157507	0.0246074	0.0342533
47	0.00498515	0.00915823	0.0157507	0.0246074	0.0342533
47.2	0.00498515	0.00915823	0.0157507	0.0246074	0.0342533
47.4	0.00498515	0.00915823	0.0157507	0.0246074	0.0342533
47.6	0.00498515	0.00915823	0.0157507	0.0246074	0.0342533
47.8	0.00498515	0.00915823	0.0157507	0.0246074	0.0342533
48	0.00498515	0.00915823	0.0157507	0.0246074	0.0342533
48.2	0.00498515	0.00915823	0.0157507	0.0246074	0.0342533
48.4	0.00498515	0.00915823	0.0157507	0.0246074	0.0342533
48.6	0.00498515	0.00915823	0.0157507	0.0246074	0.0342533
48.8	0.00498515	0.00915823	0.0157507	0.0246074	0.0342533
49	0.00498515	0.00915823	0.0157507	0.0246074	0.0342533
49.2	0.00498515	0.00915823	0.0157507	0.0246074	0.0342533
49.4	0.00498515	0.00915823	0.0157507	0.0246074	0.0342533
49.6	0.00498515	0.00915823	0.0157507	0.0246074	0.0342533
49.8	0.00498515	0.00915823	0.0157507	0.0246074	0.0342533
50	0.00498515	0.00915823	0.0157507	0.0246074	0.0342533
50.2	0.00498515	0.00915823	0.0157507	0.0246074	0.0342533
50.4	0.00498515	0.00915823	0.0157507	0.0246074	0.0342533
50.6	0.00498515	0.00915823	0.0157507	0.0246074	0.0342533
50.8	0.00498515	0.00915823	0.0157507	0.0246074	0.0342533
51	0.00498515	0.00915823	0.0157507	0.0246074	0.0342533
51.2	0.00498515	0.00915823	0.0157507	0.0246074	0.0342533
51.4	0.00498515	0.00915823	0.0157507	0.0246074	0.0342533
51.6	0.00498515	0.00915823	0.0157507	0.0246074	0.0342533
51.8	0.00498515	0.00915823	0.0157507	0.0246074	0.0342533
52	0.00498515	0.00915823	0.0157507	0.0246074	0.0342533
52.2	0.00498515	0.00915823	0.0157507	0.0246074	0.0342533
52.4	0.00498515	0.00915823	0.0157507	0.0246074	0.0342533
52.6	0.00498515	0.00915823	0.0157507	0.0246074	0.0342533
52.8	0.00498515	0.00915823	0.0157507	0.0246074	0.0342533
53	0.00498515	0.00915823	0.0157507	0.0246074	0.0342533
53.2	0.00498515	0.00915823	0.0157507	0.0246074	0.0342533
53.4	0.00498515	0.00915823	0.0157507	0.0246074	0.0342533
53.6	0.00498515	0.00915823	0.0157507	0.0246074	0.0342533
53.8	0.00498515	0.00915823	0.0157507	0.0246074	0.0342533
54	0.00498515	0.00915823	0.0157507	0.0246074	0.0342533
54.2	0.00498515	0.00915823	0.0157507	0.0246074	0.0342533
54.4	0.00498515	0.00915823	0.0157507	0.0246074	0.0342533
54.6	0.00498515	0.00915823	0.0157507	0.0246074	0.0342533
54.8	0.00498515	0.00915823	0.0157507	0.0246074	0.0342533
55	0.00498515	0.00915823	0.0157507	0.0246074	0.0342533
55.2	0.00498515	0.00915823	0.0157507	0.0246074	0.0342533
55.4	0.00498515	0.00915823	0.0157507	0.0246074	0.0342533
55.6	0.00498515	0.00915823	0.0157507	0.0246074	0.0342533
55.8	0.00498515	0.00915823	0.0157507	0.0246074	0.0342533
56	0.00498515	0.00915823	0.0157507	0.0246074	0.0342533
56.2	0.00498515	0.00915823	0.0157507	0.0246074	0.0342533
56.4	0.00498515	0.00915823	0.0157507	0.0246074	0.0342533
56.6	0.00498515	0.00915823	0.0157507	0.0246074	0.0342533
56.8	0.00498515	0.00915823	0.0157507	0.0246074	0.0342533
57	0.00498515	0.00915823	0.0157507	0.0246074	0.0342533
57.2	0.00498515	0.00915823	0.0157507	0.0246074	0.0342533
57.4	0.00498515	0.00915823	0.0157507	0.0246074	0.0342533
57.6	0.00498515	0.00915823	0.0157507	0.0246074	0.0342533
57.8	0.00498515	0.00915823	0.0157507	0.0246074	0.0342533
58	0.00498515	0.00915823	0.0157507	0.0246074	0.0342533
58.2	0.00498515	0.00915823	0.0157507	0.0246074	0.0342533
58.4	0.00498515	0.00915823	0.0157507	0.0246074	0.0342533
58.6	0.00498515	0.00915823	0.0157507	0.0246074	0.0342533
58.8	0.00498515	0.00915823	0.0157507	0.0246074	0.0342533
59	0.00498515	0.00915823	0.0157507	0.0246074	0.0342533
59.2	0.00498515	0.00915823	0.0157507	0.0246074	0.0342533
59.4	0.00498515	0.00915823	0.0157507	0.0246074	0.0342533
59.6	0.00498515	0.00915823	0.0157507	0.0246074	0.0342533
59.8	0.00498515	0.00915823	0.0157507	0.0246074	0.0342533
60	0.00498515	0.00915823	0.0157507	0.0246074	0.0342533
60.2	0.00498515	0.00915823	0.0157507	0.0246074	0.0342533
60.4	0.00498515	0.00915823	0.0157507	0.0246074	0.0342533
60.6	0.00498515	0.00915823	0.0157507	0.0246074	0.0342533
60.8	0.00498515	0.00915823	0.0157507	0.0246074	0.0342533
61	0.00498515	0.00915823	0.0157507	0.0246074	0.0342533
61.2	0.00498515	0.00915823	0.0157507	0.0246074	0.0342533
61.4	0.00498515	0.00915823	0.0157507	0.0246074	0.0342533
61.6	0.00498515	0.00915823	0.0157507	0.0246074	0.0342533
61.8	0.00498515	0.00915823	0.0157507	0.0246074	0.0342533
62	0.00498515	0.00915823	0.0157507	0.0246074	0.0342533
62.2	0.00498515	0.00915823	0.0157507	0.0246074	0.0342533
62.4	0.00498515	0.00915823	0.0157507	0.0246074	0.0342533
62.6	0.00498515	0.00915823	0.0157507	0.0246074	0.0342533
62.8	0.00498515	0.00915823	0.0157507	0.0246074	0.0342533
63	0.00498515	0.00915823	0.0157507	0.0246074	0.0342533
63.2	0.00498515	0.00915823	0.0157507	0.0246074	0.0342533
63.4	0.00498515	0.00915823	0.0157507	0.0246074	0.0342533
63.6	0.00498515	0.00915823	0.0157507	0.0246074	0.0342533
63.8	0.00498515	0.00915823	0.0157507	0.0246074	0.0342533
64	0.00498515	0.00915823	0.0157507	0.0246074	0.0342533
64.2	0.00498515	0.00915823	0.0157507	0.0246074	0.0342533
64.4	0.00498515	0.00915823	0.0157507	0.0246074	0.0342533
64.6	0.00498515	0.00915823	0.0157507	0.0246074	0.0342533
64.8	0.00498515	0.00915823	0.0157507	0.0246074	0.0342533
65	0.00498515	0.00915823	0.0157507	0.0246074	0.0342533
65.2	0.00498515	0.00915823	0.0157507	0.0246074	0.0342533
65.4	0.00498515	0.00915823	0.0157507	0.0246074	0.0342533
65.6	0.00498515	0.00915823	0.0157507	0.0246074	0.0342533
65.8	0.00498515	0.00915823	0.0157507	0.0246074	0.0342533
66	0.00498515	0.00915823	0.0157507	0.0246074	0.0342533
66.2	0.00498515	0.00915823	0.0157507	0.0246074	0.0342533
66.4	0.00498515	0.00915823	0.0157507	0.0246074	0.0342533
66.6	0.00498515	0.00915823	0.0157507	0.0246074	0.0342533
66.8	0.00498515	0.00915823	0.0157507	0.0246074	0.0342533
67	0.00498515	0.00915823	0.0157507	0.0246074	0.0342533
67.2	0.00498515	0.00915823	0.0157507	0.0246074	0.0342533
67.4	0.00498515	0.00915823	0.0157507	0.0246074	0.0342533
67.6	0.00498515	0.00915823	0.0157507	0.0246074	0.0342533
67.8	0.00498515	0.00915823	0.0157507	0.0246074	0.0342533
68	0.00498515	0.00915823	0.0157507	0.0246074	0.0342533
68.2	0.00498515	0.00915823	0.0157507	0.0246074	0.0342533
68.4	0.00498515	0.00915823	0.0157507	0.0246074	0.0342533
68.6	0.00498515	0.00915823	0.0157507	0.0246074	0.0342533
68.8	0.00498515	0.00915823	0.0157507	0.0246074	0.0342533
69	0.00498515	0.00915823	0.0157507	0.0246074	0.0342533
69.2	0.00498515	0.00915823	0.0157507	0.0246074	0.0342533
69.4	0.00498515	0.00915823	0.0157507	0.0246074	0.0342533
69.6	0.00498515	0.00915823	0.0157507	0.0246074	0.0342533
69.8	0.00498515	0.00915823	0.0157507	0.0246074	0.0342533
70	0.00498515	0.00915823	0.0157507	0.0246074	0.0342533
70.2	0.00498515	0.00915823	0.0157507	0.0246074	0.0342533
70.4	0.00498515	0.00915823	0.0157507	0.0246074	0.0342533
70.6	0.00498515	0.00915823	0.0157507	0.0246074	0.0342533
70.8	0.00498515	0.00915823	0.0157507	0.0246074	0.0342533
71	0.00498515	0.00915823	0.0157507	0.0246074	0.0342533
71.2	0.00498515	0.00915823	0.0157507	0.0246074	0.0342533
71.4	0.00498515	0.00915823	0.0157507	0.0246074	0.0342533
71.6	0.00498515	0.00915823	0.0157507	0.0246074	0.0342533
71.8	0.00498515	0.00915823	0.0157507	0.0246074	0.0342533
72	0.00498515	0.00915823	0.0157507	0.0246074	0.0342533
72.2	0.00498515	0.00915823	0.0157507	0.0246074	0.0342533
72.4	0.00498515	0.00915823	0.0157507	0.0246074	0.0342533
72.6	0.00498515	0.00915823	0.0157507	0.0246074	0.0342533
72.8	0.00498515	0.00915823	0.0157507	0.0246074	0.0342533
73	0.00498515	0.00915823	0.0157507	0.0246074	0.0342533
73.2	0.00498515	0.00915823	0.0157507	0.0246074	0.0342533
73.4	0.00498515	0.00915823	0.0157507	0.0246074	0.0342533
73.6	0.00498515	0.00915823	0.0157507	0.0246074	0.0342533
73.8	0.00498515	0.00915823	0.0157507	0.0246074	0.0342533
74	0.00498515	0.00915823	0.0157507	0.0246074	0.0342533
74.2	0.00498515	0.00915823	0.0157507	0.0246074	0.0342533
74.4	0.00498515	0.00915823	0.0157507	0.0246074	0.0342533
74.6	0.00498515	0.00915823	0.0157507	0.0246074	0.0342533
74.8	0.00498515	0.00915823	0.0157507	0.0246074	0.0342533
75	0.00498515	0.00915823	0.0157507	0.0246074	0.0342533
75.2	0.00498515	0.00915823	0.0157507	0.0246074	0.0342533
75.4	0.00498515	0.00915823	0.0157507	0.0246074	0.0342533
75.6	0.00498515	0.00915823	0.0157507	0.0246074	0.0342533
75.8	0.00498515	0.00915823	0.0157507	0.0246074	0.0342533
76	0.00498515	0.00915823	0.0157507	0.0246074	0.0342533
76.2	0.00498515	0.00915823	0.0157507	0.0246074	0.0342533
76.4	0.00498515	0.00915823	0.0157507	0.0246074	0.0342533
76.6	0.00498515	0.00915823	0.0157507	0.0246074	0.0342533
76.8	0.00498515	0.00915823	0.0157507	0.0246074	0.0342533
77	0.00498515	0.00915823	0.0157507	0.0246074	0.0342533
77.2	0.00498515	0.00915823	0.0157507	0.0246074	0.0342533
77.4	0.00498515	0.00915823	0.0157507	0.0246074	0.0342533
77.6	0.00498515	0.00915823	0.0157507	0.0246074	0.0342533
77.8	0.00498515	0.00915823	0.0157507	0.0246074	0.0342533
78	0.00498515	0.00915823	0.0157507	0.0246074	0.0342533
78.2	0.00498515	0.00915823	0.0157507	0.0246074	0.0342533
78.4	0.00498515	0.00915823	0.0157507	0.0246074	0.0342533
78.6	0.00498515	0.00915823	0.0157507	0.0246074	0.0342533
78.8	0.00498515	0.00915823	0.0157507	0.0246074	0.0342533
79	0.00498515	0.00915823	0.0157507	0.0246074	0.0342533
79.2	0.00498515	0.00915823	0.0157507	0.0246074	0.0342533
79.4	0.00498515	0.00915823	0.0157507	0.0246074	0.0342533
79.6	0.00498515	0.00915823	0.0157507	0.0246074	0.0342533
79.8	0.00498515	0.00915823	0.0157507	0.0246074	0.0342533
80	0.00498515	0.00915823	0.0157507	0.0246074	0.0342533
80.2	0.00498515	0.00915823	0.0157507	0.0246074	0.0342533
80.4	0.00498515	0.00915823	0.0157507	0.0246074	0.0342533
80.6	0.00498515	0.00915823	0.0157507	0.0246074	0.0342533
80.8	0.00498515	0.00915823	0.0157507	0.0246074	0.0342533
81	0.00498515	0.00915823	0.0157507	0.0246074	0.0342533
81.2	0.00498515	0.00915823	0.0157507	0.0246074	0.0342533
81.4	0.00498515	0.00915823	0.0157507	0.0246074	0.0342533
81.6	0.00498515	0.00915823	0.0157507	0.0246074	0.0342533
81.8	0.00498515	0.00915823	0.0157507	0.0246074	0.0342533
82	0.00498515	0.00915823	0.0157507	0.0246074	0.0342533
82.2	0.00498515	0.00915823	0.0157507	0.0246074	0.0342533
82.4	0.00498515	0.00915823	0.0157507	0.0246074	0.0342533
82.6	0.00498515	0.00915823	0.0157507	0.0246074	0.0342533
82.8	0.00498515	0.00915823	0.0157507	0.0246074	0.0342533
83	0.00498515	0.00915823	0.0157507	0.0246074	0.0342533
83.2	0.00498515	0.00915823	0.0157507	0.0246074	0.0342533
83.4	0.00498515	0.00915823	0.0157507	0.0246074	0.0342533
83.6	0.00498515	0.00915823	0.0157507	0.0246074	0.0342533
83.8	0.00498515	0.00915823	0.0157507	0.0246074	0.0342533
84	0.00498515	0.00915823	0.0157507	0.0246074	0.0342533
84.2	0.00498515	0.00915823	0.0157507	0.0246074	0.0342533
84.4	0.00498515	0.00915823	0.0157507	0.0246074	0.0342533
84.6	0.00498515	0.00915823	0.0157507	0.0246074	0.0342533
84.8	0.00498515	0.00915823	0.0157507	0.0246074	0.0342533
85	0.00498515	0.00915823	0.0157507	0.0246074	0.0342533
85.2	0.00498515	0.00915823	0.0157507	0.0246074	0.0342533
85.4	0.00498515	0.00915823	0.0157507	0.0246074	0.0342533
85.6	0.00498515	0.00915823	0.0157507	0.0246074	0.0342533
85.8	0.00498515	0.00915823	0.0157507	0.0246074	0.0342533
86	0.00498515	0.00915823	0.0157507	0.0246074	0.0342533
86.2	0.00498515	0.00915823	0.0157507	0.0246074	0.0342533
86.4	0.00498515	0.00915823	0.0157507	0.0246074	0.0342533
86.6	0.00498515	0.00915823	0.0157507	0.0246074	0.0342533
86.8	0.00498515	0.00915823	0.0157507	0.0246074	0.0342533
87	0.00498515	0.00915823	0.0157507	0.0246074	0.0342533
87.2	0.00498515	0.00915823	0.0157507	0.0246074	0.0342533
87.4	0.00498515	0.00915823	0.0157507	0.0246074	0.0342533
87.6	0.00498515	0.00915823	0.0157507	0.0246074	0.0342533
87.8	0.00498515	0.00915823	0.0157507	0.0246074	0.0342533
88	0.00498515	0.00915823	0.0157507	0.0246074	0.0342533
88.2	0.00498515	0.00915823	0.0157507	0.0246074	0.0342533
88.4	0.00498515	0.00915823	0.0157507	0.0246074	0.0342533
88.6	0.00498515	0.00915823	0.0157507	0.0246074	0.0342533
88.8	0.00498515	0.00915823	0.0157507	0.0246074	0.0342533
89	0.00498515	0.00915823	0.0157507	0.0246074	0.0342533
89.2	0.00498515	0.00915823	0.0157507	0.0246074	0.0342533
89.4	0.00498515	0.00915823	0.0157507	0.0246074	0.0342533
89.6	0.00498515	0.00915823	0.0157507	0.0246074	0.0342533
89.8	0.00498515	0.00915823	0.0157507	0.0246074	0.0342533
90	0.00498515	0.00915823	0.0157507	0.0246074	0.0342533
90.2	0.00498515	0.00915823	0.0157507	0.0246074	0.0342533
90.4	0.00498515	0.00915823	0.0157507	0.0246074	0.0342533
90.6	0.00498515	0.00915823	0.0157507	0.0246074	0.0342533
90.8	0.00498515	0.00915823	0.0157507	0.0246074	0.0342533
91	0.00498515	0.00915823	0.0157507	0.0246074	0.0342533
91.2	0.00498515	0.00915823	0.0157507	0.0246074	0.0342533
91.4	0.00498515	0.00915823	0.0157507	0.0246074	0.0342533
91.6	0.00498515	0.00915823	0.0157507	0.0246074	0.0342533
91.8	0.00498515	0.00915823	0.0157507	0.0246074	0.0342533
92	0.00498515	0.00915823	0.0157507	0.0246074	0.0342533
92.2	0.00498515	0.00915823	0.0157507	0.0246074	0.0342533
92.4	0.00498515	0.00915823	0.0157507	0.0246074	0.0342533
92.6	0.00498515	0.00915823	0.0157507	0.0246074	0.0342533
92.8	0.00498515	0.00915823	0.0157507	0.0246074	0.0342533
93	0.00498515	0.00915823	0.0157507	0.0246074	0.0342533
93.2	0.00498515	0.00915823	0.0157507	0.0246074	0.0342533
93.4	0.00498515	0.00915823	0.0157507	0.0246074	0.0342533
93.6	0.00498515	0.00915823	0.0157507	0.0246074	0.0342533
93.8	0.00498515	0.00915823	0.0157507	0.0246074	0.0342533
94	0.00498515	0.00915823	0.0157507	0.0246074	0.0342533
94.2	0.00498515	0.00915823	0.0157507	0.0246074	0.0342533
94.4	0.00498515	0.00915823	0.0157507	0.0246074	0.0342533
94.6	0.00498515	0.00915823	0.0157507	0.0246074	0.0342533
94.8	0.00498515	0.00915823	0.0157507	0.0246074	0.0342533
95	0.00498515	0.00915823	0.0157507	0.0246074	0.0342533
95.2	0.00498515	0.00915823	0.0157507	0.0246074	0.0342533
95.4	0.00498515	0.00915823	0.0157507	0.0246074	0.0342533
95.6	0.00498515	0.00915823	0.0157507	0.0246074	0.0342533
95.8	0.00498515	0.00915823	0.0157507	0.0246074	0.0342533
96	0.00498515	0.00915823	0.0157507	0.0246074	0.0342533
96.2	0.00498515	0.00915823	0.0157507	0.0246074	0.0342533
96.4	0.00498515	0.00915823	0.0157507	0.0246074	0.0342533
96.6	0.00498515	0.00915823	0.0157507	0.0246074	0.0342533
96.8	0.00498515	0.00915823	0.0157507	0.0246074	0.0342533
97	0.00498515	0.00915823	0.0157507	0.0246074	0.0342533
97.2	0.00498515	0.00915823	0.0157507	0.0246074	0.0342533
97.4	0.00498515	0.00915823	0.0157507	0.0246074	0.0342533
97.6	0.00498515	0.00915823	0.0157507	0.0246074	0.0342533
97.8	0.00498515	0.00915823	0.0157507	0.0246074	0.0342533
98	0.00498515	0.00915823	0.0157507	0.0246074	0.0342533
98.2	0.00498515	0.00915823	0.0157507	0.0246074	0.0342533
98.4	0.00498515	0.00915823	0.0157507	0.0246074	0.0342533
98.6	0.00498515	0.00915823	0.0157507	0.0246074	0.0342533
98.8	0.00498515	0.00915823	0.0157507	0.0246074	0.0342533
99	0.00498515	0.00915823	0.0157507	0.0246074	0.0342533
99.2	0.00498515	0.00915823	0.0157507	0.0246074	0.0342533
99.4	0.00498515	0.00915823	0.0157507	0.0246074	0.0342533
99.6	0.00498515	0.00915823	0.0157507	0.0246074	0.0342533
99.8	0.00498515	0.00915823	0.0157507	0.0246074	0.0342533
100	0.00498515	0.00915823	0.0157507	0.0246074	0.0342533
100.2	0.00498515	0.00915823	0.0157507	0.0246074	0.0342533
100.4	0.00498515	0.00915823	0.0157507	0.0246074	0.0342533
100.6	0.00498515	0.00915823	0.0157507	0.0246074	0.0342533
100.8	0.00498515	0.00915823	0.0157507	0.0246074	0.0342533
101	0.00498515	0.00915823	0.0157507	0.0246074	0.0342533
101.2	0.00498515	0.00915823	0.0157507	0.0246074	0.0342533
101.4	0.00498515	0.00915823	0.0157507	0.0246074	0.0342533
101.6	0.00498515	0.00915823	0.0157507	0.0246074	0.0342533
101.8	0.00498515	0.00915823	0.0157507	0.0246074	0.0342533
102	0.00498515	0.00915823	0.0157507	0.0246074	0.0342533
102.2	0.00498515	0.00915823	0.0157507	0.0246074	0.0342533
102.4	0.00498515	0.00915823	0.0157507	0.0246074	0.0342533
102.6	0.00498515	0.00915823	0.0157507	0.0246074	0.0342533
102.8	0.00498515	0.00915823	0.0157507	0.0246074	0.0342533
103	0.00498515	0.00915823	0.0157507	0.0246074	0.0342533
103.2	0.00498515	0.00915823	0.0157507	0.0246074	0.0342533
103.4	0.00498515	0.00915823	0.0157507	0.0246074	0.0342533
103.6	0.00498515	0.00915823	0.0157507	0.0246074	0.0342533
103.8	0.00498515	0.00915823	0.0157507	0.0246074	0.0342533
104	0.00498515	0.00915823	0.0157507	0.0246074	0.0342533
104.2	0.00498515	0.00915823	0.0157507	0.0246074	0.0342533
104.4	0.00498515	0.00915823	0.0157507	0.0246074	0.0342533
104.6	0.00498515	0.00915823	0.0157507	0.0246074	0.0342533
104.8	0.00498515	0.00915823	0.0157507	0.0246074	0.0342533
105	0.00498515	0.00915823	0.0157507	0.0246074	0.0342533
105.2	0.00498515	0.00915823	0.0157507	0.0246074	0.0342533
105.4	0.00498515	0.00915823	0.0157507	0.0246074	0.0342533
105.6	0.00498515	0.00915823	0.0157507	0.0246074	0.0342533
105.8	0.00498515	0.00915823	0.0157507	0.0246074	0.0342533
106	0.00498515	0.00915823	0.0157507	0.0246074	0.0342533
106.2	0.00498515	0.00915823	0.0157507	0.0246074	0.0342533
106.4	0.00498515	0.00915823	0.0157507	0.0246074	0.0342533
106.6	0.00498515	0.00915823	0.0157507	0.0246074	0.0342533
106.8	0.00498515	0.00915823	0.0157507	0.0246074	0.0342533
107	0.00498515	0.00915823	0.0157507	0.0246074	0.0342533
107.2	0.00498515	0.00915823	0.0157507	0.0246074	0.0342533
107.4	0.00498515	0.00915823	0.0157507	0.0246074	0.0342533
107.6	0.00498515	0.00915823	0.0157507	0.0246074	0.0342533
107.8	0.00498515	0.00915823	0.0157507	0.0246074	0.0342533
108	0.00498515	0.00915823	0.0157507	0.0246074	0.0342533
108.2	0.00498515	0.00915823	0.0157507	0.0246074	0.0342533
108.4	0.00498515	0.00915823	0.0157507	0.0246074	0.0342533
108.6	0.00498515	0.00915823	0.0157507	0.0246074	0.0342533
108.8	0.00498515	0.00915823	0.0157507	0.0246074	0.0342533
109	0.00498515	0.00915823	0.0157507	0.0246074	0.0342533
109.2	0.00498515	0.00915823	0.0157507	0.0246074	0.0342533
109.4	0.00498515	0.00915823	0.0157507	0.0246074	0.0342533
109.6	0.00498515	0.00915823	0.0157507	0.0246074	0.0342533
109.8	0.00498515	0.00915823	0.0157507	0.0246074	0.0342533
110	0.00498515	0.00915823	0.0157507	0.0246074	0.0342533
110.2	0.00498515	0.00915823	0.0157507	0.0246074	0.0342533
110.4	0.00498515	0.00915823	0.0157507	0.0246074	0.0342533
110.6	0.00498515	0.00915823	0.0157507	0.0246074	0.0342533
110.8	0.00498515	0.00915823	0.0157507	0.0246074	0.0342533
111	0.00498515	0.00915823	0.0157507	0.0246074	0.0342533
111.2	0.00498515	0.00915823	0.0157507	0.0246074	0.0342533
111.4	0.00498515	0.00915823	0.0157507	0.0246074	0.0342533
111.6	0.00498515	0.00915823	0.0157507	0.0246074	0.0342533
111.8	0.00498515	0.00915823	0.0157507	0.0246074	0.0342533
112	0.00498515	0.00915823	0.0157507	0.0246074	0.0342533
112.2	0.00498515	0.00915823	0.0157507	0.0246074	0.0342533
112.4	0.00498515	0.00915823	0.0157507	0.0246074	0.0342533
112.6	0.00498515	0.00915823	0.0157507	0.0246074	0.0342533
112.8	0.00498515	0.00915823	0.0157507	0.0246074	0.0342533
113	0.00498515	0.00915823	0.0157507	0.0246074	0.0342533
113.2	0.00498515	0.00915823	0.0157507	0.0246074	0.0342533
113.4	0.00498515	0.00915823	0.0157507	0.0246074	0.0342533
113.6	0.00498515	0.00915823	0.0157507	0.0246074	0.0342533
113.8	0.00498515	0.00915823	0.0157507	0.0246074	0.0342533
114	0.00498515	0.00915823	0.0157507	0.0246074	0.0342533
114.2	0.00498515	0.00915823	0.0157507	0.0246074	0.0342533
114.4	0.00498515	0.00915823	0.0157507	0.0246074	0.0342533
114.6	0.00498515	0.00915823	0.0157507	0.0246074	0.0342533
114.8	0.00498515	0.00915823	0.0157507	0.0246074	0.0342533
115	0.00498515	0.00915823	0.0157507	0.0246074	0.0342533
115.2	0.00498515	0.00915823	0.0157507	0.0246074	0.0342533
115.4	0.00498515	0.00915823	0.0157507	0.0246074	0.0342533
115.6	0.00498515	0.00915823	0.0157507	0.0246074	0.0342533
115.8	0.00498515	0.00915823	0.0157507	0.0246074	0.0342533
116	0.00498515	0.00915823	0.0157507	0.0246074	0.0342533
116.2	0.00498515	0.00915823	0.0157507	0.0246074	0.0342533
116.4	0.00498515	0.00915823	0.0157507	0.0246074	0.0342533
116.6	0.00498515	0.00915823	0.0157507	0.0246074	0.0342533
116.8	0.00498515	0.00915823	0.0157507	0.0246074	0.0342533
117	0.00498515	0.00915823	0.0157507	0.0246074	0.0342533
117.2	0.00498515	0.00915823	0.0157507	0.0246074	0.0342533
117.4	0.00498515	0.00915823	0.0157507	0.0246074	0.0342533
117.6	0.00498515	0.00915823	0.0157507	0.0246074	0.0342533
117.8	0.00498515	0.00915823	0.0157507	0.0246074	0.0342533
118	0.00498515	0.00915823	0.0157507	0.0246074	0.0342533
118.2	0.00498515	0.00915823	0.0157507	0.0246074	0.0342533
118.4	0.00498515	0.00915823	0.0157507	0.0246074	0.0342533
118.6	0.00498515	0.00915823	0.0157507	0.0246074	0.0342533
118.8	0.00498515	0.00915823	0.0157507	0.0246074	0.0342533
119	0.00498515	0.00915823	0.0157507	0.0246074	0.0342533
119.2	0.00498515	0.00915823	0.0157507	0.0246074	0.0342533
119.4	0.00498515	0.00915823	0.0157507	0.0246074	0.0342533
119.6	0.00498515	0.00915823	0.0157507	0.0246074	0.0342533
119.8	0.00498515	0.00915823	0.0157507	0.0246074	0.0342533
120	0.00498515	0.00915821	0.0157561	0.0246164	0.0342521
120.2	0.00465327	0.00854852	0.0147072	0.0229776	0.0319719
120.4	0.00434349	0.00797941	0.0137281	0.021448	0.0298434
120.6	0.00405433	0.0074482	0.0128142	0.0200201	0.0278566
120.8	0.00378442	0.00695235	0.0119611	0.0186873	0.0260021
121	0.00353248	0.0064895	0.0111648	0.0174432	0.024271
121.2	0.00329731	0.00605748	0.0104215	0.0162819	0.0226552
121.4	0.0030778	0.00565421	0.00972772	0.015198	0.021147
121.6	0.0028729	0.00527779	0.00908012	0.0141862	0.0197392
121.8	0.00268164	0.00492643	0.00847562	0.0132418	0.0184251
122	0.00250311	0.00459846	0.00791137	0.0123602	0.0171985
122.2	0.00233647	0.00429233	0.00738469	0.0115374	0.0160535
122.4	0.00218093	0.00400657	0.00689306	0.0107693	0.0149848
122.6	0.00203573	0.00373984	0.00643417	0.0100524	0.0139872
122.8	0.00190021	0.00349087	0.00600582	0.00938314	0.013056
123	0.0017737	0.00325847	0.005606	0.00875847	0.0121868
123.2	0.00165562	0.00304154	0.00523279	0.00817539	0.0113755
123.4	0.0015454	0.00283906	0.00488442	0.00763113	0.0106182
123.6	0.00144252	0.00265005	0.00455925	0.0071231	0.00991131
123.8	0.00134649	0.00247363	0.00425573	0.00664889	0.00925148
124	0.00125685	0.00230895	0.00397241	0.00620625	0.00863558
124.2	0.00117317	0.00215524	0.00370795	0.00579308	0.00806068
124.4	0.00109507	0.00201175	0.0034611	0.00540742	0.00752406
124.6	0.00102217	0.00187783	0.00323068	0.00504743	0.00702315
124.8	0.00095412	0.00175281	0.00301561	0.0047114	0.0065556
125	0.0008906	0.00163612	0.00281485	0.00439775	0.00611917
125.2	0.00083131	0.0015272	0.00262745	0.00410498	0.0057118
125.4	0.00077597	0.00142553	0.00245253	0.00383169	0.00533154
125.6	0.00072431	0.00133063	0.00228926	0.0035766	0.00497661
125.8	0.00067609	0.00124204	0.00213686	0.0033385	0.0046453
126	0.00063108	0.00115936	0.0019946	0.00311624	0.00433604
126.2	0.00058907	0.00108217	0.00186181	0.00290878	0.00404738
126.4	0.00054985	0.00101013	0.00173787	0.00271514	0.00377793
126.6	0.00051325	0.00094288	0.00162217	0.00253438	0.00352642
126.8	0.00047908	0.00088011	0.00151418	0.00236566	0.00329166
127	0.00044718	0.00082152	0.00141337	0.00220817	0.00307252
127.2	0.00041741	0.00076683	0.00131928	0.00206116	0.00286797
127.4	0.00038962	0.00071578	0.00123145	0.00192395	0.00267704
127.6	0.00036369	0.00066813	0.00114947	0.00179586	0.00249882
127.8	0.00033947	0.00062365	0.00107295	0.00167631	0.00233247
128	0.00031687	0.00058213	0.00100152	0.00156471	0.00217719
128.2	0.00029578	0.00054337	0.00093484	0.00146054	0.00203224
128.4	0.00027609	0.0005072	0.00087261	0.00136331	0.00189695
128.6	0.00025771	0.00047343	0.00081451	0.00127255	0.00177066
128.8	0.00024055	0.00044192	0.00076029	0.00118783	0.00165279
129	0.00022454	0.0004125	0.00070967	0.00110875	0.00154275
129.2	0.00020959	0.00038503	0.00066243	0.00103494	0.00144005
129.4	0.00019564	0.0003594	0.00061833	0.00096604	0.00134418
129.6	0.00018261	0.00033548	0.00057716	0.00090173	0.00125469
129.8	0.00017045	0.00031314	0.00053874	0.0008417	0.00117116
130	0.00015911	0.00029229	0.00050287	0.00078566	0.0010932
130.2	0.00014851	0.00027284	0.0004694	0.00073336	0.00102042
130.4	0.00013863	0.00025467	0.00043815	0.00068454	0.00095248
130.6	0.0001294	0.00023772	0.00040898	0.00063896	0.00088907
130.8	0.00012078	0.00022189	0.00038175	0.00059643	0.00082989
131	0.00011274	0.00020712	0.00035634	0.00055672	0.00077464
131.2	0.00010524	0.00019333	0.00033261	0.00051966	0.00072307
131.4	9.823e-05	0.00018046	0.00031047	0.00048506	0.00067493
131.6	9.169e-05	0.00016845	0.0002898	0.00045277	0.00063
131.8	8.559e-05	0.00015723	0.00027051	0.00042263	0.00058806
132	7.989e-05	0.00014677	0.0002525	0.00039449	0.00054891
132.2	7.457e-05	0.00013699	0.00023569	0.00036823	0.00051237
132.4	6.961e-05	0.00012787	0.00022	0.00034371	0.00047826
132.6	6.497e-05	0.00011936	0.00020535	0.00032083	0.00044642
132.8	6.065e-05	0.00011141	0.00019168	0.00029947	0.0004167
133	5.661e-05	0.000104	0.00017892	0.00027954	0.00038896
133.2	5.284e-05	9.707e-05	0.00016701	0.00026093	0.00036306
133.4	4.932e-05	9.061e-05	0.00015589	0.00024356	0.00033889
133.6	4.604e-05	8.458e-05	0.00014551	0.00022734	0.00031633
133.8	4.297e-05	7.895e-05	0.00013583	0.00021221	0.00029527
134	4.011e-05	7.369e-05	0.00012678	0.00019808	0.00027561
134.2	3.744e-05	6.879e-05	0.00011834	0.00018489	0.00025727
134.4	3.495e-05	6.421e-05	0.00011046	0.00017258	0.00024014
134.6	3.262e-05	5.993e-05	0.00010311	0.00016109	0.00022415
134.8	3.045e-05	5.594e-05	9.625e-05	0.00015037	0.00020923
135	2.842e-05	5.222e-05	8.984e-05	0.00014036	0.0001953
135.2	2.653e-05	4.874e-05	8.386e-05	0.00013101	0.0001823
135.4	2.477e-05	4.55e-05	7.828e-05	0.00012229	0.00017016
135.6	2.312e-05	4.247e-05	7.306e-05	0.00011415	0.00015883
135.8	2.158e-05	3.964e-05	6.82e-05	0.00010655	0.00014826
136	2.014e-05	3.7e-05	6.366e-05	9.946e-05	0.00013839
136.2	1.88e-05	3.454e-05	5.942e-05	9.284e-05	0.00012918
136.4	1.755e-05	3.224e-05	5.547e-05	8.666e-05	0.00012058
136.6	1.638e-05	3.009e-05	5.177e-05	8.089e-05	0.00011255
136.8	1.529e-05	2.809e-05	4.833e-05	7.55e-05	0.00010506
137	1.427e-05	2.622e-05	4.511e-05	7.048e-05	9.806e-05
137.2	1.332e-05	2.447e-05	4.211e-05	6.578e-05	9.153e-05
137.4	1.244e-05	2.284e-05	3.93e-05	6.14e-05	8.544e-05
137.6	1.161e-05	2.132e-05	3.669e-05	5.732e-05	7.975e-05
137.8	1.083e-05	1.99e-05	3.424e-05	5.35e-05	7.444e-05
138	1.011e-05	1.858e-05	3.196e-05	4.994e-05	6.949e-05
138.2	9.44e-06	1.734e-05	2.984e-05	4.661e-05	6.486e-05
138.4	8.81e-06	1.619e-05	2.785e-05	4.351e-05	6.054e-05
138.6	8.23e-06	1.511e-05	2.6e-05	4.061e-05	5.651e-05
138.8	7.68e-06	1.41e-05	2.427e-05	3.791e-05	5.275e-05
139	7.17e-06	1.317e-05	2.265e-05	3.539e-05	4.924e-05
139.2	6.69e-06	1.229e-05	2.114e-05	3.303e-05	4.596e-05
139.4	6.24e-06	1.147e-05	1.973e-05	3.083e-05	4.29e-05
139.6	5.83e-06	1.071e-05	1.842e-05	2.878e-05	4.004e-05
139.8	5.44e-06	9.99e-06	1.719e-05	2.686e-05	3.738e-05
140	5.08e-06	9.33e-06	1.605e-05	2.508e-05	3.489e-05
140.2	4.74e-06	8.71e-06	1.498e-05	2.341e-05	3.257e-05
140.4	4.42e-06	8.13e-06	1.398e-05	2.185e-05	3.04e-05
140.6	4.13e-06	7.59e-06	1.305e-05	2.039e-05	2.838e-05
140.8	3.85e-06	7.08e-06	1.218e-05	1.904e-05	2.649e-05
141	3.6e-06	6.61e-06	1.137e-05	1.777e-05	2.472e-05
141.2	3.36e-06	6.17e-06	1.062e-05	1.659e-05	2.308e-05
141.4	3.14e-06	5.76e-06	9.91e-06	1.548e-05	2.154e-05
141.6	2.93e-06	5.38e-06	9.25e-06	1.445e-05	2.011e-05
141.8	2.73e-06	5.02e-06	8.63e-06	1.349e-05	1.877e-05
142	2.55e-06	4.68e-06	8.06e-06	1.259e-05	1.752e-05
142.2	2.38e-06	4.37e-06	7.52e-06	1.175e-05	1.635e-05
142.4	2.22e-06	4.08e-06	7.02e-06	1.097e-05	1.526e-05
142.6	2.07e-06	3.81e-06	6.55e-06	1.024e-05	1.425e-05
142.8	1.94e-06	3.56e-06	6.12e-06	9.56e-06	1.33e-05
143	1.81e-06	3.32e-06	5.71e-06	8.92e-06	1.241e-05
143.2	1.69e-06	3.1e-06	5.33e-06	8.33e-06	1.159e-05
143.4	1.57e-06	2.89e-06	4.98e-06	7.77e-06	1.082e-05
143.6	1.47e-06	2.7e-06	4.64e-06	7.26e-06	1.01e-05
143.8	1.37e-06	2.52e-06	4.34e-06	6.77e-06	9.42e-06
144	1.28e-06	2.35e-06	4.05e-06	6.32e-06	8.8e-06
144.2	1.2e-06	2.2e-06	3.78e-06	5.9e-06	8.21e-06
144.4	1.12e-06	2.05e-06	3.53e-06	5.51e-06	7.66e-06
144.6	1.04e-06	1.91e-06	3.29e-06	5.14e-06	7.15e-06
144.8	9.7e-07	1.79e-06	3.07e-06	4.8e-06	6.68e-06
145	9.1e-07	1.67e-06	2.87e-06	4.48e-06	6.23e-06
145.2	8.5e-07	1.56e-06	2.68e-06	4.18e-06	5.82e-06
145.4	7.9e-07	1.45e-06	2.5e-06	3.9e-06	5.43e-06
145.6	7.4e-07	1.36e-06	2.33e-06	3.64e-06	5.07e-06
145.8	6.9e-07	1.27e-06	2.18e-06	3.4e-06	4.73e-06
146	6.4e-07	1.18e-06	2.03e-06	3.17e-06	4.42e-06
146.2	6e-07	1.1e-06	1.9e-06	2.96e-06	4.12e-06
146.4	5.6e-07	1.03e-06	1.77e-06	2.77e-06	3.85e-06
146.6	5.2e-07	9.6e-07	1.65e-06	2.58e-06	3.59e-06
146.8	4.9e-07	9e-07	1.54e-06	2.41e-06	3.35e-06
147	4.6e-07	8.4e-07	1.44e-06	2.25e-06	3.13e-06
147.2	4.3e-07	7.8e-07	1.34e-06	2.1e-06	2.92e-06
147.4	4e-07	7.3e-07	1.25e-06	1.96e-06	2.73e-06
147.6	3.7e-07	6.8e-07	1.17e-06	1.83e-06	2.55e-06
147.8	3.5e-07	6.4e-07	1.09e-06	1.71e-06	2.38e-06
148	3.2e-07	5.9e-07	1.02e-06	1.59e-06	2.22e-06
148.2	3e-07	5.5e-07	9.5e-07	1.49e-06	2.07e-06
148.4	2.8e-07	5.2e-07	8.9e-07	1.39e-06	1.93e-06
148.6	2.6e-07	4.8e-07	8.3e-07	1.3e-06	1.8e-06
148.8	2.5e-07	4.5e-07	7.7e-07	1.21e-06	1.68e-06
149	2.3e-07	4.2e-07	7.2e-07	1.13e-06	1.57e-06
149.2	2.1e-07	3.9e-07	6.7e-07	1.05e-06	1.47e-06
149.4	2e-07	3.7e-07	6.3e-07	9.8e-07	1.37e-06
149.6	1.9e-07	3.4e-07	5.9e-07	9.2e-07	1.28e-06
149.8	1.7e-07	3.2e-07	5.5e-07	8.6e-07	1.19e-06
150	1.6e-07	3e-07	5.1e-07	8e-07	1.11e-06
150.2	1.5e-07	2.8e-07	4.8e-07	7.5e-07	1.04e-06
150.4	1.4e-07	2.6e-07	4.5e-07	7e-07	9.7e-07
150.6	1.3e-07	2.4e-07	4.2e-07	6.5e-07	9.1e-07
150.8	1.2e-07	2.3e-07	3.9e-07	6.1e-07	8.5e-07
151	1.1e-07	2.1e-07	3.6e-07	5.7e-07	7.9e-07
151.2	1.1e-07	2e-07	3.4e-07	5.3e-07	7.4e-07
151.4	1e-07	1.8e-07	3.2e-07	4.9e-07	6.9e-07
151.6	9e-08	1.7e-07	3e-07	4.6e-07	6.4e-07
151.8	9e-08	1.6e-07	2.8e-07	4.3e-07	6e-07
152	8e-08	1.5e-07	2.6e-07	4e-07	5.6e-07
152.2	8e-08	1.4e-07	2.4e-07	3.8e-07	5.2e-07
152.4	7e-08	1.3e-07	2.2e-07	3.5e-07	4.9e-07
152.6	7e-08	1.2e-07	2.1e-07	3.3e-07	4.5e-07
152.8	6e-08	1.1e-07	2e-07	3.1e-07	4.2e-07
153	6e-08	1.1e-07	1.8e-07	2.8e-07	4e-07
153.2	5e-08	1e-07	1.7e-07	2.7e-07	3.7e-07
153.4	5e-08	9e-08	1.6e-07	2.5e-07	3.5e-07
153.6	5e-08	9e-08	1.5e-07	2.3e-07	3.2e-07
153.8	4e-08	8e-08	1.4e-07	2.2e-07	3e-07
154	4e-08	8e-08	1.3e-07	2e-07	2.8e-07
154.2	4e-08	7e-08	1.2e-07	1.9e-07	2.6e-07
154.4	4e-08	7e-08	1.1e-07	1.8e-07	2.4e-07
154.6	3e-08	6e-08	1.1e-07	1.6e-07	2.3e-07
154.8	3e-08	6e-08	1e-07	1.5e-07	2.1e-07
155	3e-08	5e-08	9e-08	1.4e-07	2e-07
155.2	3e-08	5e-08	9e-08	1.3e-07	1.9e-07
155.4	3e-08	5e-08	8e-08	1.2e-07	1.7e-07
155.6	2e-08	4e-08	7e-08	1.2e-07	1.6e-07
155.8	2e-08	4e-08	7e-08	1.1e-07	1.5e-07
156	2e-08	4e-08	6e-08	1e-07	1.4e-07
156.2	2e-08	4e-08	6e-08	9e-08	1.3e-07
156.4	2e-08	3e-08	6e-08	9e-08	1.2e-07
156.6	2e-08	3e-08	5e-08	8e-08	1.1e-07
156.8	2e-08	3e-08	5e-08	8e-08	1.1e-07
157	1e-08	3e-08	5e-08	7e-08	1e-07
157.2	1e-08	2e-08	4e-08	7e-08	9e-08
157.4	1e-08	2e-08	4e-08	6e-08	9e-08
157.6	1e-08	2e-08	4e-08	6e-08	8e-08
157.8	1e-08	2e-08	3e-08	5e-08	8e-08
158	1e-08	2e-08	3e-08	5e-08	7e-08
158.2	1e-08	2e-08	3e-08	5e-08	7e-08
158.4	1e-08	2e-08	3e-08	4e-08	6e-08
158.6	1e-08	2e-08	3e-08	4e-08	6e-08
158.8	1e-08	1e-08	2e-08	4e-08	5e-08
159	1e-08	1e-08	2e-08	4e-08	5e-08
159.2	1e-08	1e-08	2e-08	3e-08	5e-08
159.4	1e-08	1e-08	2e-08	3e-08	4e-08
159.6	1e-08	1e-08	2e-08	3e-08	4e-08
159.8	1e-08	1e-08	2e-08	3e-08	4e-08
160	1e-08	1e-08	2e-08	3e-08	4e-08
160.2	0	1e-08	2e-08	2e-08	3e-08
160.4	0	1e-08	1e-08	2e-08	3e-08
160.6	0	1e-08	1e-08	2e-08	3e-08
160.8	0	1e-08	1e-08	2e-08	3e-08
161	0	1e-08	1e-08	2e-08	3e-08
161.2	0	1e-08	1e-08	2e-08	2e-08
161.4	0	1e-08	1e-08	2e-08	2e-08
161.6	0	1e-08	1e-08	1e-08	2e-08
161.8	0	1e-08	1e-08	1e-08	2e-08
162	0	0	1e-08	1e-08	2e-08
162.2	0	0	1e-08	1e-08	2e-08
162.4	0	0	1e-08	1e-08	2e-08
162.6	0	0	1e-08	1e-08	1e-08
162.8	0	0	1e-08	1e-08	1e-08
163	0	0	1e-08	1e-08	1e-08
163.2	0	0	1e-08	1e-08	1e-08
163.4	0	0	1e-08	1e-08	1e-08
163.6	0	0	0	1e-08	1e-08
163.8	0	0	0	1e-08	1e-08
164	0	0	0	1e-08	1e-08
164.2	0	0	0	1e-08	1e-08
164.4	0	0	0	1e-08	1e-08
164.6	0	0	0	1e-08	1e-08
164.8	0	0	0	0	1e-08
165	0	0	0	0	1e-08
165.2	0	0	0	0	1e-08
165.4	0	0	0	0	1e-08
165.6	0	0	0	0	1e-08
165.8	0	0	0	0	0
166	0	0	0	0	0
166.2	0	0	0	0	0
166.4	0	0	0	0	0
166.6	0	0	0	0	0
166.8	0	0	0	0	0
167	0	0	0	0	0
167.2	0	0	0	0	0
167.4	0	0	0	0	0
167.6	0	0	0	0	0
167.8	0	0	0	0	0
168	0	0	0	0	0
168.2	0	0	0	0	0
168.4	0	0	0	0	0
168.6	0	0	0	0	0
168.8	0	0	0	0	0
169	0	0	0	0	0
169.2	0	0	0	0	0
169.4	0	0	0	0	0
169.6	0	0	0	0	0
169.8	0	0	0	0	0
170	0	0	0	0	0
170.2	0	0	0	0	0
170.4	0	0	0	0	0
170.6	0	0	0	0	0
170.8	0	0	0	0	0
171	0	0	0	0	0
171.2	0	0	0	0	0
171.4	0	0	0	0	0
171.6	0	0	0	0	0
171.8	0	0	0	0	0
172	0	0	0	0	0
172.2	0	0	0	0	0
172.4	0	0	0	0	0
172.6	0	0	0	0	0
172.8	0	0	0	0	0
173	0	0	0	0	0
173.2	0	0	0	0	0
173.4	0	0	0	0	0
173.6	0	0	0	0	0
173.8	0	0	0	0	0
174	0	0	0	0	0
174.2	0	0	0	0	0
174.4	0	0	0	0	0
174.6	0	0	0	0	0
174.8	0	0	0	0	0
175	0	0	0	0	0
175.2	0	0	0	0	0
175.4	0	0	0	0	0
175.6	0	0	0	0	0
175.8	0	0	0	0	0
176	0	0	0	0	0
176.2	0	0	0	0	0
176.4	0	0	0	0	0
176.6	0	0	0	0	0
176.8	0	0	0	0	0
177	0	0	0	0	0
177.2	0	0	0	0	0
177.4	0	0	0	0	0
177.6	0	0	0	0	0
177.8	0	0	0	0	0
178	0	0	0	0	0
178.2	0	0	0	0	0
178.4	0	0	0	0	0
178.6	0	0	0	0	0
178.8	0	0	0	0	0
179	0	0	0	0	0
179.2	0	0	0	0	0
179.4	0	0	0	0	0
179.6	0	0	0	0	0
179.8	0	0	0	0	0
180	0	0	0	0	0
180.2	0	0	0	0	0
180.4	0	0	0	0	0
180.6	0	0	0	0	0
180.8	0	0	0	0	0
181	0	0	0	0	0
181.2	0	0	0	0	0
181.4	0	0	0	0	0
181.6	0	0	0	0	0
181.8	0	0	0	0	0
182	0	0	0	0	0
182.2	0	0	0	0	0
182.4	0	0	0	0	0
182.6	0	0	0	0	0
182.8	0	0	0	0	0
183	0	0	0	0	0
183.2	0	0	0	0	0
183.4	0	0	0	0	0
183.6	0	0	0	0	0
183.8	0	0	0	0	0
184	0	0	0	0	0
184.2	0	0	0	0	0
184.4	0	0	0	0	0
184.6	0	0	0	0	0
184.8	0	0	0	0	0
185	0	0	0	0	0
185.2	0	0	0	0	0
185.4	0	0	0	0	0
185.6	0	0	0	0	0
185.8	0	0	0	0	0
186	0	0	0	0	0
186.2	0	0	0	0	0
186.4	0	0	0	0	0
186.6	0	0	0	0	0
186.8	0	0	0	0	0
187	0	0	0	0	0
187.2	0	0	0	0	0
187.4	0	0	0	0	0
187.6	0	0	0	0	0
187.8	0	0	0	0	0
188	0	0	0	0	0
188.2	0	0	0	0	0
188.4	0	0	0	0	0
188.6	0	0	0	0	0
188.8	0	0	0	0	0
189	0	0	0	0	0
189.2	0	0	0	0	0
189.4	0	0	0	0	0
189.6	0	0	0	0	0
189.8	0	0	0	0	0
190	0	0	0	0	0
190.2	0	0	0	0	0
190.4	0	0	0	0	0
190.6	0	0	0	0	0
190.8	0	0	0	0	0
191	0	0	0	0	0
191.2	0	0	0	0	0
191.4	0	0	0	0	0
191.6	0	0	0	0	0
191.8	0	0	0	0	0
192	0	0	0	0	0
192.2	0	0	0	0	0
192.4	0	0	0	0	0
192.6	0	0	0	0	0
192.8	0	0	0	0	0
193	0	0	0	0	0
193.2	0	0	0	0	0
193.4	0	0	0	0	0
193.6	0	0	0	0	0
193.8	0	0	0	0	0
194	0	0	0	0	0
194.2	0	0	0	0	0
194.4	0	0	0	0	0
194.6	0	0	0	0	0
194.8	0	0	0	0	0
195	0	0	0	0	0
195.2	0	0	0	0	0
195.4	0	0	0	0	0
195.6	0	0	0	0	0
195.8	0	0	0	0	0
196	0	0	0	0	0
196.2	0	0	0	0	0
196.4	0	0	0	0	0
196.6	0	0	0	0	0
196.8	0	0	0	0	0
197	0	0	0	0	0
197.2	0	0	0	0	0
197.4	0	0	0	0	0
197.6	0	0	0	0	0
197.8	0	0	0	0	0
198	0	0	0	0	0
198.2	0	0	0	0	0
198.4	0	0	0	0	0
198.6	0	0	0	0	0
198.8	0	0	0	0	0
199	0	0	0	0	0
199.2	0	0	0	0	0
199.4	0	0	0	0	0
199.6	0	0	0	0	0
199.8	0	0	0	0	0
200	0	0	0	0	0
200.2	0	0	0	0	0
200.4	0	0	0	0	0
200.6	0	0	0	0	0
200.8	0	0	0	0	0
201	0	0	0	0	0
201.2	0	0	0	0	0
201.4	0	0	0	0	0
201.6	0	0	0	0	0
201.8	0	0	0	0	0
202	0	0	0	0	0
202.2	0	0	0	0	0
202.4	0	0	0	0	0
202.6	0	0	0	0	0
202.8	0	0	0	0	0
203	0	0	0	0	0
203.2	0	0	0	0	0
203.4	0	0	0	0	0
203.6	0	0	0	0	0
203.8	0	0	0	0	0
204	0	0	0	0	0
204.2	0	0	0	0	0
204.4	0	0	0	0	0
204.6	0	0	0	0	0
204.8	0	0	0	0	0
205	0	0	0	0	0
205.2	0	0	0	0	0
205.4	0	0	0	0	0
205.6	0	0	0	0	0
205.8	0	0	0	0	0
206	0	0	0	0	0
206.2	0	0	0	0	0
206.4	0	0	0	0	0
206.6	0	0	0	0	0
206.8	0	0	0	0	0
207	0	0	0	0	0
207.2	0	0	0	0	0
207.4	0	0	0	0	0
207.6	0	0	0	0	0
207.8	0	0	0	0	0
208	0	0	0	0	0
208.2	0	0	0	0	0
208.4	0	0	0	0	0
208.6	0	0	0	0	0
208.8	0	0	0	0	0
209	0	0	0	0	0
209.2	0	0	0	0	0
209.4	0	0	0	0	0
209.6	0	0	0	0	0
209.8	0	0	0	0	0
210	0	0	0	0	0
210.2	0	0	0	0	0
210.4	0	0	0	0	0
210.6	0	0	0	0	0
210.8	0	0	0	0	0
211	0	0	0	0	0
211.2	0	0	0	0	0
211.4	0	0	0	0	0
211.6	0	0	0	0	0
211.8	0	0	0	0	0
212	0	0	0	0	0
212.2	0	0	0	0	0
212.4	0	0	0	0	0
212.6	0	0	0	0	0
212.8	0	0	0	0	0
213	0	0	0	0	0
213.2	0	0	0	0	0
213.4	0	0	0	0	0
213.6	0	0	0	0	0
213.8	0	0	0	0	0
214	0	0	0	0	0
214.2	0	0	0	0	0
214.4	0	0	0	0	0
214.6	0	0	0	0	0
214.8	0	0	0	0	0
215	0	0	0	0	0
215.2	0	0	0	0	0
215.4	0	0	0	0	0
215.6	0	0	0	0	0
215.8	0	0	0	0	0
216	0	0	0	0	0
216.2	0	0	0	0	0
216.4	0	0	0	0	0
216.6	0	0	0	0	0
216.8	0	0	0	0	0
217	0	0	0	0	0
217.2	0	0	0	0	0
217.4	0	0	0	0	0
217.6	0	0	0	0	0
217.8	0	0	0	0	0
218	0	0	0	0	0
218.2	0	0	0	0	0
218.4	0	0	0	0	0
218.6	0	0	0	0	0
218.8	0	0	0	0	0
219	0	0	0	0	0
219.2	0	0	0	0	0
219.4	0	0	0	0	0
219.6	0	0	0	0	0
219.8	0	0	0	0	0
220	0	0	0	0	0
220.2	0	0	0	0	0
220.4	0	0	0	0	0
220.6	0	0	0	0	0
220.8	0	0	0	0	0
221	0	0	0	0	0
221.2	0	0	0	0	0
221.4	0	0	0	0	0
221.6	0	0	0	0	0
221.8	0	0	0	0	0
222	0	0	0	0	0
222.2	0	0	0	0	0
222.4	0	0	0	0	0
222.6	0	0	0	0	0
222.8	0	0	0	0	0
223	0	0	0	0	0
223.2	0	0	0	0	0
223.4	0	0	0	0	0
223.6	0	0	0	0	0
223.8	0	0	0	0	0
224	0	0	0	0	0
224.2	0	0	0	0	0
224.4	0	0	0	0	0
224.6	0	0	0	0	0
224.8	0	0	0	0	0
225	0	0	0	0	0
225.2	0	0	0	0	0
225.4	0	0	0	0	0
225.6	0	0	0	0	0
225.8	0	0	0	0	0
226	0	0	0	0	0
226.2	0	0	0	0	0
226.4	0	0	0	0	0
226.6	0	0	0	0	0
226.8	0	0	0	0	0
227	0	0	0	0	0
227.2	0	0	0	0	0
227.4	0	0	0	0	0
227.6	0	0	0	0	0
227.8	0	0	0	0	0
228	0	0	0	0	0
228.2	0	0	0	0	0
228.4	0	0	0	0	0
228.6	0	0	0	0	0
228.8	0	0	0	0	0
229	0	0	0	0	0
229.2	0	0	0	0	0
229.4	0	0	0	0	0
229.6	0	0	0	0	0
229.8	0	0	0	0	0
230	0	0	0	0	0
230.2	0	0	0	0	0
230.4	0	0	0	0	0
230.6	0	0	0	0	0
230.8	0	0	0	0	0
231	0	0	0	0	0
231.2	0	0	0	0	0
231.4	0	0	0	0	0
231.6	0	0	0	0	0
231.8	0	0	0	0	0
232	0	0	0	0	0
232.2	0	0	0	0	0
232.4	0	0	0	0	0
232.6	0	0	0	0	0
232.8	0	0	0	0	0
233	0	0	0	0	0
233.2	0	0	0	0	0
233.4	0	0	0	0	0
233.6	0	0	0	0	0
233.8	0	0	0	0	0
234	0	0	0	0	0
234.2	0	0	0	0	0
234.4	0	0	0	0	0
234.6	0	0	0	0	0
234.8	0	0	0	0	0
235	0	0	0	0	0
235.2	0	0	0	0	0
235.4	0	0	0	0	0
235.6	0	0	0	0	0
235.8	0	0	0	0	0
236	0	0	0	0	0
236.2	0	0	0	0	0
236.4	0	0	0	0	0
236.6	0	0	0	0	0
236.8	0	0	0	0	0
237	0	0	0	0	0
237.2	0	0	0	0	0
237.4	0	0	0	0	0
237.6	0	0	0	0	0
237.8	0	0	0	0	0
238	0	0	0	0	0
238.2	0	0	0	0	0
238.4	0	0	0	0	0
238.6	0	0	0	0	0
238.8	0	0	0	0	0
239	0	0	0	0	0
239.2	0	0	0	0	0
239.4	0	0	0	0	0
239.6	0	0	0	0	0
	-99999	-99999	-99999	-99999	0
