# Supplementary material for: Structure-guided screening identifies Tucatinib as dual inhibitor for MCT1/2
Source: EMBO Rep. 2025 Dec 11;27(3):677–703. doi: 10.1038/s44319-025-00661-9 (PMC12894981; doi:10.1038/s44319-025-00661-9)
Supplement: Supplementary file 6 — Source data Fig. 4 [file 44319_2025_661_MOESM6_ESM.zip › Figure 4/Figure 4K.xlsx]

## Sheet: Fig.4K
X(time)	Y(response)
time	3.12 μM	6.25 μM	12.50 μM	25.00 μM	50.00 μM
0	0	0	0	0	0
0.2	0.00407442	0.00811479	0.0160436	0.0313606	0.0599467
0.4	0.00743262	0.0147235	0.0288008	0.0551326	0.101242
0.6	0.0102005	0.0201056	0.0389448	0.0731523	0.12969
0.8	0.0124818	0.0244888	0.0470109	0.0868116	0.149286
1	0.0143621	0.0280586	0.0534246	0.0971657	0.162786
1.2	0.0159119	0.0309657	0.0585246	0.105014	0.172085
1.4	0.0171892	0.0333333	0.0625799	0.110964	0.178491
1.6	0.018242	0.0352615	0.0658045	0.115473	0.182905
1.8	0.0191098	0.0368318	0.0683685	0.118892	0.185945
2	0.0198249	0.0381107	0.0704073	0.121483	0.188039
2.2	0.0204144	0.0391522	0.0720285	0.123448	0.189481
2.4	0.0209003	0.0400004	0.0733176	0.124936	0.190475
2.6	0.0213007	0.0406912	0.0743427	0.126065	0.19116
2.8	0.0216308	0.0412538	0.0751577	0.126921	0.191631
3	0.0219028	0.041712	0.0758058	0.127569	0.191956
3.2	0.022127	0.0420851	0.0763212	0.128061	0.19218
3.4	0.0223118	0.042389	0.076731	0.128433	0.192334
3.6	0.0224641	0.0426365	0.0770568	0.128716	0.19244
3.8	0.0225897	0.042838	0.0773159	0.12893	0.192513
4	0.0226932	0.0430022	0.0775219	0.129092	0.192564
4.2	0.0227784	0.0431358	0.0776857	0.129215	0.192599
4.4	0.0228487	0.0432447	0.077816	0.129309	0.192622
4.6	0.0229067	0.0433333	0.0779196	0.129379	0.192639
4.8	0.0229544	0.0434056	0.0780019	0.129433	0.19265
5	0.0229938	0.0434644	0.0780674	0.129474	0.192658
5.2	0.0230262	0.0435123	0.0781195	0.129504	0.192663
5.4	0.0230529	0.0435512	0.0781609	0.129528	0.192667
5.6	0.023075	0.043583	0.0781938	0.129545	0.19267
5.8	0.0230931	0.0436089	0.07822	0.129559	0.192672
6	0.0231081	0.04363	0.0782408	0.129569	0.192673
6.2	0.0231205	0.0436471	0.0782574	0.129577	0.192674
6.4	0.0231306	0.0436611	0.0782705	0.129582	0.192674
6.6	0.023139	0.0436725	0.078281	0.129587	0.192675
6.8	0.0231459	0.0436817	0.0782893	0.12959	0.192675
7	0.0231516	0.0436893	0.078296	0.129593	0.192675
7.2	0.0231563	0.0436954	0.0783012	0.129595	0.192675
7.4	0.0231602	0.0437004	0.0783054	0.129596	0.192675
7.6	0.0231634	0.0437045	0.0783087	0.129597	0.192675
7.8	0.023166	0.0437078	0.0783114	0.129598	0.192675
8	0.0231682	0.0437105	0.0783135	0.129599	0.192675
8.2	0.02317	0.0437127	0.0783152	0.129599	0.192675
8.4	0.0231714	0.0437145	0.0783165	0.1296	0.192675
8.6	0.0231726	0.043716	0.0783175	0.1296	0.192675
8.8	0.0231736	0.0437172	0.0783184	0.1296	0.192675
9	0.0231744	0.0437181	0.0783191	0.1296	0.192675
9.2	0.0231751	0.0437189	0.0783196	0.1296	0.192675
9.4	0.0231757	0.0437196	0.07832	0.1296	0.192675
9.6	0.0231761	0.0437201	0.0783203	0.129601	0.192675
9.8	0.0231765	0.0437205	0.0783206	0.129601	0.192675
10	0.0231768	0.0437209	0.0783208	0.129601	0.192675
10.2	0.0231771	0.0437212	0.078321	0.129601	0.192675
10.4	0.0231773	0.0437214	0.0783211	0.129601	0.192675
10.6	0.0231775	0.0437216	0.0783212	0.129601	0.192675
10.8	0.0231776	0.0437217	0.0783213	0.129601	0.192675
11	0.0231778	0.0437218	0.0783214	0.129601	0.192675
11.2	0.0231779	0.043722	0.0783214	0.129601	0.192675
11.4	0.0231779	0.043722	0.0783215	0.129601	0.192675
11.6	0.023178	0.0437221	0.0783215	0.129601	0.192675
11.8	0.0231781	0.0437222	0.0783215	0.129601	0.192675
12	0.0231781	0.0437222	0.0783216	0.129601	0.192675
12.2	0.0231781	0.0437222	0.0783216	0.129601	0.192675
12.4	0.0231782	0.0437223	0.0783216	0.129601	0.192675
12.6	0.0231782	0.0437223	0.0783216	0.129601	0.192675
12.8	0.0231782	0.0437223	0.0783216	0.129601	0.192675
13	0.0231782	0.0437223	0.0783216	0.129601	0.192675
13.2	0.0231783	0.0437223	0.0783216	0.129601	0.192675
13.4	0.0231783	0.0437223	0.0783216	0.129601	0.192675
13.6	0.0231783	0.0437224	0.0783216	0.129601	0.192675
13.8	0.0231783	0.0437224	0.0783216	0.129601	0.192675
14	0.0231783	0.0437224	0.0783216	0.129601	0.192675
14.2	0.0231783	0.0437224	0.0783216	0.129601	0.192675
14.4	0.0231783	0.0437224	0.0783216	0.129601	0.192675
14.6	0.0231783	0.0437224	0.0783217	0.129601	0.192675
14.8	0.0231783	0.0437224	0.0783217	0.129601	0.192675
15	0.0231783	0.0437224	0.0783217	0.129601	0.192675
15.2	0.0231783	0.0437224	0.0783217	0.129601	0.192675
15.4	0.0231783	0.0437224	0.0783217	0.129601	0.192675
15.6	0.0231783	0.0437224	0.0783217	0.129601	0.192675
15.8	0.0231783	0.0437224	0.0783217	0.129601	0.192675
16	0.0231783	0.0437224	0.0783217	0.129601	0.192675
16.2	0.0231783	0.0437224	0.0783217	0.129601	0.192675
16.4	0.0231783	0.0437224	0.0783217	0.129601	0.192675
16.6	0.0231783	0.0437224	0.0783217	0.129601	0.192675
16.8	0.0231783	0.0437224	0.0783217	0.129601	0.192675
17	0.0231783	0.0437224	0.0783217	0.129601	0.192675
17.2	0.0231783	0.0437224	0.0783217	0.129601	0.192675
17.4	0.0231783	0.0437224	0.0783217	0.129601	0.192675
17.6	0.0231783	0.0437224	0.0783217	0.129601	0.192675
17.8	0.0231783	0.0437224	0.0783217	0.129601	0.192675
18	0.0231783	0.0437224	0.0783217	0.129601	0.192675
18.2	0.0231783	0.0437224	0.0783217	0.129601	0.192675
18.4	0.0231783	0.0437224	0.0783217	0.129601	0.192675
18.6	0.0231783	0.0437224	0.0783217	0.129601	0.192675
18.8	0.0231783	0.0437224	0.0783217	0.129601	0.192675
19	0.0231783	0.0437224	0.0783217	0.129601	0.192675
19.2	0.0231783	0.0437224	0.0783217	0.129601	0.192675
19.4	0.0231783	0.0437224	0.0783217	0.129601	0.192675
19.6	0.0231783	0.0437224	0.0783217	0.129601	0.192675
19.8	0.0231783	0.0437224	0.0783217	0.129601	0.192675
20	0.0231783	0.0437224	0.0783217	0.129601	0.192675
20.2	0.0231783	0.0437224	0.0783217	0.129601	0.192675
20.4	0.0231783	0.0437224	0.0783217	0.129601	0.192675
20.6	0.0231783	0.0437224	0.0783217	0.129601	0.192675
20.8	0.0231783	0.0437224	0.0783217	0.129601	0.192675
21	0.0231783	0.0437224	0.0783217	0.129601	0.192675
21.2	0.0231783	0.0437224	0.0783217	0.129601	0.192675
21.4	0.0231783	0.0437224	0.0783217	0.129601	0.192675
21.6	0.0231783	0.0437224	0.0783217	0.129601	0.192675
21.8	0.0231783	0.0437224	0.0783217	0.129601	0.192675
22	0.0231783	0.0437224	0.0783217	0.129601	0.192675
22.2	0.0231783	0.0437224	0.0783217	0.129601	0.192675
22.4	0.0231783	0.0437224	0.0783217	0.129601	0.192675
22.6	0.0231783	0.0437224	0.0783217	0.129601	0.192675
22.8	0.0231783	0.0437224	0.0783217	0.129601	0.192675
23	0.0231783	0.0437224	0.0783217	0.129601	0.192675
23.2	0.0231783	0.0437224	0.0783217	0.129601	0.192675
23.4	0.0231783	0.0437224	0.0783217	0.129601	0.192675
23.6	0.0231783	0.0437224	0.0783217	0.129601	0.192675
23.8	0.0231783	0.0437224	0.0783217	0.129601	0.192675
24	0.0231783	0.0437224	0.0783217	0.129601	0.192675
24.2	0.0231783	0.0437224	0.0783217	0.129601	0.192675
24.4	0.0231783	0.0437224	0.0783217	0.129601	0.192675
24.6	0.0231783	0.0437224	0.0783217	0.129601	0.192675
24.8	0.0231783	0.0437224	0.0783217	0.129601	0.192675
25	0.0231783	0.0437224	0.0783217	0.129601	0.192675
25.2	0.0231783	0.0437224	0.0783217	0.129601	0.192675
25.4	0.0231783	0.0437224	0.0783217	0.129601	0.192675
25.6	0.0231783	0.0437224	0.0783217	0.129601	0.192675
25.8	0.0231783	0.0437224	0.0783217	0.129601	0.192675
26	0.0231783	0.0437224	0.0783217	0.129601	0.192675
26.2	0.0231783	0.0437224	0.0783217	0.129601	0.192675
26.4	0.0231783	0.0437224	0.0783217	0.129601	0.192675
26.6	0.0231783	0.0437224	0.0783217	0.129601	0.192675
26.8	0.0231783	0.0437224	0.0783217	0.129601	0.192675
27	0.0231783	0.0437224	0.0783217	0.129601	0.192675
27.2	0.0231783	0.0437224	0.0783217	0.129601	0.192675
27.4	0.0231783	0.0437224	0.0783217	0.129601	0.192675
27.6	0.0231783	0.0437224	0.0783217	0.129601	0.192675
27.8	0.0231783	0.0437224	0.0783217	0.129601	0.192675
28	0.0231783	0.0437224	0.0783217	0.129601	0.192675
28.2	0.0231783	0.0437224	0.0783217	0.129601	0.192675
28.4	0.0231783	0.0437224	0.0783217	0.129601	0.192675
28.6	0.0231783	0.0437224	0.0783217	0.129601	0.192675
28.8	0.0231783	0.0437224	0.0783217	0.129601	0.192675
29	0.0231783	0.0437224	0.0783217	0.129601	0.192675
29.2	0.0231783	0.0437224	0.0783217	0.129601	0.192675
29.4	0.0231783	0.0437224	0.0783217	0.129601	0.192675
29.6	0.0231783	0.0437224	0.0783217	0.129601	0.192675
29.8	0.0231783	0.0437224	0.0783217	0.129601	0.192675
30	0.0231783	0.0437224	0.0783217	0.129601	0.192675
30.2	0.0231783	0.0437224	0.0783217	0.129601	0.192675
30.4	0.0231783	0.0437224	0.0783217	0.129601	0.192675
30.6	0.0231783	0.0437224	0.0783217	0.129601	0.192675
30.8	0.0231783	0.0437224	0.0783217	0.129601	0.192675
31	0.0231783	0.0437224	0.0783217	0.129601	0.192675
31.2	0.0231783	0.0437224	0.0783217	0.129601	0.192675
31.4	0.0231783	0.0437224	0.0783217	0.129601	0.192675
31.6	0.0231783	0.0437224	0.0783217	0.129601	0.192675
31.8	0.0231783	0.0437224	0.0783217	0.129601	0.192675
32	0.0231783	0.0437224	0.0783217	0.129601	0.192675
32.2	0.0231783	0.0437224	0.0783217	0.129601	0.192675
32.4	0.0231783	0.0437224	0.0783217	0.129601	0.192675
32.6	0.0231783	0.0437224	0.0783217	0.129601	0.192675
32.8	0.0231783	0.0437224	0.0783217	0.129601	0.192675
33	0.0231783	0.0437224	0.0783217	0.129601	0.192675
33.2	0.0231783	0.0437224	0.0783217	0.129601	0.192675
33.4	0.0231783	0.0437224	0.0783217	0.129601	0.192675
33.6	0.0231783	0.0437224	0.0783217	0.129601	0.192675
33.8	0.0231783	0.0437224	0.0783217	0.129601	0.192675
34	0.0231783	0.0437224	0.0783217	0.129601	0.192675
34.2	0.0231783	0.0437224	0.0783217	0.129601	0.192675
34.4	0.0231783	0.0437224	0.0783217	0.129601	0.192675
34.6	0.0231783	0.0437224	0.0783217	0.129601	0.192675
34.8	0.0231783	0.0437224	0.0783217	0.129601	0.192675
35	0.0231783	0.0437224	0.0783217	0.129601	0.192675
35.2	0.0231783	0.0437224	0.0783217	0.129601	0.192675
35.4	0.0231783	0.0437224	0.0783217	0.129601	0.192675
35.6	0.0231783	0.0437224	0.0783217	0.129601	0.192675
35.8	0.0231783	0.0437224	0.0783217	0.129601	0.192675
36	0.0231783	0.0437224	0.0783217	0.129601	0.192675
36.2	0.0231783	0.0437224	0.0783217	0.129601	0.192675
36.4	0.0231783	0.0437224	0.0783217	0.129601	0.192675
36.6	0.0231783	0.0437224	0.0783217	0.129601	0.192675
36.8	0.0231783	0.0437224	0.0783217	0.129601	0.192675
37	0.0231783	0.0437224	0.0783217	0.129601	0.192675
37.2	0.0231783	0.0437224	0.0783217	0.129601	0.192675
37.4	0.0231783	0.0437224	0.0783217	0.129601	0.192675
37.6	0.0231783	0.0437224	0.0783217	0.129601	0.192675
37.8	0.0231783	0.0437224	0.0783217	0.129601	0.192675
38	0.0231783	0.0437224	0.0783217	0.129601	0.192675
38.2	0.0231783	0.0437224	0.0783217	0.129601	0.192675
38.4	0.0231783	0.0437224	0.0783217	0.129601	0.192675
38.6	0.0231783	0.0437224	0.0783217	0.129601	0.192675
38.8	0.0231783	0.0437224	0.0783217	0.129601	0.192675
39	0.0231783	0.0437224	0.0783217	0.129601	0.192675
39.2	0.0231783	0.0437224	0.0783217	0.129601	0.192675
39.4	0.0231783	0.0437224	0.0783217	0.129601	0.192675
39.6	0.0231783	0.0437224	0.0783217	0.129601	0.192675
39.8	0.0231783	0.0437224	0.0783217	0.129601	0.192675
40	0.0231783	0.0437224	0.0783217	0.129601	0.192675
40.2	0.0231783	0.0437224	0.0783217	0.129601	0.192675
40.4	0.0231783	0.0437224	0.0783217	0.129601	0.192675
40.6	0.0231783	0.0437224	0.0783217	0.129601	0.192675
40.8	0.0231783	0.0437224	0.0783217	0.129601	0.192675
41	0.0231783	0.0437224	0.0783217	0.129601	0.192675
41.2	0.0231783	0.0437224	0.0783217	0.129601	0.192675
41.4	0.0231783	0.0437224	0.0783217	0.129601	0.192675
41.6	0.0231783	0.0437224	0.0783217	0.129601	0.192675
41.8	0.0231783	0.0437224	0.0783217	0.129601	0.192675
42	0.0231783	0.0437224	0.0783217	0.129601	0.192675
42.2	0.0231783	0.0437224	0.0783217	0.129601	0.192675
42.4	0.0231783	0.0437224	0.0783217	0.129601	0.192675
42.6	0.0231783	0.0437224	0.0783217	0.129601	0.192675
42.8	0.0231783	0.0437224	0.0783217	0.129601	0.192675
43	0.0231783	0.0437224	0.0783217	0.129601	0.192675
43.2	0.0231783	0.0437224	0.0783217	0.129601	0.192675
43.4	0.0231783	0.0437224	0.0783217	0.129601	0.192675
43.6	0.0231783	0.0437224	0.0783217	0.129601	0.192675
43.8	0.0231783	0.0437224	0.0783217	0.129601	0.192675
44	0.0231783	0.0437224	0.0783217	0.129601	0.192675
44.2	0.0231783	0.0437224	0.0783217	0.129601	0.192675
44.4	0.0231783	0.0437224	0.0783217	0.129601	0.192675
44.6	0.0231783	0.0437224	0.0783217	0.129601	0.192675
44.8	0.0231783	0.0437224	0.0783217	0.129601	0.192675
45	0.0231783	0.0437224	0.0783217	0.129601	0.192675
45.2	0.0231783	0.0437224	0.0783217	0.129601	0.192675
45.4	0.0231783	0.0437224	0.0783217	0.129601	0.192675
45.6	0.0231783	0.0437224	0.0783217	0.129601	0.192675
45.8	0.0231783	0.0437224	0.0783217	0.129601	0.192675
46	0.0231783	0.0437224	0.0783217	0.129601	0.192675
46.2	0.0231783	0.0437224	0.0783217	0.129601	0.192675
46.4	0.0231783	0.0437224	0.0783217	0.129601	0.192675
46.6	0.0231783	0.0437224	0.0783217	0.129601	0.192675
46.8	0.0231783	0.0437224	0.0783217	0.129601	0.192675
47	0.0231783	0.0437224	0.0783217	0.129601	0.192675
47.2	0.0231783	0.0437224	0.0783217	0.129601	0.192675
47.4	0.0231783	0.0437224	0.0783217	0.129601	0.192675
47.6	0.0231783	0.0437224	0.0783217	0.129601	0.192675
47.8	0.0231783	0.0437224	0.0783217	0.129601	0.192675
48	0.0231783	0.0437224	0.0783217	0.129601	0.192675
48.2	0.0231783	0.0437224	0.0783217	0.129601	0.192675
48.4	0.0231783	0.0437224	0.0783217	0.129601	0.192675
48.6	0.0231783	0.0437224	0.0783217	0.129601	0.192675
48.8	0.0231783	0.0437224	0.0783217	0.129601	0.192675
49	0.0231783	0.0437224	0.0783217	0.129601	0.192675
49.2	0.0231783	0.0437224	0.0783217	0.129601	0.192675
49.4	0.0231783	0.0437224	0.0783217	0.129601	0.192675
49.6	0.0231783	0.0437224	0.0783217	0.129601	0.192675
49.8	0.0231783	0.0437224	0.0783217	0.129601	0.192675
50	0.0231783	0.0437224	0.0783217	0.129601	0.192675
50.2	0.0231783	0.0437224	0.0783217	0.129601	0.192675
50.4	0.0231783	0.0437224	0.0783217	0.129601	0.192675
50.6	0.0231783	0.0437224	0.0783217	0.129601	0.192675
50.8	0.0231783	0.0437224	0.0783217	0.129601	0.192675
51	0.0231783	0.0437224	0.0783217	0.129601	0.192675
51.2	0.0231783	0.0437224	0.0783217	0.129601	0.192675
51.4	0.0231783	0.0437224	0.0783217	0.129601	0.192675
51.6	0.0231783	0.0437224	0.0783217	0.129601	0.192675
51.8	0.0231783	0.0437224	0.0783217	0.129601	0.192675
52	0.0231783	0.0437224	0.0783217	0.129601	0.192675
52.2	0.0231783	0.0437224	0.0783217	0.129601	0.192675
52.4	0.0231783	0.0437224	0.0783217	0.129601	0.192675
52.6	0.0231783	0.0437224	0.0783217	0.129601	0.192675
52.8	0.0231783	0.0437224	0.0783217	0.129601	0.192675
53	0.0231783	0.0437224	0.0783217	0.129601	0.192675
53.2	0.0231783	0.0437224	0.0783217	0.129601	0.192675
53.4	0.0231783	0.0437224	0.0783217	0.129601	0.192675
53.6	0.0231783	0.0437224	0.0783217	0.129601	0.192675
53.8	0.0231783	0.0437224	0.0783217	0.129601	0.192675
54	0.0231783	0.0437224	0.0783217	0.129601	0.192675
54.2	0.0231783	0.0437224	0.0783217	0.129601	0.192675
54.4	0.0231783	0.0437224	0.0783217	0.129601	0.192675
54.6	0.0231783	0.0437224	0.0783217	0.129601	0.192675
54.8	0.0231783	0.0437224	0.0783217	0.129601	0.192675
55	0.0231783	0.0437224	0.0783217	0.129601	0.192675
55.2	0.0231783	0.0437224	0.0783217	0.129601	0.192675
55.4	0.0231783	0.0437224	0.0783217	0.129601	0.192675
55.6	0.0231783	0.0437224	0.0783217	0.129601	0.192675
55.8	0.0231783	0.0437224	0.0783217	0.129601	0.192675
56	0.0231783	0.0437224	0.0783217	0.129601	0.192675
56.2	0.0231783	0.0437224	0.0783217	0.129601	0.192675
56.4	0.0231783	0.0437224	0.0783217	0.129601	0.192675
56.6	0.0231783	0.0437224	0.0783217	0.129601	0.192675
56.8	0.0231783	0.0437224	0.0783217	0.129601	0.192675
57	0.0231783	0.0437224	0.0783217	0.129601	0.192675
57.2	0.0231783	0.0437224	0.0783217	0.129601	0.192675
57.4	0.0231783	0.0437224	0.0783217	0.129601	0.192675
57.6	0.0231783	0.0437224	0.0783217	0.129601	0.192675
57.8	0.0231783	0.0437224	0.0783217	0.129601	0.192675
58	0.0231783	0.0437224	0.0783217	0.129601	0.192675
58.2	0.0231783	0.0437224	0.0783217	0.129601	0.192675
58.4	0.0231783	0.0437224	0.0783217	0.129601	0.192675
58.6	0.0231783	0.0437224	0.0783217	0.129601	0.192675
58.8	0.0231783	0.0437224	0.0783217	0.129601	0.192675
59	0.0231783	0.0437224	0.0783217	0.129601	0.192675
59.2	0.0231783	0.0437224	0.0783217	0.129601	0.192675
59.4	0.0231783	0.0437224	0.0783217	0.129601	0.192675
59.6	0.0231783	0.0437224	0.0783217	0.129601	0.192675
59.8	0.0231783	0.0437224	0.0783217	0.129601	0.192675
60	0.0231783	0.0437224	0.0783217	0.129601	0.192675
60.2	0.0231783	0.0437224	0.0783217	0.129601	0.192675
60.4	0.0231783	0.0437224	0.0783217	0.129601	0.192675
60.6	0.0231783	0.0437224	0.0783217	0.129601	0.192675
60.8	0.0231783	0.0437224	0.0783217	0.129601	0.192675
61	0.0231783	0.0437224	0.0783217	0.129601	0.192675
61.2	0.0231783	0.0437224	0.0783217	0.129601	0.192675
61.4	0.0231783	0.0437224	0.0783217	0.129601	0.192675
61.6	0.0231783	0.0437224	0.0783217	0.129601	0.192675
61.8	0.0231783	0.0437224	0.0783217	0.129601	0.192675
62	0.0231783	0.0437224	0.0783217	0.129601	0.192675
62.2	0.0231783	0.0437224	0.0783217	0.129601	0.192675
62.4	0.0231783	0.0437224	0.0783217	0.129601	0.192675
62.6	0.0231783	0.0437224	0.0783217	0.129601	0.192675
62.8	0.0231783	0.0437224	0.0783217	0.129601	0.192675
63	0.0231783	0.0437224	0.0783217	0.129601	0.192675
63.2	0.0231783	0.0437224	0.0783217	0.129601	0.192675
63.4	0.0231783	0.0437224	0.0783217	0.129601	0.192675
63.6	0.0231783	0.0437224	0.0783217	0.129601	0.192675
63.8	0.0231783	0.0437224	0.0783217	0.129601	0.192675
64	0.0231783	0.0437224	0.0783217	0.129601	0.192675
64.2	0.0231783	0.0437224	0.0783217	0.129601	0.192675
64.4	0.0231783	0.0437224	0.0783217	0.129601	0.192675
64.6	0.0231783	0.0437224	0.0783217	0.129601	0.192675
64.8	0.0231783	0.0437224	0.0783217	0.129601	0.192675
65	0.0231783	0.0437224	0.0783217	0.129601	0.192675
65.2	0.0231783	0.0437224	0.0783217	0.129601	0.192675
65.4	0.0231783	0.0437224	0.0783217	0.129601	0.192675
65.6	0.0231783	0.0437224	0.0783217	0.129601	0.192675
65.8	0.0231783	0.0437224	0.0783217	0.129601	0.192675
66	0.0231783	0.0437224	0.0783217	0.129601	0.192675
66.2	0.0231783	0.0437224	0.0783217	0.129601	0.192675
66.4	0.0231783	0.0437224	0.0783217	0.129601	0.192675
66.6	0.0231783	0.0437224	0.0783217	0.129601	0.192675
66.8	0.0231783	0.0437224	0.0783217	0.129601	0.192675
67	0.0231783	0.0437224	0.0783217	0.129601	0.192675
67.2	0.0231783	0.0437224	0.0783217	0.129601	0.192675
67.4	0.0231783	0.0437224	0.0783217	0.129601	0.192675
67.6	0.0231783	0.0437224	0.0783217	0.129601	0.192675
67.8	0.0231783	0.0437224	0.0783217	0.129601	0.192675
68	0.0231783	0.0437224	0.0783217	0.129601	0.192675
68.2	0.0231783	0.0437224	0.0783217	0.129601	0.192675
68.4	0.0231783	0.0437224	0.0783217	0.129601	0.192675
68.6	0.0231783	0.0437224	0.0783217	0.129601	0.192675
68.8	0.0231783	0.0437224	0.0783217	0.129601	0.192675
69	0.0231783	0.0437224	0.0783217	0.129601	0.192675
69.2	0.0231783	0.0437224	0.0783217	0.129601	0.192675
69.4	0.0231783	0.0437224	0.0783217	0.129601	0.192675
69.6	0.0231783	0.0437224	0.0783217	0.129601	0.192675
69.8	0.0231783	0.0437224	0.0783217	0.129601	0.192675
70	0.0231783	0.0437224	0.0783217	0.129601	0.192675
70.2	0.0231783	0.0437224	0.0783217	0.129601	0.192675
70.4	0.0231783	0.0437224	0.0783217	0.129601	0.192675
70.6	0.0231783	0.0437224	0.0783217	0.129601	0.192675
70.8	0.0231783	0.0437224	0.0783217	0.129601	0.192675
71	0.0231783	0.0437224	0.0783217	0.129601	0.192675
71.2	0.0231783	0.0437224	0.0783217	0.129601	0.192675
71.4	0.0231783	0.0437224	0.0783217	0.129601	0.192675
71.6	0.0231783	0.0437224	0.0783217	0.129601	0.192675
71.8	0.0231783	0.0437224	0.0783217	0.129601	0.192675
72	0.0231783	0.0437224	0.0783217	0.129601	0.192675
72.2	0.0231783	0.0437224	0.0783217	0.129601	0.192675
72.4	0.0231783	0.0437224	0.0783217	0.129601	0.192675
72.6	0.0231783	0.0437224	0.0783217	0.129601	0.192675
72.8	0.0231783	0.0437224	0.0783217	0.129601	0.192675
73	0.0231783	0.0437224	0.0783217	0.129601	0.192675
73.2	0.0231783	0.0437224	0.0783217	0.129601	0.192675
73.4	0.0231783	0.0437224	0.0783217	0.129601	0.192675
73.6	0.0231783	0.0437224	0.0783217	0.129601	0.192675
73.8	0.0231783	0.0437224	0.0783217	0.129601	0.192675
74	0.0231783	0.0437224	0.0783217	0.129601	0.192675
74.2	0.0231783	0.0437224	0.0783217	0.129601	0.192675
74.4	0.0231783	0.0437224	0.0783217	0.129601	0.192675
74.6	0.0231783	0.0437224	0.0783217	0.129601	0.192675
74.8	0.0231783	0.0437224	0.0783217	0.129601	0.192675
75	0.0231783	0.0437224	0.0783217	0.129601	0.192675
75.2	0.0231783	0.0437224	0.0783217	0.129601	0.192675
75.4	0.0231783	0.0437224	0.0783217	0.129601	0.192675
75.6	0.0231783	0.0437224	0.0783217	0.129601	0.192675
75.8	0.0231783	0.0437224	0.0783217	0.129601	0.192675
76	0.0231783	0.0437224	0.0783217	0.129601	0.192675
76.2	0.0231783	0.0437224	0.0783217	0.129601	0.192675
76.4	0.0231783	0.0437224	0.0783217	0.129601	0.192675
76.6	0.0231783	0.0437224	0.0783217	0.129601	0.192675
76.8	0.0231783	0.0437224	0.0783217	0.129601	0.192675
77	0.0231783	0.0437224	0.0783217	0.129601	0.192675
77.2	0.0231783	0.0437224	0.0783217	0.129601	0.192675
77.4	0.0231783	0.0437224	0.0783217	0.129601	0.192675
77.6	0.0231783	0.0437224	0.0783217	0.129601	0.192675
77.8	0.0231783	0.0437224	0.0783217	0.129601	0.192675
78	0.0231783	0.0437224	0.0783217	0.129601	0.192675
78.2	0.0231783	0.0437224	0.0783217	0.129601	0.192675
78.4	0.0231783	0.0437224	0.0783217	0.129601	0.192675
78.6	0.0231783	0.0437224	0.0783217	0.129601	0.192675
78.8	0.0231783	0.0437224	0.0783217	0.129601	0.192675
79	0.0231783	0.0437224	0.0783217	0.129601	0.192675
79.2	0.0231783	0.0437224	0.0783217	0.129601	0.192675
79.4	0.0231783	0.0437224	0.0783217	0.129601	0.192675
79.6	0.0231783	0.0437224	0.0783217	0.129601	0.192675
79.8	0.0231783	0.0437224	0.0783217	0.129601	0.192675
80	0.0231783	0.0437224	0.0783217	0.129601	0.192675
80.2	0.0231783	0.0437224	0.0783217	0.129601	0.192675
80.4	0.0231783	0.0437224	0.0783217	0.129601	0.192675
80.6	0.0231783	0.0437224	0.0783217	0.129601	0.192675
80.8	0.0231783	0.0437224	0.0783217	0.129601	0.192675
81	0.0231783	0.0437224	0.0783217	0.129601	0.192675
81.2	0.0231783	0.0437224	0.0783217	0.129601	0.192675
81.4	0.0231783	0.0437224	0.0783217	0.129601	0.192675
81.6	0.0231783	0.0437224	0.0783217	0.129601	0.192675
81.8	0.0231783	0.0437224	0.0783217	0.129601	0.192675
82	0.0231783	0.0437224	0.0783217	0.129601	0.192675
82.2	0.0231783	0.0437224	0.0783217	0.129601	0.192675
82.4	0.0231783	0.0437224	0.0783217	0.129601	0.192675
82.6	0.0231783	0.0437224	0.0783217	0.129601	0.192675
82.8	0.0231783	0.0437224	0.0783217	0.129601	0.192675
83	0.0231783	0.0437224	0.0783217	0.129601	0.192675
83.2	0.0231783	0.0437224	0.0783217	0.129601	0.192675
83.4	0.0231783	0.0437224	0.0783217	0.129601	0.192675
83.6	0.0231783	0.0437224	0.0783217	0.129601	0.192675
83.8	0.0231783	0.0437224	0.0783217	0.129601	0.192675
84	0.0231783	0.0437224	0.0783217	0.129601	0.192675
84.2	0.0231783	0.0437224	0.0783217	0.129601	0.192675
84.4	0.0231783	0.0437224	0.0783217	0.129601	0.192675
84.6	0.0231783	0.0437224	0.0783217	0.129601	0.192675
84.8	0.0231783	0.0437224	0.0783217	0.129601	0.192675
85	0.0231783	0.0437224	0.0783217	0.129601	0.192675
85.2	0.0231783	0.0437224	0.0783217	0.129601	0.192675
85.4	0.0231783	0.0437224	0.0783217	0.129601	0.192675
85.6	0.0231783	0.0437224	0.0783217	0.129601	0.192675
85.8	0.0231783	0.0437224	0.0783217	0.129601	0.192675
86	0.0231783	0.0437224	0.0783217	0.129601	0.192675
86.2	0.0231783	0.0437224	0.0783217	0.129601	0.192675
86.4	0.0231783	0.0437224	0.0783217	0.129601	0.192675
86.6	0.0231783	0.0437224	0.0783217	0.129601	0.192675
86.8	0.0231783	0.0437224	0.0783217	0.129601	0.192675
87	0.0231783	0.0437224	0.0783217	0.129601	0.192675
87.2	0.0231783	0.0437224	0.0783217	0.129601	0.192675
87.4	0.0231783	0.0437224	0.0783217	0.129601	0.192675
87.6	0.0231783	0.0437224	0.0783217	0.129601	0.192675
87.8	0.0231783	0.0437224	0.0783217	0.129601	0.192675
88	0.0231783	0.0437224	0.0783217	0.129601	0.192675
88.2	0.0231783	0.0437224	0.0783217	0.129601	0.192675
88.4	0.0231783	0.0437224	0.0783217	0.129601	0.192675
88.6	0.0231783	0.0437224	0.0783217	0.129601	0.192675
88.8	0.0231783	0.0437224	0.0783217	0.129601	0.192675
89	0.0231783	0.0437224	0.0783217	0.129601	0.192675
89.2	0.0231783	0.0437224	0.0783217	0.129601	0.192675
89.4	0.0231783	0.0437224	0.0783217	0.129601	0.192675
89.6	0.0231783	0.0437224	0.0783217	0.129601	0.192675
89.8	0.0231783	0.0437224	0.0783217	0.129601	0.192675
90	0.0231783	0.0437224	0.0783217	0.129601	0.192675
90.2	0.0231783	0.0437224	0.0783217	0.129601	0.192675
90.4	0.0231783	0.0437224	0.0783217	0.129601	0.192675
90.6	0.0231783	0.0437224	0.0783217	0.129601	0.192675
90.8	0.0231783	0.0437224	0.0783217	0.129601	0.192675
91	0.0231783	0.0437224	0.0783217	0.129601	0.192675
91.2	0.0231783	0.0437224	0.0783217	0.129601	0.192675
91.4	0.0231783	0.0437224	0.0783217	0.129601	0.192675
91.6	0.0231783	0.0437224	0.0783217	0.129601	0.192675
91.8	0.0231783	0.0437224	0.0783217	0.129601	0.192675
92	0.0231783	0.0437224	0.0783217	0.129601	0.192675
92.2	0.0231783	0.0437224	0.0783217	0.129601	0.192675
92.4	0.0231783	0.0437224	0.0783217	0.129601	0.192675
92.6	0.0231783	0.0437224	0.0783217	0.129601	0.192675
92.8	0.0231783	0.0437224	0.0783217	0.129601	0.192675
93	0.0231783	0.0437224	0.0783217	0.129601	0.192675
93.2	0.0231783	0.0437224	0.0783217	0.129601	0.192675
93.4	0.0231783	0.0437224	0.0783217	0.129601	0.192675
93.6	0.0231783	0.0437224	0.0783217	0.129601	0.192675
93.8	0.0231783	0.0437224	0.0783217	0.129601	0.192675
94	0.0231783	0.0437224	0.0783217	0.129601	0.192675
94.2	0.0231783	0.0437224	0.0783217	0.129601	0.192675
94.4	0.0231783	0.0437224	0.0783217	0.129601	0.192675
94.6	0.0231783	0.0437224	0.0783217	0.129601	0.192675
94.8	0.0231783	0.0437224	0.0783217	0.129601	0.192675
95	0.0231783	0.0437224	0.0783217	0.129601	0.192675
95.2	0.0231783	0.0437224	0.0783217	0.129601	0.192675
95.4	0.0231783	0.0437224	0.0783217	0.129601	0.192675
95.6	0.0231783	0.0437224	0.0783217	0.129601	0.192675
95.8	0.0231783	0.0437224	0.0783217	0.129601	0.192675
96	0.0231783	0.0437224	0.0783217	0.129601	0.192675
96.2	0.0231783	0.0437224	0.0783217	0.129601	0.192675
96.4	0.0231783	0.0437224	0.0783217	0.129601	0.192675
96.6	0.0231783	0.0437224	0.0783217	0.129601	0.192675
96.8	0.0231783	0.0437224	0.0783217	0.129601	0.192675
97	0.0231783	0.0437224	0.0783217	0.129601	0.192675
97.2	0.0231783	0.0437224	0.0783217	0.129601	0.192675
97.4	0.0231783	0.0437224	0.0783217	0.129601	0.192675
97.6	0.0231783	0.0437224	0.0783217	0.129601	0.192675
97.8	0.0231783	0.0437224	0.0783217	0.129601	0.192675
98	0.0231783	0.0437224	0.0783217	0.129601	0.192675
98.2	0.0231783	0.0437224	0.0783217	0.129601	0.192675
98.4	0.0231783	0.0437224	0.0783217	0.129601	0.192675
98.6	0.0231783	0.0437224	0.0783217	0.129601	0.192675
98.8	0.0231783	0.0437224	0.0783217	0.129601	0.192675
99	0.0231783	0.0437224	0.0783217	0.129601	0.192675
99.2	0.0231783	0.0437224	0.0783217	0.129601	0.192675
99.4	0.0231783	0.0437224	0.0783217	0.129601	0.192675
99.6	0.0231783	0.0437224	0.0783217	0.129601	0.192675
99.8	0.0231783	0.0437224	0.0783217	0.129601	0.192675
100	0.0231783	0.0437224	0.0783217	0.129601	0.192675
100.2	0.0231783	0.0437224	0.0783217	0.129601	0.192675
100.4	0.0231783	0.0437224	0.0783217	0.129601	0.192675
100.6	0.0231783	0.0437224	0.0783217	0.129601	0.192675
100.8	0.0231783	0.0437224	0.0783217	0.129601	0.192675
101	0.0231783	0.0437224	0.0783217	0.129601	0.192675
101.2	0.0231783	0.0437224	0.0783217	0.129601	0.192675
101.4	0.0231783	0.0437224	0.0783217	0.129601	0.192675
101.6	0.0231783	0.0437224	0.0783217	0.129601	0.192675
101.8	0.0231783	0.0437224	0.0783217	0.129601	0.192675
102	0.0231783	0.0437224	0.0783217	0.129601	0.192675
102.2	0.0231783	0.0437224	0.0783217	0.129601	0.192675
102.4	0.0231783	0.0437224	0.0783217	0.129601	0.192675
102.6	0.0231783	0.0437224	0.0783217	0.129601	0.192675
102.8	0.0231783	0.0437224	0.0783217	0.129601	0.192675
103	0.0231783	0.0437224	0.0783217	0.129601	0.192675
103.2	0.0231783	0.0437224	0.0783217	0.129601	0.192675
103.4	0.0231783	0.0437224	0.0783217	0.129601	0.192675
103.6	0.0231783	0.0437224	0.0783217	0.129601	0.192675
103.8	0.0231783	0.0437224	0.0783217	0.129601	0.192675
104	0.0231783	0.0437224	0.0783217	0.129601	0.192675
104.2	0.0231783	0.0437224	0.0783217	0.129601	0.192675
104.4	0.0231783	0.0437224	0.0783217	0.129601	0.192675
104.6	0.0231783	0.0437224	0.0783217	0.129601	0.192675
104.8	0.0231783	0.0437224	0.0783217	0.129601	0.192675
105	0.0231783	0.0437224	0.0783217	0.129601	0.192675
105.2	0.0231783	0.0437224	0.0783217	0.129601	0.192675
105.4	0.0231783	0.0437224	0.0783217	0.129601	0.192675
105.6	0.0231783	0.0437224	0.0783217	0.129601	0.192675
105.8	0.0231783	0.0437224	0.0783217	0.129601	0.192675
106	0.0231783	0.0437224	0.0783217	0.129601	0.192675
106.2	0.0231783	0.0437224	0.0783217	0.129601	0.192675
106.4	0.0231783	0.0437224	0.0783217	0.129601	0.192675
106.6	0.0231783	0.0437224	0.0783217	0.129601	0.192675
106.8	0.0231783	0.0437224	0.0783217	0.129601	0.192675
107	0.0231783	0.0437224	0.0783217	0.129601	0.192675
107.2	0.0231783	0.0437224	0.0783217	0.129601	0.192675
107.4	0.0231783	0.0437224	0.0783217	0.129601	0.192675
107.6	0.0231783	0.0437224	0.0783217	0.129601	0.192675
107.8	0.0231783	0.0437224	0.0783217	0.129601	0.192675
108	0.0231783	0.0437224	0.0783217	0.129601	0.192675
108.2	0.0231783	0.0437224	0.0783217	0.129601	0.192675
108.4	0.0231783	0.0437224	0.0783217	0.129601	0.192675
108.6	0.0231783	0.0437224	0.0783217	0.129601	0.192675
108.8	0.0231783	0.0437224	0.0783217	0.129601	0.192675
109	0.0231783	0.0437224	0.0783217	0.129601	0.192675
109.2	0.0231783	0.0437224	0.0783217	0.129601	0.192675
109.4	0.0231783	0.0437224	0.0783217	0.129601	0.192675
109.6	0.0231783	0.0437224	0.0783217	0.129601	0.192675
109.8	0.0231783	0.0437224	0.0783217	0.129601	0.192675
110	0.0231783	0.0437224	0.0783217	0.129601	0.192675
110.2	0.0231783	0.0437224	0.0783217	0.129601	0.192675
110.4	0.0231783	0.0437224	0.0783217	0.129601	0.192675
110.6	0.0231783	0.0437224	0.0783217	0.129601	0.192675
110.8	0.0231783	0.0437224	0.0783217	0.129601	0.192675
111	0.0231783	0.0437224	0.0783217	0.129601	0.192675
111.2	0.0231783	0.0437224	0.0783217	0.129601	0.192675
111.4	0.0231783	0.0437224	0.0783217	0.129601	0.192675
111.6	0.0231783	0.0437224	0.0783217	0.129601	0.192675
111.8	0.0231783	0.0437224	0.0783217	0.129601	0.192675
112	0.0231783	0.0437224	0.0783217	0.129601	0.192675
112.2	0.0231783	0.0437224	0.0783217	0.129601	0.192675
112.4	0.0231783	0.0437224	0.0783217	0.129601	0.192675
112.6	0.0231783	0.0437224	0.0783217	0.129601	0.192675
112.8	0.0231783	0.0437224	0.0783217	0.129601	0.192675
113	0.0231783	0.0437224	0.0783217	0.129601	0.192675
113.2	0.0231783	0.0437224	0.0783217	0.129601	0.192675
113.4	0.0231783	0.0437224	0.0783217	0.129601	0.192675
113.6	0.0231783	0.0437224	0.0783217	0.129601	0.192675
113.8	0.0231783	0.0437224	0.0783217	0.129601	0.192675
114	0.0231783	0.0437224	0.0783217	0.129601	0.192675
114.2	0.0231783	0.0437224	0.0783217	0.129601	0.192675
114.4	0.0231783	0.0437224	0.0783217	0.129601	0.192675
114.6	0.0231783	0.0437224	0.0783217	0.129601	0.192675
114.8	0.0231783	0.0437224	0.0783217	0.129601	0.192675
115	0.0231783	0.0437224	0.0783217	0.129601	0.192675
115.2	0.0231783	0.0437224	0.0783217	0.129601	0.192675
115.4	0.0231783	0.0437224	0.0783217	0.129601	0.192675
115.6	0.0231783	0.0437224	0.0783217	0.129601	0.192675
115.8	0.0231783	0.0437224	0.0783217	0.129601	0.192675
116	0.0231783	0.0437224	0.0783217	0.129601	0.192675
116.2	0.0231783	0.0437224	0.0783217	0.129601	0.192675
116.4	0.0231783	0.0437224	0.0783217	0.129601	0.192675
116.6	0.0231783	0.0437224	0.0783217	0.129601	0.192675
116.8	0.0231783	0.0437224	0.0783217	0.129601	0.192675
117	0.0231783	0.0437224	0.0783217	0.129601	0.192675
117.2	0.0231783	0.0437224	0.0783217	0.129601	0.192675
117.4	0.0231783	0.0437224	0.0783217	0.129601	0.192675
117.6	0.0231783	0.0437224	0.0783217	0.129601	0.192675
117.8	0.0231783	0.0437224	0.0783217	0.129601	0.192675
118	0.0231783	0.0437224	0.0783217	0.129601	0.192675
118.2	0.0231783	0.0437224	0.0783217	0.129601	0.192675
118.4	0.0231783	0.0437224	0.0783217	0.129601	0.192675
118.6	0.0231783	0.0437224	0.0783217	0.129601	0.192675
118.8	0.0231783	0.0437224	0.0783217	0.129601	0.192675
119	0.0231783	0.0437224	0.0783217	0.129601	0.192675
119.2	0.0231783	0.0437224	0.0783217	0.129601	0.192675
119.4	0.0231783	0.0437224	0.0783217	0.129601	0.192675
119.6	0.0231783	0.0437224	0.0783217	0.129601	0.192675
119.8	0.0231783	0.0437224	0.0783217	0.129601	0.192675
120	0.0231783	0.0436764	0.0783173	0.129479	0.192324
120.2	0.0193333	0.036431	0.0653254	0.108	0.16042
120.4	0.0161262	0.0303876	0.0544888	0.0900841	0.133808
120.6	0.013451	0.0253467	0.0454497	0.0751402	0.111611
120.8	0.0112197	0.021142	0.0379102	0.0626754	0.093096
121	0.00935847	0.0176348	0.0316214	0.0522783	0.0776526
121.2	0.00780601	0.0147094	0.0263758	0.043606	0.064771
121.4	0.00651109	0.0122693	0.0220004	0.0363723	0.0540263
121.6	0.00543098	0.010234	0.0183508	0.0303386	0.045064
121.8	0.00453005	0.00853627	0.0153066	0.0253058	0.0375884
122	0.00377857	0.00712021	0.0127674	0.0211079	0.031353
122.2	0.00315175	0.00593905	0.0106495	0.0176063	0.0261519
122.4	0.00262892	0.00495384	0.00888285	0.0146857	0.0218136
122.6	0.00219281	0.00413206	0.0074093	0.0122495	0.018195
122.8	0.00182905	0.0034466	0.00618019	0.0102174	0.0151767
123	0.00152563	0.00287485	0.00515497	0.0085225	0.0126591
123.2	0.00127255	0.00239795	0.00429982	0.00710873	0.0105591
123.4	0.00106145	0.00200016	0.00358654	0.00592948	0.00880746
123.6	0.00088537	0.00166836	0.00299157	0.00494585	0.00734641
123.8	0.0007385	0.0013916	0.00249531	0.00412539	0.00612773
124	0.00061599	0.00116075	0.00208137	0.00344104	0.00511122
124.2	0.0005138	0.0009682	0.0017361	0.00287022	0.00426333
124.4	0.00042857	0.00080758	0.0014481	0.00239408	0.00355609
124.6	0.00035748	0.00067362	0.00120788	0.00199693	0.00296618
124.8	0.00029818	0.00056187	0.0010075	0.00166567	0.00247413
125	0.00024871	0.00046866	0.00084037	0.00138935	0.0020637
125.2	0.00020745	0.00039092	0.00070096	0.00115888	0.00172136
125.4	0.00017304	0.00032607	0.00058468	0.00096663	0.00143581
125.6	0.00014433	0.00027198	0.00048769	0.00080628	0.00119762
125.8	0.00012039	0.00022686	0.00040679	0.00067253	0.00099895
126	0.00010042	0.00018923	0.00033931	0.00056096	0.00083324
126.2	8.376e-05	0.00015784	0.00028302	0.00046791	0.00069502
126.4	6.987e-05	0.00013165	0.00023607	0.00039029	0.00057972
126.6	5.828e-05	0.00010981	0.00019691	0.00032554	0.00048355
126.8	4.861e-05	9.16e-05	0.00016425	0.00027154	0.00040334
127	4.055e-05	7.64e-05	0.000137	0.00022649	0.00033643
127.2	3.382e-05	6.373e-05	0.00011427	0.00018892	0.00028062
127.4	2.821e-05	5.316e-05	9.532e-05	0.00015758	0.00023407
127.6	2.353e-05	4.434e-05	7.95e-05	0.00013144	0.00019524
127.8	1.963e-05	3.698e-05	6.632e-05	0.00010964	0.00016285
128	1.637e-05	3.085e-05	5.531e-05	9.145e-05	0.00013584
128.2	1.365e-05	2.573e-05	4.614e-05	7.628e-05	0.0001133
128.4	1.139e-05	2.146e-05	3.848e-05	6.363e-05	9.451e-05
128.6	9.5e-06	1.79e-05	3.21e-05	5.307e-05	7.883e-05
128.8	7.92e-06	1.493e-05	2.678e-05	4.427e-05	6.575e-05
129	6.61e-06	1.246e-05	2.233e-05	3.692e-05	5.485e-05
129.2	5.51e-06	1.039e-05	1.863e-05	3.08e-05	4.575e-05
129.4	4.6e-06	8.67e-06	1.554e-05	2.569e-05	3.816e-05
129.6	3.84e-06	7.23e-06	1.296e-05	2.143e-05	3.183e-05
129.8	3.2e-06	6.03e-06	1.081e-05	1.787e-05	2.655e-05
130	2.67e-06	5.03e-06	9.02e-06	1.491e-05	2.214e-05
130.2	2.23e-06	4.19e-06	7.52e-06	1.244e-05	1.847e-05
130.4	1.86e-06	3.5e-06	6.27e-06	1.037e-05	1.541e-05
130.6	1.55e-06	2.92e-06	5.23e-06	8.65e-06	1.285e-05
130.8	1.29e-06	2.43e-06	4.36e-06	7.22e-06	1.072e-05
131	1.08e-06	2.03e-06	3.64e-06	6.02e-06	8.94e-06
131.2	9e-07	1.69e-06	3.04e-06	5.02e-06	7.46e-06
131.4	7.5e-07	1.41e-06	2.53e-06	4.19e-06	6.22e-06
131.6	6.3e-07	1.18e-06	2.11e-06	3.49e-06	5.19e-06
131.8	5.2e-07	9.8e-07	1.76e-06	2.91e-06	4.33e-06
132	4.4e-07	8.2e-07	1.47e-06	2.43e-06	3.61e-06
132.2	3.6e-07	6.8e-07	1.23e-06	2.03e-06	3.01e-06
132.4	3e-07	5.7e-07	1.02e-06	1.69e-06	2.51e-06
132.6	2.5e-07	4.8e-07	8.5e-07	1.41e-06	2.09e-06
132.8	2.1e-07	4e-07	7.1e-07	1.18e-06	1.75e-06
133	1.8e-07	3.3e-07	5.9e-07	9.8e-07	1.46e-06
133.2	1.5e-07	2.8e-07	5e-07	8.2e-07	1.22e-06
133.4	1.2e-07	2.3e-07	4.1e-07	6.8e-07	1.01e-06
133.6	1e-07	1.9e-07	3.4e-07	5.7e-07	8.5e-07
133.8	9e-08	1.6e-07	2.9e-07	4.7e-07	7.1e-07
134	7e-08	1.3e-07	2.4e-07	4e-07	5.9e-07
134.2	6e-08	1.1e-07	2e-07	3.3e-07	4.9e-07
134.4	5e-08	9e-08	1.7e-07	2.8e-07	4.1e-07
134.6	4e-08	8e-08	1.4e-07	2.3e-07	3.4e-07
134.8	3e-08	6e-08	1.2e-07	1.9e-07	2.8e-07
135	3e-08	5e-08	1e-07	1.6e-07	2.4e-07
135.2	2e-08	5e-08	8e-08	1.3e-07	2e-07
135.4	2e-08	4e-08	7e-08	1.1e-07	1.7e-07
135.6	2e-08	3e-08	6e-08	9e-08	1.4e-07
135.8	1e-08	3e-08	5e-08	8e-08	1.2e-07
136	1e-08	2e-08	4e-08	6e-08	1e-07
136.2	1e-08	2e-08	3e-08	5e-08	8e-08
136.4	1e-08	2e-08	3e-08	4e-08	7e-08
136.6	1e-08	1e-08	2e-08	4e-08	6e-08
136.8	1e-08	1e-08	2e-08	3e-08	5e-08
137	0	1e-08	2e-08	3e-08	4e-08
137.2	0	1e-08	1e-08	2e-08	3e-08
137.4	0	1e-08	1e-08	2e-08	3e-08
137.6	0	1e-08	1e-08	2e-08	2e-08
137.8	0	0	1e-08	1e-08	2e-08
138	0	0	1e-08	1e-08	2e-08
138.2	0	0	1e-08	1e-08	1e-08
138.4	0	0	0	1e-08	1e-08
138.6	0	0	0	1e-08	1e-08
138.8	0	0	0	1e-08	1e-08
139	0	0	0	0	1e-08
139.2	0	0	0	0	1e-08
139.4	0	0	0	0	0
139.6	0	0	0	0	0
139.8	0	0	0	0	0
140	0	0	0	0	0
140.2	0	0	0	0	0
140.4	0	0	0	0	0
140.6	0	0	0	0	0
140.8	0	0	0	0	0
141	0	0	0	0	0
141.2	0	0	0	0	0
141.4	0	0	0	0	0
141.6	0	0	0	0	0
141.8	0	0	0	0	0
142	0	0	0	0	0
142.2	0	0	0	0	0
142.4	0	0	0	0	0
142.6	0	0	0	0	0
142.8	0	0	0	0	0
143	0	0	0	0	0
143.2	0	0	0	0	0
143.4	0	0	0	0	0
143.6	0	0	0	0	0
143.8	0	0	0	0	0
144	0	0	0	0	0
144.2	0	0	0	0	0
144.4	0	0	0	0	0
144.6	0	0	0	0	0
144.8	0	0	0	0	0
145	0	0	0	0	0
145.2	0	0	0	0	0
145.4	0	0	0	0	0
145.6	0	0	0	0	0
145.8	0	0	0	0	0
146	0	0	0	0	0
146.2	0	0	0	0	0
146.4	0	0	0	0	0
146.6	0	0	0	0	0
146.8	0	0	0	0	0
147	0	0	0	0	0
147.2	0	0	0	0	0
147.4	0	0	0	0	0
147.6	0	0	0	0	0
147.8	0	0	0	0	0
148	0	0	0	0	0
148.2	0	0	0	0	0
148.4	0	0	0	0	0
148.6	0	0	0	0	0
148.8	0	0	0	0	0
149	0	0	0	0	0
149.2	0	0	0	0	0
149.4	0	0	0	0	0
149.6	0	0	0	0	0
149.8	0	0	0	0	0
150	0	0	0	0	0
150.2	0	0	0	0	0
150.4	0	0	0	0	0
150.6	0	0	0	0	0
150.8	0	0	0	0	0
151	0	0	0	0	0
151.2	0	0	0	0	0
151.4	0	0	0	0	0
151.6	0	0	0	0	0
151.8	0	0	0	0	0
152	0	0	0	0	0
152.2	0	0	0	0	0
152.4	0	0	0	0	0
152.6	0	0	0	0	0
152.8	0	0	0	0	0
153	0	0	0	0	0
153.2	0	0	0	0	0
153.4	0	0	0	0	0
153.6	0	0	0	0	0
153.8	0	0	0	0	0
154	0	0	0	0	0
154.2	0	0	0	0	0
154.4	0	0	0	0	0
154.6	0	0	0	0	0
154.8	0	0	0	0	0
155	0	0	0	0	0
155.2	0	0	0	0	0
155.4	0	0	0	0	0
155.6	0	0	0	0	0
155.8	0	0	0	0	0
156	0	0	0	0	0
156.2	0	0	0	0	0
156.4	0	0	0	0	0
156.6	0	0	0	0	0
156.8	0	0	0	0	0
157	0	0	0	0	0
157.2	0	0	0	0	0
157.4	0	0	0	0	0
157.6	0	0	0	0	0
157.8	0	0	0	0	0
158	0	0	0	0	0
158.2	0	0	0	0	0
158.4	0	0	0	0	0
158.6	0	0	0	0	0
158.8	0	0	0	0	0
159	0	0	0	0	0
159.2	0	0	0	0	0
159.4	0	0	0	0	0
159.6	0	0	0	0	0
159.8	0	0	0	0	0
160	0	0	0	0	0
160.2	0	0	0	0	0
160.4	0	0	0	0	0
160.6	0	0	0	0	0
160.8	0	0	0	0	0
161	0	0	0	0	0
161.2	0	0	0	0	0
161.4	0	0	0	0	0
161.6	0	0	0	0	0
161.8	0	0	0	0	0
162	0	0	0	0	0
162.2	0	0	0	0	0
162.4	0	0	0	0	0
162.6	0	0	0	0	0
162.8	0	0	0	0	0
163	0	0	0	0	0
163.2	0	0	0	0	0
163.4	0	0	0	0	0
163.6	0	0	0	0	0
163.8	0	0	0	0	0
164	0	0	0	0	0
164.2	0	0	0	0	0
164.4	0	0	0	0	0
164.6	0	0	0	0	0
164.8	0	0	0	0	0
165	0	0	0	0	0
165.2	0	0	0	0	0
165.4	0	0	0	0	0
165.6	0	0	0	0	0
165.8	0	0	0	0	0
166	0	0	0	0	0
166.2	0	0	0	0	0
166.4	0	0	0	0	0
166.6	0	0	0	0	0
166.8	0	0	0	0	0
167	0	0	0	0	0
167.2	0	0	0	0	0
167.4	0	0	0	0	0
167.6	0	0	0	0	0
167.8	0	0	0	0	0
168	0	0	0	0	0
168.2	0	0	0	0	0
168.4	0	0	0	0	0
168.6	0	0	0	0	0
168.8	0	0	0	0	0
169	0	0	0	0	0
169.2	0	0	0	0	0
169.4	0	0	0	0	0
169.6	0	0	0	0	0
169.8	0	0	0	0	0
170	0	0	0	0	0
170.2	0	0	0	0	0
170.4	0	0	0	0	0
170.6	0	0	0	0	0
170.8	0	0	0	0	0
171	0	0	0	0	0
171.2	0	0	0	0	0
171.4	0	0	0	0	0
171.6	0	0	0	0	0
171.8	0	0	0	0	0
172	0	0	0	0	0
172.2	0	0	0	0	0
172.4	0	0	0	0	0
172.6	0	0	0	0	0
172.8	0	0	0	0	0
173	0	0	0	0	0
173.2	0	0	0	0	0
173.4	0	0	0	0	0
173.6	0	0	0	0	0
173.8	0	0	0	0	0
174	0	0	0	0	0
174.2	0	0	0	0	0
174.4	0	0	0	0	0
174.6	0	0	0	0	0
174.8	0	0	0	0	0
175	0	0	0	0	0
175.2	0	0	0	0	0
175.4	0	0	0	0	0
175.6	0	0	0	0	0
175.8	0	0	0	0	0
176	0	0	0	0	0
176.2	0	0	0	0	0
176.4	0	0	0	0	0
176.6	0	0	0	0	0
176.8	0	0	0	0	0
177	0	0	0	0	0
177.2	0	0	0	0	0
177.4	0	0	0	0	0
177.6	0	0	0	0	0
177.8	0	0	0	0	0
178	0	0	0	0	0
178.2	0	0	0	0	0
178.4	0	0	0	0	0
178.6	0	0	0	0	0
178.8	0	0	0	0	0
179	0	0	0	0	0
179.2	0	0	0	0	0
179.4	0	0	0	0	0
179.6	0	0	0	0	0
179.8	0	0	0	0	0
180	0	0	0	0	0
180.2	0	0	0	0	0
180.4	0	0	0	0	0
180.6	0	0	0	0	0
180.8	0	0	0	0	0
181	0	0	0	0	0
181.2	0	0	0	0	0
181.4	0	0	0	0	0
181.6	0	0	0	0	0
181.8	0	0	0	0	0
182	0	0	0	0	0
182.2	0	0	0	0	0
182.4	0	0	0	0	0
182.6	0	0	0	0	0
182.8	0	0	0	0	0
183	0	0	0	0	0
183.2	0	0	0	0	0
183.4	0	0	0	0	0
183.6	0	0	0	0	0
183.8	0	0	0	0	0
184	0	0	0	0	0
184.2	0	0	0	0	0
184.4	0	0	0	0	0
184.6	0	0	0	0	0
184.8	0	0	0	0	0
185	0	0	0	0	0
185.2	0	0	0	0	0
185.4	0	0	0	0	0
185.6	0	0	0	0	0
185.8	0	0	0	0	0
186	0	0	0	0	0
186.2	0	0	0	0	0
186.4	0	0	0	0	0
186.6	0	0	0	0	0
186.8	0	0	0	0	0
187	0	0	0	0	0
187.2	0	0	0	0	0
187.4	0	0	0	0	0
187.6	0	0	0	0	0
187.8	0	0	0	0	0
188	0	0	0	0	0
188.2	0	0	0	0	0
188.4	0	0	0	0	0
188.6	0	0	0	0	0
188.8	0	0	0	0	0
189	0	0	0	0	0
189.2	0	0	0	0	0
189.4	0	0	0	0	0
189.6	0	0	0	0	0
189.8	0	0	0	0	0
190	0	0	0	0	0
190.2	0	0	0	0	0
190.4	0	0	0	0	0
190.6	0	0	0	0	0
190.8	0	0	0	0	0
191	0	0	0	0	0
191.2	0	0	0	0	0
191.4	0	0	0	0	0
191.6	0	0	0	0	0
191.8	0	0	0	0	0
192	0	0	0	0	0
192.2	0	0	0	0	0
192.4	0	0	0	0	0
192.6	0	0	0	0	0
192.8	0	0	0	0	0
193	0	0	0	0	0
193.2	0	0	0	0	0
193.4	0	0	0	0	0
193.6	0	0	0	0	0
193.8	0	0	0	0	0
194	0	0	0	0	0
194.2	0	0	0	0	0
194.4	0	0	0	0	0
194.6	0	0	0	0	0
194.8	0	0	0	0	0
195	0	0	0	0	0
195.2	0	0	0	0	0
195.4	0	0	0	0	0
195.6	0	0	0	0	0
195.8	0	0	0	0	0
196	0	0	0	0	0
196.2	0	0	0	0	0
196.4	0	0	0	0	0
196.6	0	0	0	0	0
196.8	0	0	0	0	0
197	0	0	0	0	0
197.2	0	0	0	0	0
197.4	0	0	0	0	0
197.6	0	0	0	0	0
197.8	0	0	0	0	0
198	0	0	0	0	0
198.2	0	0	0	0	0
198.4	0	0	0	0	0
198.6	0	0	0	0	0
198.8	0	0	0	0	0
199	0	0	0	0	0
199.2	0	0	0	0	0
199.4	0	0	0	0	0
199.6	0	0	0	0	0
199.8	0	0	0	0	0
200	0	0	0	0	0
200.2	0	0	0	0	0
200.4	0	0	0	0	0
200.6	0	0	0	0	0
200.8	0	0	0	0	0
201	0	0	0	0	0
201.2	0	0	0	0	0
201.4	0	0	0	0	0
201.6	0	0	0	0	0
201.8	0	0	0	0	0
202	0	0	0	0	0
202.2	0	0	0	0	0
202.4	0	0	0	0	0
202.6	0	0	0	0	0
202.8	0	0	0	0	0
203	0	0	0	0	0
203.2	0	0	0	0	0
203.4	0	0	0	0	0
203.6	0	0	0	0	0
203.8	0	0	0	0	0
204	0	0	0	0	0
204.2	0	0	0	0	0
204.4	0	0	0	0	0
204.6	0	0	0	0	0
204.8	0	0	0	0	0
205	0	0	0	0	0
205.2	0	0	0	0	0
205.4	0	0	0	0	0
205.6	0	0	0	0	0
205.8	0	0	0	0	0
206	0	0	0	0	0
206.2	0	0	0	0	0
206.4	0	0	0	0	0
206.6	0	0	0	0	0
206.8	0	0	0	0	0
207	0	0	0	0	0
207.2	0	0	0	0	0
207.4	0	0	0	0	0
207.6	0	0	0	0	0
207.8	0	0	0	0	0
208	0	0	0	0	0
208.2	0	0	0	0	0
208.4	0	0	0	0	0
208.6	0	0	0	0	0
208.8	0	0	0	0	0
209	0	0	0	0	0
209.2	0	0	0	0	0
209.4	0	0	0	0	0
209.6	0	0	0	0	0
209.8	0	0	0	0	0
210	0	0	0	0	0
210.2	0	0	0	0	0
210.4	0	0	0	0	0
210.6	0	0	0	0	0
210.8	0	0	0	0	0
211	0	0	0	0	0
211.2	0	0	0	0	0
211.4	0	0	0	0	0
211.6	0	0	0	0	0
211.8	0	0	0	0	0
212	0	0	0	0	0
212.2	0	0	0	0	0
212.4	0	0	0	0	0
212.6	0	0	0	0	0
212.8	0	0	0	0	0
213	0	0	0	0	0
213.2	0	0	0	0	0
213.4	0	0	0	0	0
213.6	0	0	0	0	0
213.8	0	0	0	0	0
214	0	0	0	0	0
214.2	0	0	0	0	0
214.4	0	0	0	0	0
214.6	0	0	0	0	0
214.8	0	0	0	0	0
215	0	0	0	0	0
215.2	0	0	0	0	0
215.4	0	0	0	0	0
215.6	0	0	0	0	0
215.8	0	0	0	0	0
216	0	0	0	0	0
216.2	0	0	0	0	0
216.4	0	0	0	0	0
216.6	0	0	0	0	0
216.8	0	0	0	0	0
217	0	0	0	0	0
217.2	0	0	0	0	0
217.4	0	0	0	0	0
217.6	0	0	0	0	0
217.8	0	0	0	0	0
218	0	0	0	0	0
218.2	0	0	0	0	0
218.4	0	0	0	0	0
218.6	0	0	0	0	0
218.8	0	0	0	0	0
219	0	0	0	0	0
219.2	0	0	0	0	0
219.4	0	0	0	0	0
219.6	0	0	0	0	0
219.8	0	0	0	0	0
220	0	0	0	0	0
220.2	0	0	0	0	0
220.4	0	0	0	0	0
220.6	0	0	0	0	0
220.8	0	0	0	0	0
221	0	0	0	0	0
221.2	0	0	0	0	0
221.4	0	0	0	0	0
221.6	0	0	0	0	0
221.8	0	0	0	0	0
222	0	0	0	0	0
222.2	0	0	0	0	0
222.4	0	0	0	0	0
222.6	0	0	0	0	0
222.8	0	0	0	0	0
223	0	0	0	0	0
223.2	0	0	0	0	0
223.4	0	0	0	0	0
223.6	0	0	0	0	0
223.8	0	0	0	0	0
224	0	0	0	0	0
224.2	0	0	0	0	0
224.4	0	0	0	0	0
224.6	0	0	0	0	0
224.8	0	0	0	0	0
225	0	0	0	0	0
225.2	0	0	0	0	0
225.4	0	0	0	0	0
225.6	0	0	0	0	0
225.8	0	0	0	0	0
226	0	0	0	0	0
226.2	0	0	0	0	0
226.4	0	0	0	0	0
226.6	0	0	0	0	0
226.8	0	0	0	0	0
227	0	0	0	0	0
227.2	0	0	0	0	0
227.4	0	0	0	0	0
227.6	0	0	0	0	0
227.8	0	0	0	0	0
228	0	0	0	0	0
228.2	0	0	0	0	0
228.4	0	0	0	0	0
228.6	0	0	0	0	0
228.8	0	0	0	0	0
229	0	0	0	0	0
229.2	0	0	0	0	0
229.4	0	0	0	0	0
229.6	0	0	0	0	0
229.8	0	0	0	0	0
230	0	0	0	0	0
230.2	0	0	0	0	0
230.4	0	0	0	0	0
230.6	0	0	0	0	0
230.8	0	0	0	0	0
231	0	0	0	0	0
231.2	0	0	0	0	0
231.4	0	0	0	0	0
231.6	0	0	0	0	0
231.8	0	0	0	0	0
232	0	0	0	0	0
232.2	0	0	0	0	0
232.4	0	0	0	0	0
232.6	0	0	0	0	0
232.8	0	0	0	0	0
233	0	0	0	0	0
233.2	0	0	0	0	0
233.4	0	0	0	0	0
233.6	0	0	0	0	0
233.8	0	0	0	0	0
234	0	0	0	0	0
234.2	0	0	0	0	0
234.4	0	0	0	0	0
234.6	0	0	0	0	0
234.8	0	0	0	0	0
235	0	0	0	0	0
235.2	0	0	0	0	0
235.4	0	0	0	0	0
235.6	0	0	0	0	0
235.8	0	0	0	0	0
236	0	0	0	0	0
236.2	0	0	0	0	0
236.4	0	0	0	0	0
236.6	0	0	0	0	0
236.8	0	0	0	0	0
237	0	0	0	0	0
237.2	0	0	0	0	0
237.4	0	0	0	0	0
237.6	0	0	0	0	0
237.8	0	0	0	0	0
238	0	0	0	0	0
238.2	0	0	0	0	0
238.4	0	0	0	0	0
238.6	0	0	0	0	0
238.8	0	0	0	0	0
239	0	0	0	0	0
239.2	0	0	0	0	0
239.4	0	0	0	0	0
239.6	0	0	0	0	0
	-99999	-99999	-99999	-99999	0
