# Supplementary material for: Structure-guided screening identifies Tucatinib as dual inhibitor for MCT1/2
Source: EMBO Rep. 2025 Dec 11;27(3):677–703. doi: 10.1038/s44319-025-00661-9 (PMC12894981; doi:10.1038/s44319-025-00661-9)
Supplement: Supplementary file 6 — Source data Fig. 4 [file 44319_2025_661_MOESM6_ESM.zip › Figure 4/Figure 4M.xlsx]

## Sheet: Fig.4M
X(time)	Y(response)
time	0.39 μM	0.78 μM	1.56 μM	3.12 μM	6.25 μM
0	0	0	0	0	0
0.2	0.00110897	0.0021752	0.00418596	0.0077632	0.0134498
0.4	0.00211096	0.00406399	0.00754313	0.0130745	0.0201396
0.6	0.00301628	0.0057041	0.0102356	0.0167084	0.0234669
0.8	0.00383425	0.00712825	0.012395	0.0191946	0.0251219
1	0.00457331	0.00836489	0.0141268	0.0208955	0.0259451
1.2	0.00524107	0.0094387	0.0155158	0.0220593	0.0263545
1.4	0.00584441	0.0103711	0.0166297	0.0228555	0.0265581
1.6	0.00638954	0.0111808	0.0175232	0.0234002	0.0266594
1.8	0.00688208	0.0118838	0.0182397	0.0237729	0.0267098
2	0.0073271	0.0124943	0.0188143	0.0240279	0.0267348
2.2	0.00772918	0.0130244	0.0192752	0.0242024	0.0267473
2.4	0.00809248	0.0134847	0.0196448	0.0243217	0.0267535
2.6	0.00842072	0.0138844	0.0199412	0.0244034	0.0267566
2.8	0.0087173	0.0142315	0.020179	0.0244592	0.0267581
3	0.00898527	0.0145329	0.0203697	0.0244975	0.0267589
3.2	0.00922738	0.0147946	0.0205226	0.0245236	0.0267592
3.4	0.00944613	0.0150218	0.0206452	0.0245415	0.0267594
3.6	0.00964378	0.0152191	0.0207436	0.0245537	0.0267595
3.8	0.00982236	0.0153904	0.0208225	0.0245621	0.0267596
4	0.00998372	0.0155392	0.0208858	0.0245678	0.0267596
4.2	0.0101295	0.0156684	0.0209365	0.0245718	0.0267596
4.4	0.0102612	0.0157806	0.0209772	0.0245745	0.0267596
4.6	0.0103802	0.015878	0.0210098	0.0245763	0.0267596
4.8	0.0104878	0.0159626	0.021036	0.0245775	0.0267596
5	0.0105849	0.016036	0.021057	0.0245784	0.0267596
5.2	0.0106727	0.0160998	0.0210738	0.024579	0.0267596
5.4	0.010752	0.0161552	0.0210873	0.0245794	0.0267596
5.6	0.0108237	0.0162033	0.0210982	0.0245797	0.0267596
5.8	0.0108884	0.016245	0.0211068	0.0245799	0.0267596
6	0.0109469	0.0162813	0.0211138	0.02458	0.0267596
6.2	0.0109998	0.0163128	0.0211194	0.0245801	0.0267596
6.4	0.0110476	0.0163401	0.0211239	0.0245801	0.0267596
6.6	0.0110907	0.0163638	0.0211275	0.0245802	0.0267596
6.8	0.0111297	0.0163844	0.0211304	0.0245802	0.0267596
7	0.0111649	0.0164023	0.0211327	0.0245802	0.0267596
7.2	0.0111968	0.0164179	0.0211345	0.0245802	0.0267596
7.4	0.0112255	0.0164314	0.021136	0.0245802	0.0267596
7.6	0.0112515	0.0164431	0.0211372	0.0245802	0.0267596
7.8	0.011275	0.0164533	0.0211382	0.0245803	0.0267596
8	0.0112962	0.0164621	0.0211389	0.0245803	0.0267596
8.2	0.0113153	0.0164698	0.0211395	0.0245803	0.0267596
8.4	0.0113327	0.0164764	0.02114	0.0245803	0.0267596
8.6	0.0113483	0.0164822	0.0211404	0.0245803	0.0267596
8.8	0.0113624	0.0164872	0.0211407	0.0245803	0.0267596
9	0.0113752	0.0164916	0.021141	0.0245803	0.0267596
9.2	0.0113867	0.0164954	0.0211412	0.0245803	0.0267596
9.4	0.0113972	0.0164987	0.0211414	0.0245803	0.0267596
9.6	0.0114066	0.0165015	0.0211415	0.0245803	0.0267596
9.8	0.0114151	0.016504	0.0211416	0.0245803	0.0267596
10	0.0114228	0.0165062	0.0211417	0.0245803	0.0267596
10.2	0.0114298	0.016508	0.0211418	0.0245803	0.0267596
10.4	0.011436	0.0165097	0.0211418	0.0245803	0.0267596
10.6	0.0114417	0.0165111	0.0211419	0.0245803	0.0267596
10.8	0.0114468	0.0165123	0.0211419	0.0245803	0.0267596
11	0.0114515	0.0165134	0.0211419	0.0245803	0.0267596
11.2	0.0114556	0.0165143	0.0211419	0.0245803	0.0267596
11.4	0.0114594	0.0165151	0.021142	0.0245803	0.0267596
11.6	0.0114628	0.0165158	0.021142	0.0245803	0.0267596
11.8	0.0114659	0.0165164	0.021142	0.0245803	0.0267596
12	0.0114687	0.0165169	0.021142	0.0245803	0.0267596
12.2	0.0114712	0.0165174	0.021142	0.0245803	0.0267596
12.4	0.0114735	0.0165178	0.021142	0.0245803	0.0267596
12.6	0.0114756	0.0165181	0.021142	0.0245803	0.0267596
12.8	0.0114774	0.0165184	0.021142	0.0245803	0.0267596
13	0.0114791	0.0165187	0.021142	0.0245803	0.0267596
13.2	0.0114806	0.0165189	0.021142	0.0245803	0.0267596
13.4	0.011482	0.0165191	0.021142	0.0245803	0.0267596
13.6	0.0114832	0.0165193	0.021142	0.0245803	0.0267596
13.8	0.0114844	0.0165194	0.021142	0.0245803	0.0267596
14	0.0114854	0.0165195	0.021142	0.0245803	0.0267596
14.2	0.0114863	0.0165197	0.021142	0.0245803	0.0267596
14.4	0.0114871	0.0165197	0.021142	0.0245803	0.0267596
14.6	0.0114879	0.0165198	0.021142	0.0245803	0.0267596
14.8	0.0114885	0.0165199	0.021142	0.0245803	0.0267596
15	0.0114891	0.01652	0.021142	0.0245803	0.0267596
15.2	0.0114897	0.01652	0.021142	0.0245803	0.0267596
15.4	0.0114902	0.0165201	0.021142	0.0245803	0.0267596
15.6	0.0114906	0.0165201	0.021142	0.0245803	0.0267596
15.8	0.011491	0.0165201	0.021142	0.0245803	0.0267596
16	0.0114914	0.0165202	0.021142	0.0245803	0.0267596
16.2	0.0114917	0.0165202	0.021142	0.0245803	0.0267596
16.4	0.011492	0.0165202	0.021142	0.0245803	0.0267596
16.6	0.0114923	0.0165202	0.021142	0.0245803	0.0267596
16.8	0.0114925	0.0165203	0.021142	0.0245803	0.0267596
17	0.0114928	0.0165203	0.021142	0.0245803	0.0267596
17.2	0.011493	0.0165203	0.021142	0.0245803	0.0267596
17.4	0.0114931	0.0165203	0.021142	0.0245803	0.0267596
17.6	0.0114933	0.0165203	0.021142	0.0245803	0.0267596
17.8	0.0114935	0.0165203	0.021142	0.0245803	0.0267596
18	0.0114936	0.0165203	0.021142	0.0245803	0.0267596
18.2	0.0114937	0.0165203	0.021142	0.0245803	0.0267596
18.4	0.0114938	0.0165203	0.021142	0.0245803	0.0267596
18.6	0.0114939	0.0165203	0.021142	0.0245803	0.0267596
18.8	0.011494	0.0165203	0.021142	0.0245803	0.0267596
19	0.0114941	0.0165203	0.021142	0.0245803	0.0267596
19.2	0.0114941	0.0165204	0.021142	0.0245803	0.0267596
19.4	0.0114942	0.0165204	0.021142	0.0245803	0.0267596
19.6	0.0114943	0.0165204	0.021142	0.0245803	0.0267596
19.8	0.0114943	0.0165204	0.021142	0.0245803	0.0267596
20	0.0114944	0.0165204	0.021142	0.0245803	0.0267596
20.2	0.0114944	0.0165204	0.021142	0.0245803	0.0267596
20.4	0.0114945	0.0165204	0.021142	0.0245803	0.0267596
20.6	0.0114945	0.0165204	0.021142	0.0245803	0.0267596
20.8	0.0114945	0.0165204	0.021142	0.0245803	0.0267596
21	0.0114946	0.0165204	0.021142	0.0245803	0.0267596
21.2	0.0114946	0.0165204	0.021142	0.0245803	0.0267596
21.4	0.0114946	0.0165204	0.021142	0.0245803	0.0267596
21.6	0.0114946	0.0165204	0.021142	0.0245803	0.0267596
21.8	0.0114947	0.0165204	0.021142	0.0245803	0.0267596
22	0.0114947	0.0165204	0.021142	0.0245803	0.0267596
22.2	0.0114947	0.0165204	0.021142	0.0245803	0.0267596
22.4	0.0114947	0.0165204	0.021142	0.0245803	0.0267596
22.6	0.0114947	0.0165204	0.021142	0.0245803	0.0267596
22.8	0.0114947	0.0165204	0.021142	0.0245803	0.0267596
23	0.0114947	0.0165204	0.021142	0.0245803	0.0267596
23.2	0.0114947	0.0165204	0.021142	0.0245803	0.0267596
23.4	0.0114947	0.0165204	0.021142	0.0245803	0.0267596
23.6	0.0114948	0.0165204	0.021142	0.0245803	0.0267596
23.8	0.0114948	0.0165204	0.021142	0.0245803	0.0267596
24	0.0114948	0.0165204	0.021142	0.0245803	0.0267596
24.2	0.0114948	0.0165204	0.021142	0.0245803	0.0267596
24.4	0.0114948	0.0165204	0.021142	0.0245803	0.0267596
24.6	0.0114948	0.0165204	0.021142	0.0245803	0.0267596
24.8	0.0114948	0.0165204	0.021142	0.0245803	0.0267596
25	0.0114948	0.0165204	0.021142	0.0245803	0.0267596
25.2	0.0114948	0.0165204	0.021142	0.0245803	0.0267596
25.4	0.0114948	0.0165204	0.021142	0.0245803	0.0267596
25.6	0.0114948	0.0165204	0.021142	0.0245803	0.0267596
25.8	0.0114948	0.0165204	0.021142	0.0245803	0.0267596
26	0.0114948	0.0165204	0.021142	0.0245803	0.0267596
26.2	0.0114948	0.0165204	0.021142	0.0245803	0.0267596
26.4	0.0114948	0.0165204	0.021142	0.0245803	0.0267596
26.6	0.0114948	0.0165204	0.021142	0.0245803	0.0267596
26.8	0.0114948	0.0165204	0.021142	0.0245803	0.0267596
27	0.0114948	0.0165204	0.021142	0.0245803	0.0267596
27.2	0.0114948	0.0165204	0.021142	0.0245803	0.0267596
27.4	0.0114948	0.0165204	0.021142	0.0245803	0.0267596
27.6	0.0114948	0.0165204	0.021142	0.0245803	0.0267596
27.8	0.0114948	0.0165204	0.021142	0.0245803	0.0267596
28	0.0114948	0.0165204	0.021142	0.0245803	0.0267596
28.2	0.0114948	0.0165204	0.021142	0.0245803	0.0267596
28.4	0.0114948	0.0165204	0.021142	0.0245803	0.0267596
28.6	0.0114948	0.0165204	0.021142	0.0245803	0.0267596
28.8	0.0114948	0.0165204	0.021142	0.0245803	0.0267596
29	0.0114948	0.0165204	0.021142	0.0245803	0.0267596
29.2	0.0114948	0.0165204	0.021142	0.0245803	0.0267596
29.4	0.0114948	0.0165204	0.021142	0.0245803	0.0267596
29.6	0.0114948	0.0165204	0.021142	0.0245803	0.0267596
29.8	0.0114948	0.0165204	0.021142	0.0245803	0.0267596
30	0.0114948	0.0165204	0.021142	0.0245803	0.0267596
30.2	0.0114948	0.0165204	0.021142	0.0245803	0.0267596
30.4	0.0114948	0.0165204	0.021142	0.0245803	0.0267596
30.6	0.0114948	0.0165204	0.021142	0.0245803	0.0267596
30.8	0.0114948	0.0165204	0.021142	0.0245803	0.0267596
31	0.0114948	0.0165204	0.021142	0.0245803	0.0267596
31.2	0.0114948	0.0165204	0.021142	0.0245803	0.0267596
31.4	0.0114948	0.0165204	0.021142	0.0245803	0.0267596
31.6	0.0114948	0.0165204	0.021142	0.0245803	0.0267596
31.8	0.0114948	0.0165204	0.021142	0.0245803	0.0267596
32	0.0114948	0.0165204	0.021142	0.0245803	0.0267596
32.2	0.0114948	0.0165204	0.021142	0.0245803	0.0267596
32.4	0.0114948	0.0165204	0.021142	0.0245803	0.0267596
32.6	0.0114948	0.0165204	0.021142	0.0245803	0.0267596
32.8	0.0114948	0.0165204	0.021142	0.0245803	0.0267596
33	0.0114948	0.0165204	0.021142	0.0245803	0.0267596
33.2	0.0114948	0.0165204	0.021142	0.0245803	0.0267596
33.4	0.0114948	0.0165204	0.021142	0.0245803	0.0267596
33.6	0.0114948	0.0165204	0.021142	0.0245803	0.0267596
33.8	0.0114948	0.0165204	0.021142	0.0245803	0.0267596
34	0.0114948	0.0165204	0.021142	0.0245803	0.0267596
34.2	0.0114948	0.0165204	0.021142	0.0245803	0.0267596
34.4	0.0114948	0.0165204	0.021142	0.0245803	0.0267596
34.6	0.0114948	0.0165204	0.021142	0.0245803	0.0267596
34.8	0.0114948	0.0165204	0.021142	0.0245803	0.0267596
35	0.0114948	0.0165204	0.021142	0.0245803	0.0267596
35.2	0.0114948	0.0165204	0.021142	0.0245803	0.0267596
35.4	0.0114948	0.0165204	0.021142	0.0245803	0.0267596
35.6	0.0114948	0.0165204	0.021142	0.0245803	0.0267596
35.8	0.0114948	0.0165204	0.021142	0.0245803	0.0267596
36	0.0114948	0.0165204	0.021142	0.0245803	0.0267596
36.2	0.0114948	0.0165204	0.021142	0.0245803	0.0267596
36.4	0.0114948	0.0165204	0.021142	0.0245803	0.0267596
36.6	0.0114948	0.0165204	0.021142	0.0245803	0.0267596
36.8	0.0114948	0.0165204	0.021142	0.0245803	0.0267596
37	0.0114948	0.0165204	0.021142	0.0245803	0.0267596
37.2	0.0114948	0.0165204	0.021142	0.0245803	0.0267596
37.4	0.0114948	0.0165204	0.021142	0.0245803	0.0267596
37.6	0.0114948	0.0165204	0.021142	0.0245803	0.0267596
37.8	0.0114948	0.0165204	0.021142	0.0245803	0.0267596
38	0.0114948	0.0165204	0.021142	0.0245803	0.0267596
38.2	0.0114948	0.0165204	0.021142	0.0245803	0.0267596
38.4	0.0114948	0.0165204	0.021142	0.0245803	0.0267596
38.6	0.0114948	0.0165204	0.021142	0.0245803	0.0267596
38.8	0.0114948	0.0165204	0.021142	0.0245803	0.0267596
39	0.0114948	0.0165204	0.021142	0.0245803	0.0267596
39.2	0.0114948	0.0165204	0.021142	0.0245803	0.0267596
39.4	0.0114948	0.0165204	0.021142	0.0245803	0.0267596
39.6	0.0114948	0.0165204	0.021142	0.0245803	0.0267596
39.8	0.0114948	0.0165204	0.021142	0.0245803	0.0267596
40	0.0114948	0.0165204	0.021142	0.0245803	0.0267596
40.2	0.0114948	0.0165204	0.021142	0.0245803	0.0267596
40.4	0.0114948	0.0165204	0.021142	0.0245803	0.0267596
40.6	0.0114948	0.0165204	0.021142	0.0245803	0.0267596
40.8	0.0114948	0.0165204	0.021142	0.0245803	0.0267596
41	0.0114948	0.0165204	0.021142	0.0245803	0.0267596
41.2	0.0114948	0.0165204	0.021142	0.0245803	0.0267596
41.4	0.0114948	0.0165204	0.021142	0.0245803	0.0267596
41.6	0.0114948	0.0165204	0.021142	0.0245803	0.0267596
41.8	0.0114948	0.0165204	0.021142	0.0245803	0.0267596
42	0.0114948	0.0165204	0.021142	0.0245803	0.0267596
42.2	0.0114948	0.0165204	0.021142	0.0245803	0.0267596
42.4	0.0114948	0.0165204	0.021142	0.0245803	0.0267596
42.6	0.0114948	0.0165204	0.021142	0.0245803	0.0267596
42.8	0.0114948	0.0165204	0.021142	0.0245803	0.0267596
43	0.0114948	0.0165204	0.021142	0.0245803	0.0267596
43.2	0.0114948	0.0165204	0.021142	0.0245803	0.0267596
43.4	0.0114948	0.0165204	0.021142	0.0245803	0.0267596
43.6	0.0114948	0.0165204	0.021142	0.0245803	0.0267596
43.8	0.0114948	0.0165204	0.021142	0.0245803	0.0267596
44	0.0114948	0.0165204	0.021142	0.0245803	0.0267596
44.2	0.0114948	0.0165204	0.021142	0.0245803	0.0267596
44.4	0.0114948	0.0165204	0.021142	0.0245803	0.0267596
44.6	0.0114948	0.0165204	0.021142	0.0245803	0.0267596
44.8	0.0114948	0.0165204	0.021142	0.0245803	0.0267596
45	0.0114948	0.0165204	0.021142	0.0245803	0.0267596
45.2	0.0114948	0.0165204	0.021142	0.0245803	0.0267596
45.4	0.0114948	0.0165204	0.021142	0.0245803	0.0267596
45.6	0.0114948	0.0165204	0.021142	0.0245803	0.0267596
45.8	0.0114948	0.0165204	0.021142	0.0245803	0.0267596
46	0.0114948	0.0165204	0.021142	0.0245803	0.0267596
46.2	0.0114948	0.0165204	0.021142	0.0245803	0.0267596
46.4	0.0114948	0.0165204	0.021142	0.0245803	0.0267596
46.6	0.0114948	0.0165204	0.021142	0.0245803	0.0267596
46.8	0.0114948	0.0165204	0.021142	0.0245803	0.0267596
47	0.0114948	0.0165204	0.021142	0.0245803	0.0267596
47.2	0.0114948	0.0165204	0.021142	0.0245803	0.0267596
47.4	0.0114948	0.0165204	0.021142	0.0245803	0.0267596
47.6	0.0114948	0.0165204	0.021142	0.0245803	0.0267596
47.8	0.0114948	0.0165204	0.021142	0.0245803	0.0267596
48	0.0114948	0.0165204	0.021142	0.0245803	0.0267596
48.2	0.0114948	0.0165204	0.021142	0.0245803	0.0267596
48.4	0.0114948	0.0165204	0.021142	0.0245803	0.0267596
48.6	0.0114948	0.0165204	0.021142	0.0245803	0.0267596
48.8	0.0114948	0.0165204	0.021142	0.0245803	0.0267596
49	0.0114948	0.0165204	0.021142	0.0245803	0.0267596
49.2	0.0114948	0.0165204	0.021142	0.0245803	0.0267596
49.4	0.0114948	0.0165204	0.021142	0.0245803	0.0267596
49.6	0.0114948	0.0165204	0.021142	0.0245803	0.0267596
49.8	0.0114948	0.0165204	0.021142	0.0245803	0.0267596
50	0.0114948	0.0165204	0.021142	0.0245803	0.0267596
50.2	0.0114948	0.0165204	0.021142	0.0245803	0.0267596
50.4	0.0114948	0.0165204	0.021142	0.0245803	0.0267596
50.6	0.0114948	0.0165204	0.021142	0.0245803	0.0267596
50.8	0.0114948	0.0165204	0.021142	0.0245803	0.0267596
51	0.0114948	0.0165204	0.021142	0.0245803	0.0267596
51.2	0.0114948	0.0165204	0.021142	0.0245803	0.0267596
51.4	0.0114948	0.0165204	0.021142	0.0245803	0.0267596
51.6	0.0114948	0.0165204	0.021142	0.0245803	0.0267596
51.8	0.0114948	0.0165204	0.021142	0.0245803	0.0267596
52	0.0114948	0.0165204	0.021142	0.0245803	0.0267596
52.2	0.0114948	0.0165204	0.021142	0.0245803	0.0267596
52.4	0.0114948	0.0165204	0.021142	0.0245803	0.0267596
52.6	0.0114948	0.0165204	0.021142	0.0245803	0.0267596
52.8	0.0114948	0.0165204	0.021142	0.0245803	0.0267596
53	0.0114948	0.0165204	0.021142	0.0245803	0.0267596
53.2	0.0114948	0.0165204	0.021142	0.0245803	0.0267596
53.4	0.0114948	0.0165204	0.021142	0.0245803	0.0267596
53.6	0.0114948	0.0165204	0.021142	0.0245803	0.0267596
53.8	0.0114948	0.0165204	0.021142	0.0245803	0.0267596
54	0.0114948	0.0165204	0.021142	0.0245803	0.0267596
54.2	0.0114948	0.0165204	0.021142	0.0245803	0.0267596
54.4	0.0114948	0.0165204	0.021142	0.0245803	0.0267596
54.6	0.0114948	0.0165204	0.021142	0.0245803	0.0267596
54.8	0.0114948	0.0165204	0.021142	0.0245803	0.0267596
55	0.0114948	0.0165204	0.021142	0.0245803	0.0267596
55.2	0.0114948	0.0165204	0.021142	0.0245803	0.0267596
55.4	0.0114948	0.0165204	0.021142	0.0245803	0.0267596
55.6	0.0114948	0.0165204	0.021142	0.0245803	0.0267596
55.8	0.0114948	0.0165204	0.021142	0.0245803	0.0267596
56	0.0114948	0.0165204	0.021142	0.0245803	0.0267596
56.2	0.0114948	0.0165204	0.021142	0.0245803	0.0267596
56.4	0.0114948	0.0165204	0.021142	0.0245803	0.0267596
56.6	0.0114948	0.0165204	0.021142	0.0245803	0.0267596
56.8	0.0114948	0.0165204	0.021142	0.0245803	0.0267596
57	0.0114948	0.0165204	0.021142	0.0245803	0.0267596
57.2	0.0114948	0.0165204	0.021142	0.0245803	0.0267596
57.4	0.0114948	0.0165204	0.021142	0.0245803	0.0267596
57.6	0.0114948	0.0165204	0.021142	0.0245803	0.0267596
57.8	0.0114948	0.0165204	0.021142	0.0245803	0.0267596
58	0.0114948	0.0165204	0.021142	0.0245803	0.0267596
58.2	0.0114948	0.0165204	0.021142	0.0245803	0.0267596
58.4	0.0114948	0.0165204	0.021142	0.0245803	0.0267596
58.6	0.0114948	0.0165204	0.021142	0.0245803	0.0267596
58.8	0.0114948	0.0165204	0.021142	0.0245803	0.0267596
59	0.0114948	0.0165204	0.021142	0.0245803	0.0267596
59.2	0.0114948	0.0165204	0.021142	0.0245803	0.0267596
59.4	0.0114948	0.0165204	0.021142	0.0245803	0.0267596
59.6	0.0114948	0.0165204	0.021142	0.0245803	0.0267596
59.8	0.0114948	0.0165204	0.021142	0.0245803	0.0267596
60	0.0114948	0.0165204	0.021142	0.0245803	0.0267596
60.2	0.0114948	0.0165204	0.021142	0.0245803	0.0267596
60.4	0.0114948	0.0165204	0.021142	0.0245803	0.0267596
60.6	0.0114948	0.0165204	0.021142	0.0245803	0.0267596
60.8	0.0114948	0.0165204	0.021142	0.0245803	0.0267596
61	0.0114948	0.0165204	0.021142	0.0245803	0.0267596
61.2	0.0114948	0.0165204	0.021142	0.0245803	0.0267596
61.4	0.0114948	0.0165204	0.021142	0.0245803	0.0267596
61.6	0.0114948	0.0165204	0.021142	0.0245803	0.0267596
61.8	0.0114948	0.0165204	0.021142	0.0245803	0.0267596
62	0.0114948	0.0165204	0.021142	0.0245803	0.0267596
62.2	0.0114948	0.0165204	0.021142	0.0245803	0.0267596
62.4	0.0114948	0.0165204	0.021142	0.0245803	0.0267596
62.6	0.0114948	0.0165204	0.021142	0.0245803	0.0267596
62.8	0.0114948	0.0165204	0.021142	0.0245803	0.0267596
63	0.0114948	0.0165204	0.021142	0.0245803	0.0267596
63.2	0.0114948	0.0165204	0.021142	0.0245803	0.0267596
63.4	0.0114948	0.0165204	0.021142	0.0245803	0.0267596
63.6	0.0114948	0.0165204	0.021142	0.0245803	0.0267596
63.8	0.0114948	0.0165204	0.021142	0.0245803	0.0267596
64	0.0114948	0.0165204	0.021142	0.0245803	0.0267596
64.2	0.0114948	0.0165204	0.021142	0.0245803	0.0267596
64.4	0.0114948	0.0165204	0.021142	0.0245803	0.0267596
64.6	0.0114948	0.0165204	0.021142	0.0245803	0.0267596
64.8	0.0114948	0.0165204	0.021142	0.0245803	0.0267596
65	0.0114948	0.0165204	0.021142	0.0245803	0.0267596
65.2	0.0114948	0.0165204	0.021142	0.0245803	0.0267596
65.4	0.0114948	0.0165204	0.021142	0.0245803	0.0267596
65.6	0.0114948	0.0165204	0.021142	0.0245803	0.0267596
65.8	0.0114948	0.0165204	0.021142	0.0245803	0.0267596
66	0.0114948	0.0165204	0.021142	0.0245803	0.0267596
66.2	0.0114948	0.0165204	0.021142	0.0245803	0.0267596
66.4	0.0114948	0.0165204	0.021142	0.0245803	0.0267596
66.6	0.0114948	0.0165204	0.021142	0.0245803	0.0267596
66.8	0.0114948	0.0165204	0.021142	0.0245803	0.0267596
67	0.0114948	0.0165204	0.021142	0.0245803	0.0267596
67.2	0.0114948	0.0165204	0.021142	0.0245803	0.0267596
67.4	0.0114948	0.0165204	0.021142	0.0245803	0.0267596
67.6	0.0114948	0.0165204	0.021142	0.0245803	0.0267596
67.8	0.0114948	0.0165204	0.021142	0.0245803	0.0267596
68	0.0114948	0.0165204	0.021142	0.0245803	0.0267596
68.2	0.0114948	0.0165204	0.021142	0.0245803	0.0267596
68.4	0.0114948	0.0165204	0.021142	0.0245803	0.0267596
68.6	0.0114948	0.0165204	0.021142	0.0245803	0.0267596
68.8	0.0114948	0.0165204	0.021142	0.0245803	0.0267596
69	0.0114948	0.0165204	0.021142	0.0245803	0.0267596
69.2	0.0114948	0.0165204	0.021142	0.0245803	0.0267596
69.4	0.0114948	0.0165204	0.021142	0.0245803	0.0267596
69.6	0.0114948	0.0165204	0.021142	0.0245803	0.0267596
69.8	0.0114948	0.0165204	0.021142	0.0245803	0.0267596
70	0.0114948	0.0165204	0.021142	0.0245803	0.0267596
70.2	0.0114948	0.0165204	0.021142	0.0245803	0.0267596
70.4	0.0114948	0.0165204	0.021142	0.0245803	0.0267596
70.6	0.0114948	0.0165204	0.021142	0.0245803	0.0267596
70.8	0.0114948	0.0165204	0.021142	0.0245803	0.0267596
71	0.0114948	0.0165204	0.021142	0.0245803	0.0267596
71.2	0.0114948	0.0165204	0.021142	0.0245803	0.0267596
71.4	0.0114948	0.0165204	0.021142	0.0245803	0.0267596
71.6	0.0114948	0.0165204	0.021142	0.0245803	0.0267596
71.8	0.0114948	0.0165204	0.021142	0.0245803	0.0267596
72	0.0114948	0.0165204	0.021142	0.0245803	0.0267596
72.2	0.0114948	0.0165204	0.021142	0.0245803	0.0267596
72.4	0.0114948	0.0165204	0.021142	0.0245803	0.0267596
72.6	0.0114948	0.0165204	0.021142	0.0245803	0.0267596
72.8	0.0114948	0.0165204	0.021142	0.0245803	0.0267596
73	0.0114948	0.0165204	0.021142	0.0245803	0.0267596
73.2	0.0114948	0.0165204	0.021142	0.0245803	0.0267596
73.4	0.0114948	0.0165204	0.021142	0.0245803	0.0267596
73.6	0.0114948	0.0165204	0.021142	0.0245803	0.0267596
73.8	0.0114948	0.0165204	0.021142	0.0245803	0.0267596
74	0.0114948	0.0165204	0.021142	0.0245803	0.0267596
74.2	0.0114948	0.0165204	0.021142	0.0245803	0.0267596
74.4	0.0114948	0.0165204	0.021142	0.0245803	0.0267596
74.6	0.0114948	0.0165204	0.021142	0.0245803	0.0267596
74.8	0.0114948	0.0165204	0.021142	0.0245803	0.0267596
75	0.0114948	0.0165204	0.021142	0.0245803	0.0267596
75.2	0.0114948	0.0165204	0.021142	0.0245803	0.0267596
75.4	0.0114948	0.0165204	0.021142	0.0245803	0.0267596
75.6	0.0114948	0.0165204	0.021142	0.0245803	0.0267596
75.8	0.0114948	0.0165204	0.021142	0.0245803	0.0267596
76	0.0114948	0.0165204	0.021142	0.0245803	0.0267596
76.2	0.0114948	0.0165204	0.021142	0.0245803	0.0267596
76.4	0.0114948	0.0165204	0.021142	0.0245803	0.0267596
76.6	0.0114948	0.0165204	0.021142	0.0245803	0.0267596
76.8	0.0114948	0.0165204	0.021142	0.0245803	0.0267596
77	0.0114948	0.0165204	0.021142	0.0245803	0.0267596
77.2	0.0114948	0.0165204	0.021142	0.0245803	0.0267596
77.4	0.0114948	0.0165204	0.021142	0.0245803	0.0267596
77.6	0.0114948	0.0165204	0.021142	0.0245803	0.0267596
77.8	0.0114948	0.0165204	0.021142	0.0245803	0.0267596
78	0.0114948	0.0165204	0.021142	0.0245803	0.0267596
78.2	0.0114948	0.0165204	0.021142	0.0245803	0.0267596
78.4	0.0114948	0.0165204	0.021142	0.0245803	0.0267596
78.6	0.0114948	0.0165204	0.021142	0.0245803	0.0267596
78.8	0.0114948	0.0165204	0.021142	0.0245803	0.0267596
79	0.0114948	0.0165204	0.021142	0.0245803	0.0267596
79.2	0.0114948	0.0165204	0.021142	0.0245803	0.0267596
79.4	0.0114948	0.0165204	0.021142	0.0245803	0.0267596
79.6	0.0114948	0.0165204	0.021142	0.0245803	0.0267596
79.8	0.0114948	0.0165204	0.021142	0.0245803	0.0267596
80	0.0114948	0.0165204	0.021142	0.0245803	0.0267596
80.2	0.0114948	0.0165204	0.021142	0.0245803	0.0267596
80.4	0.0114948	0.0165204	0.021142	0.0245803	0.0267596
80.6	0.0114948	0.0165204	0.021142	0.0245803	0.0267596
80.8	0.0114948	0.0165204	0.021142	0.0245803	0.0267596
81	0.0114948	0.0165204	0.021142	0.0245803	0.0267596
81.2	0.0114948	0.0165204	0.021142	0.0245803	0.0267596
81.4	0.0114948	0.0165204	0.021142	0.0245803	0.0267596
81.6	0.0114948	0.0165204	0.021142	0.0245803	0.0267596
81.8	0.0114948	0.0165204	0.021142	0.0245803	0.0267596
82	0.0114948	0.0165204	0.021142	0.0245803	0.0267596
82.2	0.0114948	0.0165204	0.021142	0.0245803	0.0267596
82.4	0.0114948	0.0165204	0.021142	0.0245803	0.0267596
82.6	0.0114948	0.0165204	0.021142	0.0245803	0.0267596
82.8	0.0114948	0.0165204	0.021142	0.0245803	0.0267596
83	0.0114948	0.0165204	0.021142	0.0245803	0.0267596
83.2	0.0114948	0.0165204	0.021142	0.0245803	0.0267596
83.4	0.0114948	0.0165204	0.021142	0.0245803	0.0267596
83.6	0.0114948	0.0165204	0.021142	0.0245803	0.0267596
83.8	0.0114948	0.0165204	0.021142	0.0245803	0.0267596
84	0.0114948	0.0165204	0.021142	0.0245803	0.0267596
84.2	0.0114948	0.0165204	0.021142	0.0245803	0.0267596
84.4	0.0114948	0.0165204	0.021142	0.0245803	0.0267596
84.6	0.0114948	0.0165204	0.021142	0.0245803	0.0267596
84.8	0.0114948	0.0165204	0.021142	0.0245803	0.0267596
85	0.0114948	0.0165204	0.021142	0.0245803	0.0267596
85.2	0.0114948	0.0165204	0.021142	0.0245803	0.0267596
85.4	0.0114948	0.0165204	0.021142	0.0245803	0.0267596
85.6	0.0114948	0.0165204	0.021142	0.0245803	0.0267596
85.8	0.0114948	0.0165204	0.021142	0.0245803	0.0267596
86	0.0114948	0.0165204	0.021142	0.0245803	0.0267596
86.2	0.0114948	0.0165204	0.021142	0.0245803	0.0267596
86.4	0.0114948	0.0165204	0.021142	0.0245803	0.0267596
86.6	0.0114948	0.0165204	0.021142	0.0245803	0.0267596
86.8	0.0114948	0.0165204	0.021142	0.0245803	0.0267596
87	0.0114948	0.0165204	0.021142	0.0245803	0.0267596
87.2	0.0114948	0.0165204	0.021142	0.0245803	0.0267596
87.4	0.0114948	0.0165204	0.021142	0.0245803	0.0267596
87.6	0.0114948	0.0165204	0.021142	0.0245803	0.0267596
87.8	0.0114948	0.0165204	0.021142	0.0245803	0.0267596
88	0.0114948	0.0165204	0.021142	0.0245803	0.0267596
88.2	0.0114948	0.0165204	0.021142	0.0245803	0.0267596
88.4	0.0114948	0.0165204	0.021142	0.0245803	0.0267596
88.6	0.0114948	0.0165204	0.021142	0.0245803	0.0267596
88.8	0.0114948	0.0165204	0.021142	0.0245803	0.0267596
89	0.0114948	0.0165204	0.021142	0.0245803	0.0267596
89.2	0.0114948	0.0165204	0.021142	0.0245803	0.0267596
89.4	0.0114948	0.0165204	0.021142	0.0245803	0.0267596
89.6	0.0114948	0.0165204	0.021142	0.0245803	0.0267596
89.8	0.0114948	0.0165204	0.021142	0.0245803	0.0267596
90	0.0114948	0.0165204	0.021142	0.0245803	0.0267596
90.2	0.0114948	0.0165204	0.021142	0.0245803	0.0267596
90.4	0.0114948	0.0165204	0.021142	0.0245803	0.0267596
90.6	0.0114948	0.0165204	0.021142	0.0245803	0.0267596
90.8	0.0114948	0.0165204	0.021142	0.0245803	0.0267596
91	0.0114948	0.0165204	0.021142	0.0245803	0.0267596
91.2	0.0114948	0.0165204	0.021142	0.0245803	0.0267596
91.4	0.0114948	0.0165204	0.021142	0.0245803	0.0267596
91.6	0.0114948	0.0165204	0.021142	0.0245803	0.0267596
91.8	0.0114948	0.0165204	0.021142	0.0245803	0.0267596
92	0.0114948	0.0165204	0.021142	0.0245803	0.0267596
92.2	0.0114948	0.0165204	0.021142	0.0245803	0.0267596
92.4	0.0114948	0.0165204	0.021142	0.0245803	0.0267596
92.6	0.0114948	0.0165204	0.021142	0.0245803	0.0267596
92.8	0.0114948	0.0165204	0.021142	0.0245803	0.0267596
93	0.0114948	0.0165204	0.021142	0.0245803	0.0267596
93.2	0.0114948	0.0165204	0.021142	0.0245803	0.0267596
93.4	0.0114948	0.0165204	0.021142	0.0245803	0.0267596
93.6	0.0114948	0.0165204	0.021142	0.0245803	0.0267596
93.8	0.0114948	0.0165204	0.021142	0.0245803	0.0267596
94	0.0114948	0.0165204	0.021142	0.0245803	0.0267596
94.2	0.0114948	0.0165204	0.021142	0.0245803	0.0267596
94.4	0.0114948	0.0165204	0.021142	0.0245803	0.0267596
94.6	0.0114948	0.0165204	0.021142	0.0245803	0.0267596
94.8	0.0114948	0.0165204	0.021142	0.0245803	0.0267596
95	0.0114948	0.0165204	0.021142	0.0245803	0.0267596
95.2	0.0114948	0.0165204	0.021142	0.0245803	0.0267596
95.4	0.0114948	0.0165204	0.021142	0.0245803	0.0267596
95.6	0.0114948	0.0165204	0.021142	0.0245803	0.0267596
95.8	0.0114948	0.0165204	0.021142	0.0245803	0.0267596
96	0.0114948	0.0165204	0.021142	0.0245803	0.0267596
96.2	0.0114948	0.0165204	0.021142	0.0245803	0.0267596
96.4	0.0114948	0.0165204	0.021142	0.0245803	0.0267596
96.6	0.0114948	0.0165204	0.021142	0.0245803	0.0267596
96.8	0.0114948	0.0165204	0.021142	0.0245803	0.0267596
97	0.0114948	0.0165204	0.021142	0.0245803	0.0267596
97.2	0.0114948	0.0165204	0.021142	0.0245803	0.0267596
97.4	0.0114948	0.0165204	0.021142	0.0245803	0.0267596
97.6	0.0114948	0.0165204	0.021142	0.0245803	0.0267596
97.8	0.0114948	0.0165204	0.021142	0.0245803	0.0267596
98	0.0114948	0.0165204	0.021142	0.0245803	0.0267596
98.2	0.0114948	0.0165204	0.021142	0.0245803	0.0267596
98.4	0.0114948	0.0165204	0.021142	0.0245803	0.0267596
98.6	0.0114948	0.0165204	0.021142	0.0245803	0.0267596
98.8	0.0114948	0.0165204	0.021142	0.0245803	0.0267596
99	0.0114948	0.0165204	0.021142	0.0245803	0.0267596
99.2	0.0114948	0.0165204	0.021142	0.0245803	0.0267596
99.4	0.0114948	0.0165204	0.021142	0.0245803	0.0267596
99.6	0.0114948	0.0165204	0.021142	0.0245803	0.0267596
99.8	0.0114948	0.0165204	0.021142	0.0245803	0.0267596
100	0.0114948	0.0165204	0.021142	0.0245803	0.0267596
100.2	0.0114948	0.0165204	0.021142	0.0245803	0.0267596
100.4	0.0114948	0.0165204	0.021142	0.0245803	0.0267596
100.6	0.0114948	0.0165204	0.021142	0.0245803	0.0267596
100.8	0.0114948	0.0165204	0.021142	0.0245803	0.0267596
101	0.0114948	0.0165204	0.021142	0.0245803	0.0267596
101.2	0.0114948	0.0165204	0.021142	0.0245803	0.0267596
101.4	0.0114948	0.0165204	0.021142	0.0245803	0.0267596
101.6	0.0114948	0.0165204	0.021142	0.0245803	0.0267596
101.8	0.0114948	0.0165204	0.021142	0.0245803	0.0267596
102	0.0114948	0.0165204	0.021142	0.0245803	0.0267596
102.2	0.0114948	0.0165204	0.021142	0.0245803	0.0267596
102.4	0.0114948	0.0165204	0.021142	0.0245803	0.0267596
102.6	0.0114948	0.0165204	0.021142	0.0245803	0.0267596
102.8	0.0114948	0.0165204	0.021142	0.0245803	0.0267596
103	0.0114948	0.0165204	0.021142	0.0245803	0.0267596
103.2	0.0114948	0.0165204	0.021142	0.0245803	0.0267596
103.4	0.0114948	0.0165204	0.021142	0.0245803	0.0267596
103.6	0.0114948	0.0165204	0.021142	0.0245803	0.0267596
103.8	0.0114948	0.0165204	0.021142	0.0245803	0.0267596
104	0.0114948	0.0165204	0.021142	0.0245803	0.0267596
104.2	0.0114948	0.0165204	0.021142	0.0245803	0.0267596
104.4	0.0114948	0.0165204	0.021142	0.0245803	0.0267596
104.6	0.0114948	0.0165204	0.021142	0.0245803	0.0267596
104.8	0.0114948	0.0165204	0.021142	0.0245803	0.0267596
105	0.0114948	0.0165204	0.021142	0.0245803	0.0267596
105.2	0.0114948	0.0165204	0.021142	0.0245803	0.0267596
105.4	0.0114948	0.0165204	0.021142	0.0245803	0.0267596
105.6	0.0114948	0.0165204	0.021142	0.0245803	0.0267596
105.8	0.0114948	0.0165204	0.021142	0.0245803	0.0267596
106	0.0114948	0.0165204	0.021142	0.0245803	0.0267596
106.2	0.0114948	0.0165204	0.021142	0.0245803	0.0267596
106.4	0.0114948	0.0165204	0.021142	0.0245803	0.0267596
106.6	0.0114948	0.0165204	0.021142	0.0245803	0.0267596
106.8	0.0114948	0.0165204	0.021142	0.0245803	0.0267596
107	0.0114948	0.0165204	0.021142	0.0245803	0.0267596
107.2	0.0114948	0.0165204	0.021142	0.0245803	0.0267596
107.4	0.0114948	0.0165204	0.021142	0.0245803	0.0267596
107.6	0.0114948	0.0165204	0.021142	0.0245803	0.0267596
107.8	0.0114948	0.0165204	0.021142	0.0245803	0.0267596
108	0.0114948	0.0165204	0.021142	0.0245803	0.0267596
108.2	0.0114948	0.0165204	0.021142	0.0245803	0.0267596
108.4	0.0114948	0.0165204	0.021142	0.0245803	0.0267596
108.6	0.0114948	0.0165204	0.021142	0.0245803	0.0267596
108.8	0.0114948	0.0165204	0.021142	0.0245803	0.0267596
109	0.0114948	0.0165204	0.021142	0.0245803	0.0267596
109.2	0.0114948	0.0165204	0.021142	0.0245803	0.0267596
109.4	0.0114948	0.0165204	0.021142	0.0245803	0.0267596
109.6	0.0114948	0.0165204	0.021142	0.0245803	0.0267596
109.8	0.0114948	0.0165204	0.021142	0.0245803	0.0267596
110	0.0114948	0.0165204	0.021142	0.0245803	0.0267596
110.2	0.0114948	0.0165204	0.021142	0.0245803	0.0267596
110.4	0.0114948	0.0165204	0.021142	0.0245803	0.0267596
110.6	0.0114948	0.0165204	0.021142	0.0245803	0.0267596
110.8	0.0114948	0.0165204	0.021142	0.0245803	0.0267596
111	0.0114948	0.0165204	0.021142	0.0245803	0.0267596
111.2	0.0114948	0.0165204	0.021142	0.0245803	0.0267596
111.4	0.0114948	0.0165204	0.021142	0.0245803	0.0267596
111.6	0.0114948	0.0165204	0.021142	0.0245803	0.0267596
111.8	0.0114948	0.0165204	0.021142	0.0245803	0.0267596
112	0.0114948	0.0165204	0.021142	0.0245803	0.0267596
112.2	0.0114948	0.0165204	0.021142	0.0245803	0.0267596
112.4	0.0114948	0.0165204	0.021142	0.0245803	0.0267596
112.6	0.0114948	0.0165204	0.021142	0.0245803	0.0267596
112.8	0.0114948	0.0165204	0.021142	0.0245803	0.0267596
113	0.0114948	0.0165204	0.021142	0.0245803	0.0267596
113.2	0.0114948	0.0165204	0.021142	0.0245803	0.0267596
113.4	0.0114948	0.0165204	0.021142	0.0245803	0.0267596
113.6	0.0114948	0.0165204	0.021142	0.0245803	0.0267596
113.8	0.0114948	0.0165204	0.021142	0.0245803	0.0267596
114	0.0114948	0.0165204	0.021142	0.0245803	0.0267596
114.2	0.0114948	0.0165204	0.021142	0.0245803	0.0267596
114.4	0.0114948	0.0165204	0.021142	0.0245803	0.0267596
114.6	0.0114948	0.0165204	0.021142	0.0245803	0.0267596
114.8	0.0114948	0.0165204	0.021142	0.0245803	0.0267596
115	0.0114948	0.0165204	0.021142	0.0245803	0.0267596
115.2	0.0114948	0.0165204	0.021142	0.0245803	0.0267596
115.4	0.0114948	0.0165204	0.021142	0.0245803	0.0267596
115.6	0.0114948	0.0165204	0.021142	0.0245803	0.0267596
115.8	0.0114948	0.0165204	0.021142	0.0245803	0.0267596
116	0.0114948	0.0165204	0.021142	0.0245803	0.0267596
116.2	0.0114948	0.0165204	0.021142	0.0245803	0.0267596
116.4	0.0114948	0.0165204	0.021142	0.0245803	0.0267596
116.6	0.0114948	0.0165204	0.021142	0.0245803	0.0267596
116.8	0.0114948	0.0165204	0.021142	0.0245803	0.0267596
117	0.0114948	0.0165204	0.021142	0.0245803	0.0267596
117.2	0.0114948	0.0165204	0.021142	0.0245803	0.0267596
117.4	0.0114948	0.0165204	0.021142	0.0245803	0.0267596
117.6	0.0114948	0.0165204	0.021142	0.0245803	0.0267596
117.8	0.0114948	0.0165204	0.021142	0.0245803	0.0267596
118	0.0114948	0.0165204	0.021142	0.0245803	0.0267596
118.2	0.0114948	0.0165204	0.021142	0.0245803	0.0267596
118.4	0.0114948	0.0165204	0.021142	0.0245803	0.0267596
118.6	0.0114948	0.0165204	0.021142	0.0245803	0.0267596
118.8	0.0114948	0.0165204	0.021142	0.0245803	0.0267596
119	0.0114948	0.0165204	0.021142	0.0245803	0.0267596
119.2	0.0114948	0.0165204	0.021142	0.0245803	0.0267596
119.4	0.0114948	0.0165204	0.021142	0.0245803	0.0267596
119.6	0.0114948	0.0165204	0.021142	0.0245803	0.0267596
119.8	0.0114948	0.0165204	0.021142	0.0245803	0.0267596
120	0.0114948	0.0155266	0.0198701	0.0245807	0.0267596
120.2	0.0108068	0.0145973	0.0186807	0.0231093	0.0251578
120.4	0.0101599	0.0137235	0.0175625	0.021726	0.0236519
120.6	0.00955175	0.012902	0.0165113	0.0204256	0.0222361
120.8	0.00898	0.0121297	0.0155229	0.0192029	0.0209051
121	0.00844248	0.0114037	0.0145938	0.0180535	0.0196538
121.2	0.00793713	0.0107211	0.0137202	0.0169728	0.0184774
121.4	0.00746203	0.0100793	0.0128989	0.0159569	0.0173713
121.6	0.00701537	0.009476	0.0121268	0.0150017	0.0163315
121.8	0.00659544	0.00890879	0.011401	0.0141038	0.015354
122	0.00620065	0.00837553	0.0107185	0.0132595	0.0144349
122.2	0.00582949	0.00787419	0.0100769	0.0124659	0.0135709
122.4	0.00548055	0.00740285	0.00947375	0.0117197	0.0127585
122.6	0.0051525	0.00695973	0.00890667	0.0110182	0.0119948
122.8	0.00484408	0.00654314	0.00837353	0.0103586	0.0112768
123	0.00455412	0.00615148	0.00787231	0.00973858	0.0106018
123.2	0.00428152	0.00578326	0.00740109	0.00915565	0.00996723
123.4	0.00402524	0.00543709	0.00695808	0.00860761	0.00937062
123.6	0.0037843	0.00511164	0.00654158	0.00809238	0.00880971
123.8	0.00355778	0.00480567	0.00615002	0.00760798	0.00828238
124	0.00334481	0.00451801	0.00578189	0.00715259	0.00778661
124.2	0.0031446	0.00424757	0.0054358	0.00672445	0.00732052
124.4	0.00295637	0.00399332	0.00511042	0.00632194	0.00688233
124.6	0.00277941	0.00375429	0.00480452	0.00594352	0.00647037
124.8	0.00261304	0.00352956	0.00451693	0.00558775	0.00608307
125	0.00245663	0.00331829	0.00424656	0.00525328	0.00571895
125.2	0.00230958	0.00311966	0.00399237	0.00493883	0.00537662
125.4	0.00217133	0.00293293	0.00375339	0.0046432	0.00505479
125.6	0.00204136	0.00275737	0.00352872	0.00436527	0.00475222
125.8	0.00191917	0.00259232	0.0033175	0.00410397	0.00446776
126	0.00180429	0.00243715	0.00311892	0.00385832	0.00420033
126.2	0.00169629	0.00229126	0.00293223	0.00362737	0.00394891
126.4	0.00159475	0.00215411	0.00275671	0.00341024	0.00371253
126.6	0.0014993	0.00202517	0.0025917	0.00320611	0.00349031
126.8	0.00140955	0.00190395	0.00243657	0.0030142	0.00328139
127	0.00132518	0.00178998	0.00229072	0.00283377	0.00308497
127.2	0.00124586	0.00168284	0.0021536	0.00266415	0.00290031
127.4	0.00117128	0.00158211	0.00202469	0.00250468	0.0027267
127.6	0.00110117	0.00148741	0.0019035	0.00235475	0.00256349
127.8	0.00103526	0.00139837	0.00178956	0.0022138	0.00241004
128	0.00097329	0.00131467	0.00168244	0.00208129	0.00226578
128.2	0.00091503	0.00123598	0.00158173	0.00195671	0.00213016
128.4	0.00086026	0.00116199	0.00148705	0.00183958	0.00200265
128.6	0.00080876	0.00109244	0.00139804	0.00172947	0.00188278
128.8	0.00076035	0.00102705	0.00131436	0.00162595	0.00177008
129	0.00071484	0.00096557	0.00123568	0.00152862	0.00166412
129.2	0.00067205	0.00090777	0.00116172	0.00143712	0.00156451
129.4	0.00063182	0.00085344	0.00109218	0.0013511	0.00147086
129.6	0.000594	0.00080235	0.0010268	0.00127022	0.00138282
129.8	0.00055845	0.00075432	0.00096534	0.00119419	0.00130005
130	0.00052502	0.00070917	0.00090756	0.00112271	0.00122223
130.2	0.00049359	0.00066672	0.00085323	0.00105551	0.00114907
130.4	0.00046405	0.00062681	0.00080216	0.00099233	0.00108029
130.6	0.00043627	0.00058929	0.00075414	0.00093293	0.00101562
130.8	0.00041016	0.00055402	0.000709	0.00087708	0.00095483
131	0.00038561	0.00052086	0.00066656	0.00082458	0.00089768
131.2	0.00036252	0.00048968	0.00062666	0.00077523	0.00084394
131.4	0.00034082	0.00046037	0.00058915	0.00072882	0.00079343
131.6	0.00032042	0.00043281	0.00055389	0.0006852	0.00074593
131.8	0.00030124	0.0004069	0.00052073	0.00064418	0.00070128
132	0.00028321	0.00038255	0.00048956	0.00060562	0.00065931
132.2	0.00026626	0.00035965	0.00046026	0.00056937	0.00061984
132.4	0.00025032	0.00033812	0.00043271	0.00053529	0.00058274
132.6	0.00023534	0.00031788	0.00040681	0.00050325	0.00054786
132.8	0.00022125	0.00029885	0.00038246	0.00047313	0.00051506
133	0.00020801	0.00028097	0.00035956	0.0004448	0.00048423
133.2	0.00019556	0.00026415	0.00033804	0.00041818	0.00045525
133.4	0.00018385	0.00024834	0.00031781	0.00039315	0.000428
133.6	0.00017285	0.00023347	0.00029878	0.00036962	0.00040238
133.8	0.0001625	0.0002195	0.0002809	0.00034749	0.00037829
134	0.00015277	0.00020636	0.00026408	0.00032669	0.00035565
134.2	0.00014363	0.00019401	0.00024828	0.00030714	0.00033436
134.4	0.00013503	0.00018239	0.00023342	0.00028875	0.00031435
134.6	0.00012695	0.00017148	0.00021944	0.00027147	0.00029553
134.8	0.00011935	0.00016121	0.00020631	0.00025522	0.00027784
135	0.00011221	0.00015156	0.00019396	0.00023994	0.00026121
135.2	0.00010549	0.00014249	0.00018235	0.00022558	0.00024557
135.4	9.917e-05	0.00013396	0.00017143	0.00021208	0.00023087
135.6	9.324e-05	0.00012594	0.00016117	0.00019938	0.00021706
135.8	8.766e-05	0.0001184	0.00015153	0.00018745	0.00020406
136	8.241e-05	0.00011132	0.00014246	0.00017623	0.00019185
136.2	7.748e-05	0.00010465	0.00013393	0.00016568	0.00018036
136.4	7.284e-05	9.839e-05	0.00012591	0.00015576	0.00016957
136.6	6.848e-05	9.25e-05	0.00011837	0.00014644	0.00015942
136.8	6.438e-05	8.696e-05	0.00011129	0.00013767	0.00014988
137	6.053e-05	8.176e-05	0.00010463	0.00012943	0.0001409
137.2	5.69e-05	7.686e-05	9.836e-05	0.00012168	0.00013247
137.4	5.35e-05	7.226e-05	9.248e-05	0.0001144	0.00012454
137.6	5.03e-05	6.794e-05	8.694e-05	0.00010755	0.00011709
137.8	4.728e-05	6.387e-05	8.174e-05	0.00010111	0.00011008
138	4.445e-05	6.005e-05	7.684e-05	9.506e-05	0.00010349
138.2	4.179e-05	5.645e-05	7.224e-05	8.937e-05	9.729e-05
138.4	3.929e-05	5.307e-05	6.792e-05	8.402e-05	9.147e-05
138.6	3.694e-05	4.99e-05	6.385e-05	7.899e-05	8.599e-05
138.8	3.473e-05	4.691e-05	6.003e-05	7.426e-05	8.085e-05
139	3.265e-05	4.41e-05	5.644e-05	6.982e-05	7.601e-05
139.2	3.07e-05	4.146e-05	5.306e-05	6.564e-05	7.146e-05
139.4	2.886e-05	3.898e-05	4.988e-05	6.171e-05	6.718e-05
139.6	2.713e-05	3.665e-05	4.69e-05	5.802e-05	6.316e-05
139.8	2.551e-05	3.445e-05	4.409e-05	5.454e-05	5.938e-05
140	2.398e-05	3.239e-05	4.145e-05	5.128e-05	5.582e-05
140.2	2.254e-05	3.045e-05	3.897e-05	4.821e-05	5.248e-05
140.4	2.12e-05	2.863e-05	3.664e-05	4.532e-05	4.934e-05
140.6	1.993e-05	2.692e-05	3.445e-05	4.261e-05	4.639e-05
140.8	1.873e-05	2.53e-05	3.238e-05	4.006e-05	4.361e-05
141	1.761e-05	2.379e-05	3.044e-05	3.766e-05	4.1e-05
141.2	1.656e-05	2.237e-05	2.862e-05	3.541e-05	3.855e-05
141.4	1.557e-05	2.103e-05	2.691e-05	3.329e-05	3.624e-05
141.6	1.464e-05	1.977e-05	2.53e-05	3.13e-05	3.407e-05
141.8	1.376e-05	1.859e-05	2.378e-05	2.942e-05	3.203e-05
142	1.294e-05	1.747e-05	2.236e-05	2.766e-05	3.011e-05
142.2	1.216e-05	1.643e-05	2.102e-05	2.601e-05	2.831e-05
142.4	1.143e-05	1.544e-05	1.976e-05	2.445e-05	2.662e-05
142.6	1.075e-05	1.452e-05	1.858e-05	2.299e-05	2.502e-05
142.8	1.011e-05	1.365e-05	1.747e-05	2.161e-05	2.353e-05
143	9.5e-06	1.283e-05	1.642e-05	2.032e-05	2.212e-05
143.2	8.93e-06	1.206e-05	1.544e-05	1.91e-05	2.079e-05
143.4	8.4e-06	1.134e-05	1.452e-05	1.796e-05	1.955e-05
143.6	7.89e-06	1.066e-05	1.365e-05	1.688e-05	1.838e-05
143.8	7.42e-06	1.003e-05	1.283e-05	1.587e-05	1.728e-05
144	6.98e-06	9.43e-06	1.206e-05	1.492e-05	1.624e-05
144.2	6.56e-06	8.86e-06	1.134e-05	1.403e-05	1.527e-05
144.4	6.17e-06	8.33e-06	1.066e-05	1.319e-05	1.436e-05
144.6	5.8e-06	7.83e-06	1.002e-05	1.24e-05	1.35e-05
144.8	5.45e-06	7.36e-06	9.42e-06	1.166e-05	1.269e-05
145	5.12e-06	6.92e-06	8.86e-06	1.096e-05	1.193e-05
145.2	4.82e-06	6.51e-06	8.33e-06	1.03e-05	1.122e-05
145.4	4.53e-06	6.12e-06	7.83e-06	9.69e-06	1.055e-05
145.6	4.26e-06	5.75e-06	7.36e-06	9.11e-06	9.91e-06
145.8	4e-06	5.41e-06	6.92e-06	8.56e-06	9.32e-06
146	3.76e-06	5.08e-06	6.51e-06	8.05e-06	8.76e-06
146.2	3.54e-06	4.78e-06	6.12e-06	7.57e-06	8.24e-06
146.4	3.33e-06	4.49e-06	5.75e-06	7.11e-06	7.74e-06
146.6	3.13e-06	4.22e-06	5.41e-06	6.69e-06	7.28e-06
146.8	2.94e-06	3.97e-06	5.08e-06	6.29e-06	6.85e-06
147	2.76e-06	3.73e-06	4.78e-06	5.91e-06	6.44e-06
147.2	2.6e-06	3.51e-06	4.49e-06	5.56e-06	6.05e-06
147.4	2.44e-06	3.3e-06	4.22e-06	5.23e-06	5.69e-06
147.6	2.3e-06	3.1e-06	3.97e-06	4.91e-06	5.35e-06
147.8	2.16e-06	2.92e-06	3.73e-06	4.62e-06	5.03e-06
148	2.03e-06	2.74e-06	3.51e-06	4.34e-06	4.73e-06
148.2	1.91e-06	2.58e-06	3.3e-06	4.08e-06	4.44e-06
148.4	1.79e-06	2.42e-06	3.1e-06	3.84e-06	4.18e-06
148.6	1.69e-06	2.28e-06	2.92e-06	3.61e-06	3.93e-06
148.8	1.59e-06	2.14e-06	2.74e-06	3.39e-06	3.69e-06
149	1.49e-06	2.01e-06	2.58e-06	3.19e-06	3.47e-06
149.2	1.4e-06	1.89e-06	2.42e-06	3e-06	3.26e-06
149.4	1.32e-06	1.78e-06	2.28e-06	2.82e-06	3.07e-06
149.6	1.24e-06	1.67e-06	2.14e-06	2.65e-06	2.88e-06
149.8	1.17e-06	1.57e-06	2.01e-06	2.49e-06	2.71e-06
150	1.1e-06	1.48e-06	1.89e-06	2.34e-06	2.55e-06
150.2	1.03e-06	1.39e-06	1.78e-06	2.2e-06	2.4e-06
150.4	9.7e-07	1.31e-06	1.67e-06	2.07e-06	2.25e-06
150.6	9.1e-07	1.23e-06	1.57e-06	1.95e-06	2.12e-06
150.8	8.6e-07	1.16e-06	1.48e-06	1.83e-06	1.99e-06
151	8e-07	1.09e-06	1.39e-06	1.72e-06	1.87e-06
151.2	7.6e-07	1.02e-06	1.31e-06	1.62e-06	1.76e-06
151.4	7.1e-07	9.6e-07	1.23e-06	1.52e-06	1.66e-06
151.6	6.7e-07	9e-07	1.16e-06	1.43e-06	1.56e-06
151.8	6.3e-07	8.5e-07	1.09e-06	1.34e-06	1.46e-06
152	5.9e-07	8e-07	1.02e-06	1.26e-06	1.38e-06
152.2	5.6e-07	7.5e-07	9.6e-07	1.19e-06	1.29e-06
152.4	5.2e-07	7.1e-07	9e-07	1.12e-06	1.22e-06
152.6	4.9e-07	6.6e-07	8.5e-07	1.05e-06	1.14e-06
152.8	4.6e-07	6.2e-07	8e-07	9.9e-07	1.07e-06
153	4.3e-07	5.9e-07	7.5e-07	9.3e-07	1.01e-06
153.2	4.1e-07	5.5e-07	7.1e-07	8.7e-07	9.5e-07
153.4	3.8e-07	5.2e-07	6.6e-07	8.2e-07	8.9e-07
153.6	3.6e-07	4.9e-07	6.2e-07	7.7e-07	8.4e-07
153.8	3.4e-07	4.6e-07	5.9e-07	7.2e-07	7.9e-07
154	3.2e-07	4.3e-07	5.5e-07	6.8e-07	7.4e-07
154.2	3e-07	4e-07	5.2e-07	6.4e-07	7e-07
154.4	2.8e-07	3.8e-07	4.9e-07	6e-07	6.6e-07
154.6	2.6e-07	3.6e-07	4.6e-07	5.7e-07	6.2e-07
154.8	2.5e-07	3.4e-07	4.3e-07	5.3e-07	5.8e-07
155	2.3e-07	3.2e-07	4e-07	5e-07	5.4e-07
155.2	2.2e-07	3e-07	3.8e-07	4.7e-07	5.1e-07
155.4	2.1e-07	2.8e-07	3.6e-07	4.4e-07	4.8e-07
155.6	1.9e-07	2.6e-07	3.4e-07	4.2e-07	4.5e-07
155.8	1.8e-07	2.5e-07	3.2e-07	3.9e-07	4.3e-07
156	1.7e-07	2.3e-07	3e-07	3.7e-07	4e-07
156.2	1.6e-07	2.2e-07	2.8e-07	3.5e-07	3.8e-07
156.4	1.5e-07	2.1e-07	2.6e-07	3.2e-07	3.5e-07
156.6	1.4e-07	1.9e-07	2.5e-07	3.1e-07	3.3e-07
156.8	1.3e-07	1.8e-07	2.3e-07	2.9e-07	3.1e-07
157	1.3e-07	1.7e-07	2.2e-07	2.7e-07	2.9e-07
157.2	1.2e-07	1.6e-07	2.1e-07	2.5e-07	2.8e-07
157.4	1.1e-07	1.5e-07	1.9e-07	2.4e-07	2.6e-07
157.6	1e-07	1.4e-07	1.8e-07	2.2e-07	2.4e-07
157.8	1e-07	1.3e-07	1.7e-07	2.1e-07	2.3e-07
158	9e-08	1.3e-07	1.6e-07	2e-07	2.2e-07
158.2	9e-08	1.2e-07	1.5e-07	1.9e-07	2e-07
158.4	8e-08	1.1e-07	1.4e-07	1.8e-07	1.9e-07
158.6	8e-08	1e-07	1.3e-07	1.6e-07	1.8e-07
158.8	7e-08	1e-07	1.3e-07	1.5e-07	1.7e-07
159	7e-08	9e-08	1.2e-07	1.5e-07	1.6e-07
159.2	6e-08	9e-08	1.1e-07	1.4e-07	1.5e-07
159.4	6e-08	8e-08	1e-07	1.3e-07	1.4e-07
159.6	6e-08	8e-08	1e-07	1.2e-07	1.3e-07
159.8	5e-08	7e-08	9e-08	1.1e-07	1.2e-07
160	5e-08	7e-08	9e-08	1.1e-07	1.2e-07
160.2	5e-08	6e-08	8e-08	1e-07	1.1e-07
160.4	4e-08	6e-08	8e-08	9e-08	1e-07
160.6	4e-08	6e-08	7e-08	9e-08	1e-07
160.8	4e-08	5e-08	7e-08	8e-08	9e-08
161	4e-08	5e-08	6e-08	8e-08	9e-08
161.2	3e-08	5e-08	6e-08	7e-08	8e-08
161.4	3e-08	4e-08	6e-08	7e-08	8e-08
161.6	3e-08	4e-08	5e-08	7e-08	7e-08
161.8	3e-08	4e-08	5e-08	6e-08	7e-08
162	3e-08	4e-08	5e-08	6e-08	6e-08
162.2	3e-08	3e-08	4e-08	5e-08	6e-08
162.4	2e-08	3e-08	4e-08	5e-08	6e-08
162.6	2e-08	3e-08	4e-08	5e-08	5e-08
162.8	2e-08	3e-08	4e-08	5e-08	5e-08
163	2e-08	3e-08	3e-08	4e-08	5e-08
163.2	2e-08	3e-08	3e-08	4e-08	4e-08
163.4	2e-08	2e-08	3e-08	4e-08	4e-08
163.6	2e-08	2e-08	3e-08	4e-08	4e-08
163.8	2e-08	2e-08	3e-08	3e-08	4e-08
164	1e-08	2e-08	3e-08	3e-08	3e-08
164.2	1e-08	2e-08	2e-08	3e-08	3e-08
164.4	1e-08	2e-08	2e-08	3e-08	3e-08
164.6	1e-08	2e-08	2e-08	3e-08	3e-08
164.8	1e-08	2e-08	2e-08	2e-08	3e-08
165	1e-08	1e-08	2e-08	2e-08	2e-08
165.2	1e-08	1e-08	2e-08	2e-08	2e-08
165.4	1e-08	1e-08	2e-08	2e-08	2e-08
165.6	1e-08	1e-08	2e-08	2e-08	2e-08
165.8	1e-08	1e-08	1e-08	2e-08	2e-08
166	1e-08	1e-08	1e-08	2e-08	2e-08
166.2	1e-08	1e-08	1e-08	2e-08	2e-08
166.4	1e-08	1e-08	1e-08	1e-08	2e-08
166.6	1e-08	1e-08	1e-08	1e-08	2e-08
166.8	1e-08	1e-08	1e-08	1e-08	1e-08
167	1e-08	1e-08	1e-08	1e-08	1e-08
167.2	1e-08	1e-08	1e-08	1e-08	1e-08
167.4	1e-08	1e-08	1e-08	1e-08	1e-08
167.6	0	1e-08	1e-08	1e-08	1e-08
167.8	0	1e-08	1e-08	1e-08	1e-08
168	0	1e-08	1e-08	1e-08	1e-08
168.2	0	1e-08	1e-08	1e-08	1e-08
168.4	0	1e-08	1e-08	1e-08	1e-08
168.6	0	0	1e-08	1e-08	1e-08
168.8	0	0	1e-08	1e-08	1e-08
169	0	0	1e-08	1e-08	1e-08
169.2	0	0	1e-08	1e-08	1e-08
169.4	0	0	0	1e-08	1e-08
169.6	0	0	0	1e-08	1e-08
169.8	0	0	0	1e-08	1e-08
170	0	0	0	0	1e-08
170.2	0	0	0	0	1e-08
170.4	0	0	0	0	0
170.6	0	0	0	0	0
170.8	0	0	0	0	0
171	0	0	0	0	0
171.2	0	0	0	0	0
171.4	0	0	0	0	0
171.6	0	0	0	0	0
171.8	0	0	0	0	0
172	0	0	0	0	0
172.2	0	0	0	0	0
172.4	0	0	0	0	0
172.6	0	0	0	0	0
172.8	0	0	0	0	0
173	0	0	0	0	0
173.2	0	0	0	0	0
173.4	0	0	0	0	0
173.6	0	0	0	0	0
173.8	0	0	0	0	0
174	0	0	0	0	0
174.2	0	0	0	0	0
174.4	0	0	0	0	0
174.6	0	0	0	0	0
174.8	0	0	0	0	0
175	0	0	0	0	0
175.2	0	0	0	0	0
175.4	0	0	0	0	0
175.6	0	0	0	0	0
175.8	0	0	0	0	0
176	0	0	0	0	0
176.2	0	0	0	0	0
176.4	0	0	0	0	0
176.6	0	0	0	0	0
176.8	0	0	0	0	0
177	0	0	0	0	0
177.2	0	0	0	0	0
177.4	0	0	0	0	0
177.6	0	0	0	0	0
177.8	0	0	0	0	0
178	0	0	0	0	0
178.2	0	0	0	0	0
178.4	0	0	0	0	0
178.6	0	0	0	0	0
178.8	0	0	0	0	0
179	0	0	0	0	0
179.2	0	0	0	0	0
179.4	0	0	0	0	0
179.6	0	0	0	0	0
179.8	0	0	0	0	0
180	0	0	0	0	0
180.2	0	0	0	0	0
180.4	0	0	0	0	0
180.6	0	0	0	0	0
180.8	0	0	0	0	0
181	0	0	0	0	0
181.2	0	0	0	0	0
181.4	0	0	0	0	0
181.6	0	0	0	0	0
181.8	0	0	0	0	0
182	0	0	0	0	0
182.2	0	0	0	0	0
182.4	0	0	0	0	0
182.6	0	0	0	0	0
182.8	0	0	0	0	0
183	0	0	0	0	0
183.2	0	0	0	0	0
183.4	0	0	0	0	0
183.6	0	0	0	0	0
183.8	0	0	0	0	0
184	0	0	0	0	0
184.2	0	0	0	0	0
184.4	0	0	0	0	0
184.6	0	0	0	0	0
184.8	0	0	0	0	0
185	0	0	0	0	0
185.2	0	0	0	0	0
185.4	0	0	0	0	0
185.6	0	0	0	0	0
185.8	0	0	0	0	0
186	0	0	0	0	0
186.2	0	0	0	0	0
186.4	0	0	0	0	0
186.6	0	0	0	0	0
186.8	0	0	0	0	0
187	0	0	0	0	0
187.2	0	0	0	0	0
187.4	0	0	0	0	0
187.6	0	0	0	0	0
187.8	0	0	0	0	0
188	0	0	0	0	0
188.2	0	0	0	0	0
188.4	0	0	0	0	0
188.6	0	0	0	0	0
188.8	0	0	0	0	0
189	0	0	0	0	0
189.2	0	0	0	0	0
189.4	0	0	0	0	0
189.6	0	0	0	0	0
189.8	0	0	0	0	0
190	0	0	0	0	0
190.2	0	0	0	0	0
190.4	0	0	0	0	0
190.6	0	0	0	0	0
190.8	0	0	0	0	0
191	0	0	0	0	0
191.2	0	0	0	0	0
191.4	0	0	0	0	0
191.6	0	0	0	0	0
191.8	0	0	0	0	0
192	0	0	0	0	0
192.2	0	0	0	0	0
192.4	0	0	0	0	0
192.6	0	0	0	0	0
192.8	0	0	0	0	0
193	0	0	0	0	0
193.2	0	0	0	0	0
193.4	0	0	0	0	0
193.6	0	0	0	0	0
193.8	0	0	0	0	0
194	0	0	0	0	0
194.2	0	0	0	0	0
194.4	0	0	0	0	0
194.6	0	0	0	0	0
194.8	0	0	0	0	0
195	0	0	0	0	0
195.2	0	0	0	0	0
195.4	0	0	0	0	0
195.6	0	0	0	0	0
195.8	0	0	0	0	0
196	0	0	0	0	0
196.2	0	0	0	0	0
196.4	0	0	0	0	0
196.6	0	0	0	0	0
196.8	0	0	0	0	0
197	0	0	0	0	0
197.2	0	0	0	0	0
197.4	0	0	0	0	0
197.6	0	0	0	0	0
197.8	0	0	0	0	0
198	0	0	0	0	0
198.2	0	0	0	0	0
198.4	0	0	0	0	0
198.6	0	0	0	0	0
198.8	0	0	0	0	0
199	0	0	0	0	0
199.2	0	0	0	0	0
199.4	0	0	0	0	0
199.6	0	0	0	0	0
199.8	0	0	0	0	0
200	0	0	0	0	0
200.2	0	0	0	0	0
200.4	0	0	0	0	0
200.6	0	0	0	0	0
200.8	0	0	0	0	0
201	0	0	0	0	0
201.2	0	0	0	0	0
201.4	0	0	0	0	0
201.6	0	0	0	0	0
201.8	0	0	0	0	0
202	0	0	0	0	0
202.2	0	0	0	0	0
202.4	0	0	0	0	0
202.6	0	0	0	0	0
202.8	0	0	0	0	0
203	0	0	0	0	0
203.2	0	0	0	0	0
203.4	0	0	0	0	0
203.6	0	0	0	0	0
203.8	0	0	0	0	0
204	0	0	0	0	0
204.2	0	0	0	0	0
204.4	0	0	0	0	0
204.6	0	0	0	0	0
204.8	0	0	0	0	0
205	0	0	0	0	0
205.2	0	0	0	0	0
205.4	0	0	0	0	0
205.6	0	0	0	0	0
205.8	0	0	0	0	0
206	0	0	0	0	0
206.2	0	0	0	0	0
206.4	0	0	0	0	0
206.6	0	0	0	0	0
206.8	0	0	0	0	0
207	0	0	0	0	0
207.2	0	0	0	0	0
207.4	0	0	0	0	0
207.6	0	0	0	0	0
207.8	0	0	0	0	0
208	0	0	0	0	0
208.2	0	0	0	0	0
208.4	0	0	0	0	0
208.6	0	0	0	0	0
208.8	0	0	0	0	0
209	0	0	0	0	0
209.2	0	0	0	0	0
209.4	0	0	0	0	0
209.6	0	0	0	0	0
209.8	0	0	0	0	0
210	0	0	0	0	0
210.2	0	0	0	0	0
210.4	0	0	0	0	0
210.6	0	0	0	0	0
210.8	0	0	0	0	0
211	0	0	0	0	0
211.2	0	0	0	0	0
211.4	0	0	0	0	0
211.6	0	0	0	0	0
211.8	0	0	0	0	0
212	0	0	0	0	0
212.2	0	0	0	0	0
212.4	0	0	0	0	0
212.6	0	0	0	0	0
212.8	0	0	0	0	0
213	0	0	0	0	0
213.2	0	0	0	0	0
213.4	0	0	0	0	0
213.6	0	0	0	0	0
213.8	0	0	0	0	0
214	0	0	0	0	0
214.2	0	0	0	0	0
214.4	0	0	0	0	0
214.6	0	0	0	0	0
214.8	0	0	0	0	0
215	0	0	0	0	0
215.2	0	0	0	0	0
215.4	0	0	0	0	0
215.6	0	0	0	0	0
215.8	0	0	0	0	0
216	0	0	0	0	0
216.2	0	0	0	0	0
216.4	0	0	0	0	0
216.6	0	0	0	0	0
216.8	0	0	0	0	0
217	0	0	0	0	0
217.2	0	0	0	0	0
217.4	0	0	0	0	0
217.6	0	0	0	0	0
217.8	0	0	0	0	0
218	0	0	0	0	0
218.2	0	0	0	0	0
218.4	0	0	0	0	0
218.6	0	0	0	0	0
218.8	0	0	0	0	0
219	0	0	0	0	0
219.2	0	0	0	0	0
219.4	0	0	0	0	0
219.6	0	0	0	0	0
219.8	0	0	0	0	0
220	0	0	0	0	0
220.2	0	0	0	0	0
220.4	0	0	0	0	0
220.6	0	0	0	0	0
220.8	0	0	0	0	0
221	0	0	0	0	0
221.2	0	0	0	0	0
221.4	0	0	0	0	0
221.6	0	0	0	0	0
221.8	0	0	0	0	0
222	0	0	0	0	0
222.2	0	0	0	0	0
222.4	0	0	0	0	0
222.6	0	0	0	0	0
222.8	0	0	0	0	0
223	0	0	0	0	0
223.2	0	0	0	0	0
223.4	0	0	0	0	0
223.6	0	0	0	0	0
223.8	0	0	0	0	0
224	0	0	0	0	0
224.2	0	0	0	0	0
224.4	0	0	0	0	0
224.6	0	0	0	0	0
224.8	0	0	0	0	0
225	0	0	0	0	0
225.2	0	0	0	0	0
225.4	0	0	0	0	0
225.6	0	0	0	0	0
225.8	0	0	0	0	0
226	0	0	0	0	0
226.2	0	0	0	0	0
226.4	0	0	0	0	0
226.6	0	0	0	0	0
226.8	0	0	0	0	0
227	0	0	0	0	0
227.2	0	0	0	0	0
227.4	0	0	0	0	0
227.6	0	0	0	0	0
227.8	0	0	0	0	0
228	0	0	0	0	0
228.2	0	0	0	0	0
228.4	0	0	0	0	0
228.6	0	0	0	0	0
228.8	0	0	0	0	0
229	0	0	0	0	0
229.2	0	0	0	0	0
229.4	0	0	0	0	0
229.6	0	0	0	0	0
229.8	0	0	0	0	0
230	0	0	0	0	0
230.2	0	0	0	0	0
230.4	0	0	0	0	0
230.6	0	0	0	0	0
230.8	0	0	0	0	0
231	0	0	0	0	0
231.2	0	0	0	0	0
231.4	0	0	0	0	0
231.6	0	0	0	0	0
231.8	0	0	0	0	0
232	0	0	0	0	0
232.2	0	0	0	0	0
232.4	0	0	0	0	0
232.6	0	0	0	0	0
232.8	0	0	0	0	0
233	0	0	0	0	0
233.2	0	0	0	0	0
233.4	0	0	0	0	0
233.6	0	0	0	0	0
233.8	0	0	0	0	0
234	0	0	0	0	0
234.2	0	0	0	0	0
234.4	0	0	0	0	0
234.6	0	0	0	0	0
234.8	0	0	0	0	0
235	0	0	0	0	0
235.2	0	0	0	0	0
235.4	0	0	0	0	0
235.6	0	0	0	0	0
235.8	0	0	0	0	0
236	0	0	0	0	0
236.2	0	0	0	0	0
236.4	0	0	0	0	0
236.6	0	0	0	0	0
236.8	0	0	0	0	0
237	0	0	0	0	0
237.2	0	0	0	0	0
237.4	0	0	0	0	0
237.6	0	0	0	0	0
237.8	0	0	0	0	0
238	0	0	0	0	0
238.2	0	0	0	0	0
238.4	0	0	0	0	0
238.6	0	0	0	0	0
238.8	0	0	0	0	0
239	0	0	0	0	0
239.2	0	0	0	0	0
239.4	0	0	0	0	0
239.6	0	0	0	0	0
	-99999	-99999	-99999	-99999	0
