# Supplementary material for: Structure-guided screening identifies Tucatinib as dual inhibitor for MCT1/2
Source: EMBO Rep. 2025 Dec 11;27(3):677–703. doi: 10.1038/s44319-025-00661-9 (PMC12894981; doi:10.1038/s44319-025-00661-9)
Supplement: Supplementary file 6 — Source data Fig. 4 [file 44319_2025_661_MOESM6_ESM.zip › Figure 4/Figure 4N.xlsx]

## Sheet: Fig.4N
X(time)	Y(response)
time	3.12 μM	6.25 μM	12.50 μM	25.00 μM	50.00 μM
0	0	0	0	0	0
0.2	0.00170808	0.00673554	0.0132391	0.025504	0.0823624
0.4	0.003052	0.0118794	0.0229546	0.0427879	0.116984
0.6	0.00410938	0.0158078	0.0300843	0.0545012	0.131537
0.8	0.00494133	0.0188078	0.0353164	0.0624393	0.137654
1	0.0055959	0.0210989	0.039156	0.0678189	0.140226
1.2	0.00611092	0.0228487	0.0419736	0.0714647	0.141307
1.4	0.00651613	0.0241849	0.0440414	0.0739354	0.141761
1.6	0.00683494	0.0252054	0.0455588	0.0756098	0.141952
1.8	0.00708579	0.0259847	0.0466723	0.0767445	0.142033
2	0.00728315	0.0265799	0.0474895	0.0775135	0.142066
2.2	0.00743844	0.0270344	0.0480892	0.0780347	0.14208
2.4	0.00756061	0.0273815	0.0485292	0.0783879	0.142086
2.6	0.00765674	0.0276466	0.0488522	0.0786272	0.142089
2.8	0.00773238	0.0278491	0.0490892	0.0787894	0.14209
3	0.00779188	0.0280037	0.0492631	0.0788994	0.14209
3.2	0.0078387	0.0281218	0.0493907	0.0789739	0.142091
3.4	0.00787554	0.0282119	0.0494844	0.0790243	0.142091
3.6	0.00790453	0.0282808	0.0495531	0.0790586	0.142091
3.8	0.00792733	0.0283334	0.0496036	0.0790818	0.142091
4	0.00794527	0.0283735	0.0496406	0.0790975	0.142091
4.2	0.00795939	0.0284042	0.0496677	0.0791081	0.142091
4.4	0.0079705	0.0284276	0.0496877	0.0791153	0.142091
4.6	0.00797924	0.0284455	0.0497023	0.0791202	0.142091
4.8	0.00798611	0.0284592	0.049713	0.0791235	0.142091
5	0.00799152	0.0284696	0.0497209	0.0791258	0.142091
5.2	0.00799578	0.0284776	0.0497267	0.0791273	0.142091
5.4	0.00799913	0.0284837	0.0497309	0.0791283	0.142091
5.6	0.00800176	0.0284883	0.049734	0.079129	0.142091
5.8	0.00800384	0.0284919	0.0497363	0.0791295	0.142091
6	0.00800547	0.0284946	0.049738	0.0791298	0.142091
6.2	0.00800675	0.0284966	0.0497392	0.07913	0.142091
6.4	0.00800776	0.0284982	0.0497401	0.0791302	0.142091
6.6	0.00800856	0.0284994	0.0497408	0.0791303	0.142091
6.8	0.00800918	0.0285004	0.0497413	0.0791304	0.142091
7	0.00800967	0.0285011	0.0497416	0.0791304	0.142091
7.2	0.00801006	0.0285016	0.0497419	0.0791304	0.142091
7.4	0.00801036	0.028502	0.0497421	0.0791305	0.142091
7.6	0.0080106	0.0285023	0.0497422	0.0791305	0.142091
7.8	0.00801079	0.0285026	0.0497423	0.0791305	0.142091
8	0.00801094	0.0285028	0.0497424	0.0791305	0.142091
8.2	0.00801106	0.0285029	0.0497425	0.0791305	0.142091
8.4	0.00801115	0.028503	0.0497425	0.0791305	0.142091
8.6	0.00801122	0.0285031	0.0497425	0.0791305	0.142091
8.8	0.00801128	0.0285031	0.0497426	0.0791305	0.142091
9	0.00801132	0.0285032	0.0497426	0.0791305	0.142091
9.2	0.00801136	0.0285032	0.0497426	0.0791305	0.142091
9.4	0.00801139	0.0285033	0.0497426	0.0791305	0.142091
9.6	0.00801141	0.0285033	0.0497426	0.0791305	0.142091
9.8	0.00801142	0.0285033	0.0497426	0.0791305	0.142091
10	0.00801144	0.0285033	0.0497426	0.0791305	0.142091
10.2	0.00801145	0.0285033	0.0497426	0.0791305	0.142091
10.4	0.00801146	0.0285033	0.0497426	0.0791305	0.142091
10.6	0.00801146	0.0285033	0.0497426	0.0791305	0.142091
10.8	0.00801147	0.0285033	0.0497426	0.0791305	0.142091
11	0.00801147	0.0285033	0.0497426	0.0791305	0.142091
11.2	0.00801148	0.0285033	0.0497426	0.0791305	0.142091
11.4	0.00801148	0.0285033	0.0497426	0.0791305	0.142091
11.6	0.00801148	0.0285033	0.0497426	0.0791305	0.142091
11.8	0.00801148	0.0285033	0.0497426	0.0791305	0.142091
12	0.00801148	0.0285033	0.0497426	0.0791305	0.142091
12.2	0.00801148	0.0285033	0.0497426	0.0791305	0.142091
12.4	0.00801149	0.0285033	0.0497426	0.0791305	0.142091
12.6	0.00801149	0.0285033	0.0497426	0.0791305	0.142091
12.8	0.00801149	0.0285033	0.0497426	0.0791305	0.142091
13	0.00801149	0.0285033	0.0497426	0.0791305	0.142091
13.2	0.00801149	0.0285033	0.0497426	0.0791305	0.142091
13.4	0.00801149	0.0285033	0.0497426	0.0791305	0.142091
13.6	0.00801149	0.0285033	0.0497426	0.0791305	0.142091
13.8	0.00801149	0.0285033	0.0497426	0.0791305	0.142091
14	0.00801149	0.0285033	0.0497426	0.0791305	0.142091
14.2	0.00801149	0.0285033	0.0497426	0.0791305	0.142091
14.4	0.00801149	0.0285033	0.0497426	0.0791305	0.142091
14.6	0.00801149	0.0285033	0.0497426	0.0791305	0.142091
14.8	0.00801149	0.0285033	0.0497426	0.0791305	0.142091
15	0.00801149	0.0285033	0.0497426	0.0791305	0.142091
15.2	0.00801149	0.0285033	0.0497426	0.0791305	0.142091
15.4	0.00801149	0.0285033	0.0497426	0.0791305	0.142091
15.6	0.00801149	0.0285033	0.0497426	0.0791305	0.142091
15.8	0.00801149	0.0285033	0.0497426	0.0791305	0.142091
16	0.00801149	0.0285033	0.0497426	0.0791305	0.142091
16.2	0.00801149	0.0285033	0.0497426	0.0791305	0.142091
16.4	0.00801149	0.0285033	0.0497426	0.0791305	0.142091
16.6	0.00801149	0.0285033	0.0497426	0.0791305	0.142091
16.8	0.00801149	0.0285033	0.0497426	0.0791305	0.142091
17	0.00801149	0.0285033	0.0497426	0.0791305	0.142091
17.2	0.00801149	0.0285033	0.0497426	0.0791305	0.142091
17.4	0.00801149	0.0285033	0.0497426	0.0791305	0.142091
17.6	0.00801149	0.0285033	0.0497426	0.0791305	0.142091
17.8	0.00801149	0.0285033	0.0497426	0.0791305	0.142091
18	0.00801149	0.0285033	0.0497426	0.0791305	0.142091
18.2	0.00801149	0.0285033	0.0497426	0.0791305	0.142091
18.4	0.00801149	0.0285033	0.0497426	0.0791305	0.142091
18.6	0.00801149	0.0285033	0.0497426	0.0791305	0.142091
18.8	0.00801149	0.0285033	0.0497426	0.0791305	0.142091
19	0.00801149	0.0285033	0.0497426	0.0791305	0.142091
19.2	0.00801149	0.0285033	0.0497426	0.0791305	0.142091
19.4	0.00801149	0.0285033	0.0497426	0.0791305	0.142091
19.6	0.00801149	0.0285033	0.0497426	0.0791305	0.142091
19.8	0.00801149	0.0285033	0.0497426	0.0791305	0.142091
20	0.00801149	0.0285033	0.0497426	0.0791305	0.142091
20.2	0.00801149	0.0285033	0.0497426	0.0791305	0.142091
20.4	0.00801149	0.0285033	0.0497426	0.0791305	0.142091
20.6	0.00801149	0.0285033	0.0497426	0.0791305	0.142091
20.8	0.00801149	0.0285033	0.0497426	0.0791305	0.142091
21	0.00801149	0.0285033	0.0497426	0.0791305	0.142091
21.2	0.00801149	0.0285033	0.0497426	0.0791305	0.142091
21.4	0.00801149	0.0285033	0.0497426	0.0791305	0.142091
21.6	0.00801149	0.0285033	0.0497426	0.0791305	0.142091
21.8	0.00801149	0.0285033	0.0497426	0.0791305	0.142091
22	0.00801149	0.0285033	0.0497426	0.0791305	0.142091
22.2	0.00801149	0.0285033	0.0497426	0.0791305	0.142091
22.4	0.00801149	0.0285033	0.0497426	0.0791305	0.142091
22.6	0.00801149	0.0285033	0.0497426	0.0791305	0.142091
22.8	0.00801149	0.0285033	0.0497426	0.0791305	0.142091
23	0.00801149	0.0285033	0.0497426	0.0791305	0.142091
23.2	0.00801149	0.0285033	0.0497426	0.0791305	0.142091
23.4	0.00801149	0.0285033	0.0497426	0.0791305	0.142091
23.6	0.00801149	0.0285033	0.0497426	0.0791305	0.142091
23.8	0.00801149	0.0285033	0.0497426	0.0791305	0.142091
24	0.00801149	0.0285033	0.0497426	0.0791305	0.142091
24.2	0.00801149	0.0285033	0.0497426	0.0791305	0.142091
24.4	0.00801149	0.0285033	0.0497426	0.0791305	0.142091
24.6	0.00801149	0.0285033	0.0497426	0.0791305	0.142091
24.8	0.00801149	0.0285033	0.0497426	0.0791305	0.142091
25	0.00801149	0.0285033	0.0497426	0.0791305	0.142091
25.2	0.00801149	0.0285033	0.0497426	0.0791305	0.142091
25.4	0.00801149	0.0285033	0.0497426	0.0791305	0.142091
25.6	0.00801149	0.0285033	0.0497426	0.0791305	0.142091
25.8	0.00801149	0.0285033	0.0497426	0.0791305	0.142091
26	0.00801149	0.0285033	0.0497426	0.0791305	0.142091
26.2	0.00801149	0.0285033	0.0497426	0.0791305	0.142091
26.4	0.00801149	0.0285033	0.0497426	0.0791305	0.142091
26.6	0.00801149	0.0285033	0.0497426	0.0791305	0.142091
26.8	0.00801149	0.0285033	0.0497426	0.0791305	0.142091
27	0.00801149	0.0285033	0.0497426	0.0791305	0.142091
27.2	0.00801149	0.0285033	0.0497426	0.0791305	0.142091
27.4	0.00801149	0.0285033	0.0497426	0.0791305	0.142091
27.6	0.00801149	0.0285033	0.0497426	0.0791305	0.142091
27.8	0.00801149	0.0285033	0.0497426	0.0791305	0.142091
28	0.00801149	0.0285033	0.0497426	0.0791305	0.142091
28.2	0.00801149	0.0285033	0.0497426	0.0791305	0.142091
28.4	0.00801149	0.0285033	0.0497426	0.0791305	0.142091
28.6	0.00801149	0.0285033	0.0497426	0.0791305	0.142091
28.8	0.00801149	0.0285033	0.0497426	0.0791305	0.142091
29	0.00801149	0.0285033	0.0497426	0.0791305	0.142091
29.2	0.00801149	0.0285033	0.0497426	0.0791305	0.142091
29.4	0.00801149	0.0285033	0.0497426	0.0791305	0.142091
29.6	0.00801149	0.0285033	0.0497426	0.0791305	0.142091
29.8	0.00801149	0.0285033	0.0497426	0.0791305	0.142091
30	0.00801149	0.0285033	0.0497426	0.0791305	0.142091
30.2	0.00801149	0.0285033	0.0497426	0.0791305	0.142091
30.4	0.00801149	0.0285033	0.0497426	0.0791305	0.142091
30.6	0.00801149	0.0285033	0.0497426	0.0791305	0.142091
30.8	0.00801149	0.0285033	0.0497426	0.0791305	0.142091
31	0.00801149	0.0285033	0.0497426	0.0791305	0.142091
31.2	0.00801149	0.0285033	0.0497426	0.0791305	0.142091
31.4	0.00801149	0.0285033	0.0497426	0.0791305	0.142091
31.6	0.00801149	0.0285033	0.0497426	0.0791305	0.142091
31.8	0.00801149	0.0285033	0.0497426	0.0791305	0.142091
32	0.00801149	0.0285033	0.0497426	0.0791305	0.142091
32.2	0.00801149	0.0285033	0.0497426	0.0791305	0.142091
32.4	0.00801149	0.0285033	0.0497426	0.0791305	0.142091
32.6	0.00801149	0.0285033	0.0497426	0.0791305	0.142091
32.8	0.00801149	0.0285033	0.0497426	0.0791305	0.142091
33	0.00801149	0.0285033	0.0497426	0.0791305	0.142091
33.2	0.00801149	0.0285033	0.0497426	0.0791305	0.142091
33.4	0.00801149	0.0285033	0.0497426	0.0791305	0.142091
33.6	0.00801149	0.0285033	0.0497426	0.0791305	0.142091
33.8	0.00801149	0.0285033	0.0497426	0.0791305	0.142091
34	0.00801149	0.0285033	0.0497426	0.0791305	0.142091
34.2	0.00801149	0.0285033	0.0497426	0.0791305	0.142091
34.4	0.00801149	0.0285033	0.0497426	0.0791305	0.142091
34.6	0.00801149	0.0285033	0.0497426	0.0791305	0.142091
34.8	0.00801149	0.0285033	0.0497426	0.0791305	0.142091
35	0.00801149	0.0285033	0.0497426	0.0791305	0.142091
35.2	0.00801149	0.0285033	0.0497426	0.0791305	0.142091
35.4	0.00801149	0.0285033	0.0497426	0.0791305	0.142091
35.6	0.00801149	0.0285033	0.0497426	0.0791305	0.142091
35.8	0.00801149	0.0285033	0.0497426	0.0791305	0.142091
36	0.00801149	0.0285033	0.0497426	0.0791305	0.142091
36.2	0.00801149	0.0285033	0.0497426	0.0791305	0.142091
36.4	0.00801149	0.0285033	0.0497426	0.0791305	0.142091
36.6	0.00801149	0.0285033	0.0497426	0.0791305	0.142091
36.8	0.00801149	0.0285033	0.0497426	0.0791305	0.142091
37	0.00801149	0.0285033	0.0497426	0.0791305	0.142091
37.2	0.00801149	0.0285033	0.0497426	0.0791305	0.142091
37.4	0.00801149	0.0285033	0.0497426	0.0791305	0.142091
37.6	0.00801149	0.0285033	0.0497426	0.0791305	0.142091
37.8	0.00801149	0.0285033	0.0497426	0.0791305	0.142091
38	0.00801149	0.0285033	0.0497426	0.0791305	0.142091
38.2	0.00801149	0.0285033	0.0497426	0.0791305	0.142091
38.4	0.00801149	0.0285033	0.0497426	0.0791305	0.142091
38.6	0.00801149	0.0285033	0.0497426	0.0791305	0.142091
38.8	0.00801149	0.0285033	0.0497426	0.0791305	0.142091
39	0.00801149	0.0285033	0.0497426	0.0791305	0.142091
39.2	0.00801149	0.0285033	0.0497426	0.0791305	0.142091
39.4	0.00801149	0.0285033	0.0497426	0.0791305	0.142091
39.6	0.00801149	0.0285033	0.0497426	0.0791305	0.142091
39.8	0.00801149	0.0285033	0.0497426	0.0791305	0.142091
40	0.00801149	0.0285033	0.0497426	0.0791305	0.142091
40.2	0.00801149	0.0285033	0.0497426	0.0791305	0.142091
40.4	0.00801149	0.0285033	0.0497426	0.0791305	0.142091
40.6	0.00801149	0.0285033	0.0497426	0.0791305	0.142091
40.8	0.00801149	0.0285033	0.0497426	0.0791305	0.142091
41	0.00801149	0.0285033	0.0497426	0.0791305	0.142091
41.2	0.00801149	0.0285033	0.0497426	0.0791305	0.142091
41.4	0.00801149	0.0285033	0.0497426	0.0791305	0.142091
41.6	0.00801149	0.0285033	0.0497426	0.0791305	0.142091
41.8	0.00801149	0.0285033	0.0497426	0.0791305	0.142091
42	0.00801149	0.0285033	0.0497426	0.0791305	0.142091
42.2	0.00801149	0.0285033	0.0497426	0.0791305	0.142091
42.4	0.00801149	0.0285033	0.0497426	0.0791305	0.142091
42.6	0.00801149	0.0285033	0.0497426	0.0791305	0.142091
42.8	0.00801149	0.0285033	0.0497426	0.0791305	0.142091
43	0.00801149	0.0285033	0.0497426	0.0791305	0.142091
43.2	0.00801149	0.0285033	0.0497426	0.0791305	0.142091
43.4	0.00801149	0.0285033	0.0497426	0.0791305	0.142091
43.6	0.00801149	0.0285033	0.0497426	0.0791305	0.142091
43.8	0.00801149	0.0285033	0.0497426	0.0791305	0.142091
44	0.00801149	0.0285033	0.0497426	0.0791305	0.142091
44.2	0.00801149	0.0285033	0.0497426	0.0791305	0.142091
44.4	0.00801149	0.0285033	0.0497426	0.0791305	0.142091
44.6	0.00801149	0.0285033	0.0497426	0.0791305	0.142091
44.8	0.00801149	0.0285033	0.0497426	0.0791305	0.142091
45	0.00801149	0.0285033	0.0497426	0.0791305	0.142091
45.2	0.00801149	0.0285033	0.0497426	0.0791305	0.142091
45.4	0.00801149	0.0285033	0.0497426	0.0791305	0.142091
45.6	0.00801149	0.0285033	0.0497426	0.0791305	0.142091
45.8	0.00801149	0.0285033	0.0497426	0.0791305	0.142091
46	0.00801149	0.0285033	0.0497426	0.0791305	0.142091
46.2	0.00801149	0.0285033	0.0497426	0.0791305	0.142091
46.4	0.00801149	0.0285033	0.0497426	0.0791305	0.142091
46.6	0.00801149	0.0285033	0.0497426	0.0791305	0.142091
46.8	0.00801149	0.0285033	0.0497426	0.0791305	0.142091
47	0.00801149	0.0285033	0.0497426	0.0791305	0.142091
47.2	0.00801149	0.0285033	0.0497426	0.0791305	0.142091
47.4	0.00801149	0.0285033	0.0497426	0.0791305	0.142091
47.6	0.00801149	0.0285033	0.0497426	0.0791305	0.142091
47.8	0.00801149	0.0285033	0.0497426	0.0791305	0.142091
48	0.00801149	0.0285033	0.0497426	0.0791305	0.142091
48.2	0.00801149	0.0285033	0.0497426	0.0791305	0.142091
48.4	0.00801149	0.0285033	0.0497426	0.0791305	0.142091
48.6	0.00801149	0.0285033	0.0497426	0.0791305	0.142091
48.8	0.00801149	0.0285033	0.0497426	0.0791305	0.142091
49	0.00801149	0.0285033	0.0497426	0.0791305	0.142091
49.2	0.00801149	0.0285033	0.0497426	0.0791305	0.142091
49.4	0.00801149	0.0285033	0.0497426	0.0791305	0.142091
49.6	0.00801149	0.0285033	0.0497426	0.0791305	0.142091
49.8	0.00801149	0.0285033	0.0497426	0.0791305	0.142091
50	0.00801149	0.0285033	0.0497426	0.0791305	0.142091
50.2	0.00801149	0.0285033	0.0497426	0.0791305	0.142091
50.4	0.00801149	0.0285033	0.0497426	0.0791305	0.142091
50.6	0.00801149	0.0285033	0.0497426	0.0791305	0.142091
50.8	0.00801149	0.0285033	0.0497426	0.0791305	0.142091
51	0.00801149	0.0285033	0.0497426	0.0791305	0.142091
51.2	0.00801149	0.0285033	0.0497426	0.0791305	0.142091
51.4	0.00801149	0.0285033	0.0497426	0.0791305	0.142091
51.6	0.00801149	0.0285033	0.0497426	0.0791305	0.142091
51.8	0.00801149	0.0285033	0.0497426	0.0791305	0.142091
52	0.00801149	0.0285033	0.0497426	0.0791305	0.142091
52.2	0.00801149	0.0285033	0.0497426	0.0791305	0.142091
52.4	0.00801149	0.0285033	0.0497426	0.0791305	0.142091
52.6	0.00801149	0.0285033	0.0497426	0.0791305	0.142091
52.8	0.00801149	0.0285033	0.0497426	0.0791305	0.142091
53	0.00801149	0.0285033	0.0497426	0.0791305	0.142091
53.2	0.00801149	0.0285033	0.0497426	0.0791305	0.142091
53.4	0.00801149	0.0285033	0.0497426	0.0791305	0.142091
53.6	0.00801149	0.0285033	0.0497426	0.0791305	0.142091
53.8	0.00801149	0.0285033	0.0497426	0.0791305	0.142091
54	0.00801149	0.0285033	0.0497426	0.0791305	0.142091
54.2	0.00801149	0.0285033	0.0497426	0.0791305	0.142091
54.4	0.00801149	0.0285033	0.0497426	0.0791305	0.142091
54.6	0.00801149	0.0285033	0.0497426	0.0791305	0.142091
54.8	0.00801149	0.0285033	0.0497426	0.0791305	0.142091
55	0.00801149	0.0285033	0.0497426	0.0791305	0.142091
55.2	0.00801149	0.0285033	0.0497426	0.0791305	0.142091
55.4	0.00801149	0.0285033	0.0497426	0.0791305	0.142091
55.6	0.00801149	0.0285033	0.0497426	0.0791305	0.142091
55.8	0.00801149	0.0285033	0.0497426	0.0791305	0.142091
56	0.00801149	0.0285033	0.0497426	0.0791305	0.142091
56.2	0.00801149	0.0285033	0.0497426	0.0791305	0.142091
56.4	0.00801149	0.0285033	0.0497426	0.0791305	0.142091
56.6	0.00801149	0.0285033	0.0497426	0.0791305	0.142091
56.8	0.00801149	0.0285033	0.0497426	0.0791305	0.142091
57	0.00801149	0.0285033	0.0497426	0.0791305	0.142091
57.2	0.00801149	0.0285033	0.0497426	0.0791305	0.142091
57.4	0.00801149	0.0285033	0.0497426	0.0791305	0.142091
57.6	0.00801149	0.0285033	0.0497426	0.0791305	0.142091
57.8	0.00801149	0.0285033	0.0497426	0.0791305	0.142091
58	0.00801149	0.0285033	0.0497426	0.0791305	0.142091
58.2	0.00801149	0.0285033	0.0497426	0.0791305	0.142091
58.4	0.00801149	0.0285033	0.0497426	0.0791305	0.142091
58.6	0.00801149	0.0285033	0.0497426	0.0791305	0.142091
58.8	0.00801149	0.0285033	0.0497426	0.0791305	0.142091
59	0.00801149	0.0285033	0.0497426	0.0791305	0.142091
59.2	0.00801149	0.0285033	0.0497426	0.0791305	0.142091
59.4	0.00801149	0.0285033	0.0497426	0.0791305	0.142091
59.6	0.00801149	0.0285033	0.0497426	0.0791305	0.142091
59.8	0.00801149	0.0285033	0.0497426	0.0791305	0.142091
60	0.00801149	0.0285033	0.0497426	0.0791305	0.142091
60.2	0.00801149	0.0285033	0.0497426	0.0791305	0.142091
60.4	0.00801149	0.0285033	0.0497426	0.0791305	0.142091
60.6	0.00801149	0.0285033	0.0497426	0.0791305	0.142091
60.8	0.00801149	0.0285033	0.0497426	0.0791305	0.142091
61	0.00801149	0.0285033	0.0497426	0.0791305	0.142091
61.2	0.00801149	0.0285033	0.0497426	0.0791305	0.142091
61.4	0.00801149	0.0285033	0.0497426	0.0791305	0.142091
61.6	0.00801149	0.0285033	0.0497426	0.0791305	0.142091
61.8	0.00801149	0.0285033	0.0497426	0.0791305	0.142091
62	0.00801149	0.0285033	0.0497426	0.0791305	0.142091
62.2	0.00801149	0.0285033	0.0497426	0.0791305	0.142091
62.4	0.00801149	0.0285033	0.0497426	0.0791305	0.142091
62.6	0.00801149	0.0285033	0.0497426	0.0791305	0.142091
62.8	0.00801149	0.0285033	0.0497426	0.0791305	0.142091
63	0.00801149	0.0285033	0.0497426	0.0791305	0.142091
63.2	0.00801149	0.0285033	0.0497426	0.0791305	0.142091
63.4	0.00801149	0.0285033	0.0497426	0.0791305	0.142091
63.6	0.00801149	0.0285033	0.0497426	0.0791305	0.142091
63.8	0.00801149	0.0285033	0.0497426	0.0791305	0.142091
64	0.00801149	0.0285033	0.0497426	0.0791305	0.142091
64.2	0.00801149	0.0285033	0.0497426	0.0791305	0.142091
64.4	0.00801149	0.0285033	0.0497426	0.0791305	0.142091
64.6	0.00801149	0.0285033	0.0497426	0.0791305	0.142091
64.8	0.00801149	0.0285033	0.0497426	0.0791305	0.142091
65	0.00801149	0.0285033	0.0497426	0.0791305	0.142091
65.2	0.00801149	0.0285033	0.0497426	0.0791305	0.142091
65.4	0.00801149	0.0285033	0.0497426	0.0791305	0.142091
65.6	0.00801149	0.0285033	0.0497426	0.0791305	0.142091
65.8	0.00801149	0.0285033	0.0497426	0.0791305	0.142091
66	0.00801149	0.0285033	0.0497426	0.0791305	0.142091
66.2	0.00801149	0.0285033	0.0497426	0.0791305	0.142091
66.4	0.00801149	0.0285033	0.0497426	0.0791305	0.142091
66.6	0.00801149	0.0285033	0.0497426	0.0791305	0.142091
66.8	0.00801149	0.0285033	0.0497426	0.0791305	0.142091
67	0.00801149	0.0285033	0.0497426	0.0791305	0.142091
67.2	0.00801149	0.0285033	0.0497426	0.0791305	0.142091
67.4	0.00801149	0.0285033	0.0497426	0.0791305	0.142091
67.6	0.00801149	0.0285033	0.0497426	0.0791305	0.142091
67.8	0.00801149	0.0285033	0.0497426	0.0791305	0.142091
68	0.00801149	0.0285033	0.0497426	0.0791305	0.142091
68.2	0.00801149	0.0285033	0.0497426	0.0791305	0.142091
68.4	0.00801149	0.0285033	0.0497426	0.0791305	0.142091
68.6	0.00801149	0.0285033	0.0497426	0.0791305	0.142091
68.8	0.00801149	0.0285033	0.0497426	0.0791305	0.142091
69	0.00801149	0.0285033	0.0497426	0.0791305	0.142091
69.2	0.00801149	0.0285033	0.0497426	0.0791305	0.142091
69.4	0.00801149	0.0285033	0.0497426	0.0791305	0.142091
69.6	0.00801149	0.0285033	0.0497426	0.0791305	0.142091
69.8	0.00801149	0.0285033	0.0497426	0.0791305	0.142091
70	0.00801149	0.0285033	0.0497426	0.0791305	0.142091
70.2	0.00801149	0.0285033	0.0497426	0.0791305	0.142091
70.4	0.00801149	0.0285033	0.0497426	0.0791305	0.142091
70.6	0.00801149	0.0285033	0.0497426	0.0791305	0.142091
70.8	0.00801149	0.0285033	0.0497426	0.0791305	0.142091
71	0.00801149	0.0285033	0.0497426	0.0791305	0.142091
71.2	0.00801149	0.0285033	0.0497426	0.0791305	0.142091
71.4	0.00801149	0.0285033	0.0497426	0.0791305	0.142091
71.6	0.00801149	0.0285033	0.0497426	0.0791305	0.142091
71.8	0.00801149	0.0285033	0.0497426	0.0791305	0.142091
72	0.00801149	0.0285033	0.0497426	0.0791305	0.142091
72.2	0.00801149	0.0285033	0.0497426	0.0791305	0.142091
72.4	0.00801149	0.0285033	0.0497426	0.0791305	0.142091
72.6	0.00801149	0.0285033	0.0497426	0.0791305	0.142091
72.8	0.00801149	0.0285033	0.0497426	0.0791305	0.142091
73	0.00801149	0.0285033	0.0497426	0.0791305	0.142091
73.2	0.00801149	0.0285033	0.0497426	0.0791305	0.142091
73.4	0.00801149	0.0285033	0.0497426	0.0791305	0.142091
73.6	0.00801149	0.0285033	0.0497426	0.0791305	0.142091
73.8	0.00801149	0.0285033	0.0497426	0.0791305	0.142091
74	0.00801149	0.0285033	0.0497426	0.0791305	0.142091
74.2	0.00801149	0.0285033	0.0497426	0.0791305	0.142091
74.4	0.00801149	0.0285033	0.0497426	0.0791305	0.142091
74.6	0.00801149	0.0285033	0.0497426	0.0791305	0.142091
74.8	0.00801149	0.0285033	0.0497426	0.0791305	0.142091
75	0.00801149	0.0285033	0.0497426	0.0791305	0.142091
75.2	0.00801149	0.0285033	0.0497426	0.0791305	0.142091
75.4	0.00801149	0.0285033	0.0497426	0.0791305	0.142091
75.6	0.00801149	0.0285033	0.0497426	0.0791305	0.142091
75.8	0.00801149	0.0285033	0.0497426	0.0791305	0.142091
76	0.00801149	0.0285033	0.0497426	0.0791305	0.142091
76.2	0.00801149	0.0285033	0.0497426	0.0791305	0.142091
76.4	0.00801149	0.0285033	0.0497426	0.0791305	0.142091
76.6	0.00801149	0.0285033	0.0497426	0.0791305	0.142091
76.8	0.00801149	0.0285033	0.0497426	0.0791305	0.142091
77	0.00801149	0.0285033	0.0497426	0.0791305	0.142091
77.2	0.00801149	0.0285033	0.0497426	0.0791305	0.142091
77.4	0.00801149	0.0285033	0.0497426	0.0791305	0.142091
77.6	0.00801149	0.0285033	0.0497426	0.0791305	0.142091
77.8	0.00801149	0.0285033	0.0497426	0.0791305	0.142091
78	0.00801149	0.0285033	0.0497426	0.0791305	0.142091
78.2	0.00801149	0.0285033	0.0497426	0.0791305	0.142091
78.4	0.00801149	0.0285033	0.0497426	0.0791305	0.142091
78.6	0.00801149	0.0285033	0.0497426	0.0791305	0.142091
78.8	0.00801149	0.0285033	0.0497426	0.0791305	0.142091
79	0.00801149	0.0285033	0.0497426	0.0791305	0.142091
79.2	0.00801149	0.0285033	0.0497426	0.0791305	0.142091
79.4	0.00801149	0.0285033	0.0497426	0.0791305	0.142091
79.6	0.00801149	0.0285033	0.0497426	0.0791305	0.142091
79.8	0.00801149	0.0285033	0.0497426	0.0791305	0.142091
80	0.00801149	0.0285033	0.0497426	0.0791305	0.142091
80.2	0.00801149	0.0285033	0.0497426	0.0791305	0.142091
80.4	0.00801149	0.0285033	0.0497426	0.0791305	0.142091
80.6	0.00801149	0.0285033	0.0497426	0.0791305	0.142091
80.8	0.00801149	0.0285033	0.0497426	0.0791305	0.142091
81	0.00801149	0.0285033	0.0497426	0.0791305	0.142091
81.2	0.00801149	0.0285033	0.0497426	0.0791305	0.142091
81.4	0.00801149	0.0285033	0.0497426	0.0791305	0.142091
81.6	0.00801149	0.0285033	0.0497426	0.0791305	0.142091
81.8	0.00801149	0.0285033	0.0497426	0.0791305	0.142091
82	0.00801149	0.0285033	0.0497426	0.0791305	0.142091
82.2	0.00801149	0.0285033	0.0497426	0.0791305	0.142091
82.4	0.00801149	0.0285033	0.0497426	0.0791305	0.142091
82.6	0.00801149	0.0285033	0.0497426	0.0791305	0.142091
82.8	0.00801149	0.0285033	0.0497426	0.0791305	0.142091
83	0.00801149	0.0285033	0.0497426	0.0791305	0.142091
83.2	0.00801149	0.0285033	0.0497426	0.0791305	0.142091
83.4	0.00801149	0.0285033	0.0497426	0.0791305	0.142091
83.6	0.00801149	0.0285033	0.0497426	0.0791305	0.142091
83.8	0.00801149	0.0285033	0.0497426	0.0791305	0.142091
84	0.00801149	0.0285033	0.0497426	0.0791305	0.142091
84.2	0.00801149	0.0285033	0.0497426	0.0791305	0.142091
84.4	0.00801149	0.0285033	0.0497426	0.0791305	0.142091
84.6	0.00801149	0.0285033	0.0497426	0.0791305	0.142091
84.8	0.00801149	0.0285033	0.0497426	0.0791305	0.142091
85	0.00801149	0.0285033	0.0497426	0.0791305	0.142091
85.2	0.00801149	0.0285033	0.0497426	0.0791305	0.142091
85.4	0.00801149	0.0285033	0.0497426	0.0791305	0.142091
85.6	0.00801149	0.0285033	0.0497426	0.0791305	0.142091
85.8	0.00801149	0.0285033	0.0497426	0.0791305	0.142091
86	0.00801149	0.0285033	0.0497426	0.0791305	0.142091
86.2	0.00801149	0.0285033	0.0497426	0.0791305	0.142091
86.4	0.00801149	0.0285033	0.0497426	0.0791305	0.142091
86.6	0.00801149	0.0285033	0.0497426	0.0791305	0.142091
86.8	0.00801149	0.0285033	0.0497426	0.0791305	0.142091
87	0.00801149	0.0285033	0.0497426	0.0791305	0.142091
87.2	0.00801149	0.0285033	0.0497426	0.0791305	0.142091
87.4	0.00801149	0.0285033	0.0497426	0.0791305	0.142091
87.6	0.00801149	0.0285033	0.0497426	0.0791305	0.142091
87.8	0.00801149	0.0285033	0.0497426	0.0791305	0.142091
88	0.00801149	0.0285033	0.0497426	0.0791305	0.142091
88.2	0.00801149	0.0285033	0.0497426	0.0791305	0.142091
88.4	0.00801149	0.0285033	0.0497426	0.0791305	0.142091
88.6	0.00801149	0.0285033	0.0497426	0.0791305	0.142091
88.8	0.00801149	0.0285033	0.0497426	0.0791305	0.142091
89	0.00801149	0.0285033	0.0497426	0.0791305	0.142091
89.2	0.00801149	0.0285033	0.0497426	0.0791305	0.142091
89.4	0.00801149	0.0285033	0.0497426	0.0791305	0.142091
89.6	0.00801149	0.0285033	0.0497426	0.0791305	0.142091
89.8	0.00801149	0.0285033	0.0497426	0.0791305	0.142091
90	0.00801149	0.0285033	0.0497426	0.0791305	0.142091
90.2	0.00801149	0.0285033	0.0497426	0.0791305	0.142091
90.4	0.00801149	0.0285033	0.0497426	0.0791305	0.142091
90.6	0.00801149	0.0285033	0.0497426	0.0791305	0.142091
90.8	0.00801149	0.0285033	0.0497426	0.0791305	0.142091
91	0.00801149	0.0285033	0.0497426	0.0791305	0.142091
91.2	0.00801149	0.0285033	0.0497426	0.0791305	0.142091
91.4	0.00801149	0.0285033	0.0497426	0.0791305	0.142091
91.6	0.00801149	0.0285033	0.0497426	0.0791305	0.142091
91.8	0.00801149	0.0285033	0.0497426	0.0791305	0.142091
92	0.00801149	0.0285033	0.0497426	0.0791305	0.142091
92.2	0.00801149	0.0285033	0.0497426	0.0791305	0.142091
92.4	0.00801149	0.0285033	0.0497426	0.0791305	0.142091
92.6	0.00801149	0.0285033	0.0497426	0.0791305	0.142091
92.8	0.00801149	0.0285033	0.0497426	0.0791305	0.142091
93	0.00801149	0.0285033	0.0497426	0.0791305	0.142091
93.2	0.00801149	0.0285033	0.0497426	0.0791305	0.142091
93.4	0.00801149	0.0285033	0.0497426	0.0791305	0.142091
93.6	0.00801149	0.0285033	0.0497426	0.0791305	0.142091
93.8	0.00801149	0.0285033	0.0497426	0.0791305	0.142091
94	0.00801149	0.0285033	0.0497426	0.0791305	0.142091
94.2	0.00801149	0.0285033	0.0497426	0.0791305	0.142091
94.4	0.00801149	0.0285033	0.0497426	0.0791305	0.142091
94.6	0.00801149	0.0285033	0.0497426	0.0791305	0.142091
94.8	0.00801149	0.0285033	0.0497426	0.0791305	0.142091
95	0.00801149	0.0285033	0.0497426	0.0791305	0.142091
95.2	0.00801149	0.0285033	0.0497426	0.0791305	0.142091
95.4	0.00801149	0.0285033	0.0497426	0.0791305	0.142091
95.6	0.00801149	0.0285033	0.0497426	0.0791305	0.142091
95.8	0.00801149	0.0285033	0.0497426	0.0791305	0.142091
96	0.00801149	0.0285033	0.0497426	0.0791305	0.142091
96.2	0.00801149	0.0285033	0.0497426	0.0791305	0.142091
96.4	0.00801149	0.0285033	0.0497426	0.0791305	0.142091
96.6	0.00801149	0.0285033	0.0497426	0.0791305	0.142091
96.8	0.00801149	0.0285033	0.0497426	0.0791305	0.142091
97	0.00801149	0.0285033	0.0497426	0.0791305	0.142091
97.2	0.00801149	0.0285033	0.0497426	0.0791305	0.142091
97.4	0.00801149	0.0285033	0.0497426	0.0791305	0.142091
97.6	0.00801149	0.0285033	0.0497426	0.0791305	0.142091
97.8	0.00801149	0.0285033	0.0497426	0.0791305	0.142091
98	0.00801149	0.0285033	0.0497426	0.0791305	0.142091
98.2	0.00801149	0.0285033	0.0497426	0.0791305	0.142091
98.4	0.00801149	0.0285033	0.0497426	0.0791305	0.142091
98.6	0.00801149	0.0285033	0.0497426	0.0791305	0.142091
98.8	0.00801149	0.0285033	0.0497426	0.0791305	0.142091
99	0.00801149	0.0285033	0.0497426	0.0791305	0.142091
99.2	0.00801149	0.0285033	0.0497426	0.0791305	0.142091
99.4	0.00801149	0.0285033	0.0497426	0.0791305	0.142091
99.6	0.00801149	0.0285033	0.0497426	0.0791305	0.142091
99.8	0.00801149	0.0285033	0.0497426	0.0791305	0.142091
100	0.00801149	0.0285033	0.0497426	0.0791305	0.142091
100.2	0.00801149	0.0285033	0.0497426	0.0791305	0.142091
100.4	0.00801149	0.0285033	0.0497426	0.0791305	0.142091
100.6	0.00801149	0.0285033	0.0497426	0.0791305	0.142091
100.8	0.00801149	0.0285033	0.0497426	0.0791305	0.142091
101	0.00801149	0.0285033	0.0497426	0.0791305	0.142091
101.2	0.00801149	0.0285033	0.0497426	0.0791305	0.142091
101.4	0.00801149	0.0285033	0.0497426	0.0791305	0.142091
101.6	0.00801149	0.0285033	0.0497426	0.0791305	0.142091
101.8	0.00801149	0.0285033	0.0497426	0.0791305	0.142091
102	0.00801149	0.0285033	0.0497426	0.0791305	0.142091
102.2	0.00801149	0.0285033	0.0497426	0.0791305	0.142091
102.4	0.00801149	0.0285033	0.0497426	0.0791305	0.142091
102.6	0.00801149	0.0285033	0.0497426	0.0791305	0.142091
102.8	0.00801149	0.0285033	0.0497426	0.0791305	0.142091
103	0.00801149	0.0285033	0.0497426	0.0791305	0.142091
103.2	0.00801149	0.0285033	0.0497426	0.0791305	0.142091
103.4	0.00801149	0.0285033	0.0497426	0.0791305	0.142091
103.6	0.00801149	0.0285033	0.0497426	0.0791305	0.142091
103.8	0.00801149	0.0285033	0.0497426	0.0791305	0.142091
104	0.00801149	0.0285033	0.0497426	0.0791305	0.142091
104.2	0.00801149	0.0285033	0.0497426	0.0791305	0.142091
104.4	0.00801149	0.0285033	0.0497426	0.0791305	0.142091
104.6	0.00801149	0.0285033	0.0497426	0.0791305	0.142091
104.8	0.00801149	0.0285033	0.0497426	0.0791305	0.142091
105	0.00801149	0.0285033	0.0497426	0.0791305	0.142091
105.2	0.00801149	0.0285033	0.0497426	0.0791305	0.142091
105.4	0.00801149	0.0285033	0.0497426	0.0791305	0.142091
105.6	0.00801149	0.0285033	0.0497426	0.0791305	0.142091
105.8	0.00801149	0.0285033	0.0497426	0.0791305	0.142091
106	0.00801149	0.0285033	0.0497426	0.0791305	0.142091
106.2	0.00801149	0.0285033	0.0497426	0.0791305	0.142091
106.4	0.00801149	0.0285033	0.0497426	0.0791305	0.142091
106.6	0.00801149	0.0285033	0.0497426	0.0791305	0.142091
106.8	0.00801149	0.0285033	0.0497426	0.0791305	0.142091
107	0.00801149	0.0285033	0.0497426	0.0791305	0.142091
107.2	0.00801149	0.0285033	0.0497426	0.0791305	0.142091
107.4	0.00801149	0.0285033	0.0497426	0.0791305	0.142091
107.6	0.00801149	0.0285033	0.0497426	0.0791305	0.142091
107.8	0.00801149	0.0285033	0.0497426	0.0791305	0.142091
108	0.00801149	0.0285033	0.0497426	0.0791305	0.142091
108.2	0.00801149	0.0285033	0.0497426	0.0791305	0.142091
108.4	0.00801149	0.0285033	0.0497426	0.0791305	0.142091
108.6	0.00801149	0.0285033	0.0497426	0.0791305	0.142091
108.8	0.00801149	0.0285033	0.0497426	0.0791305	0.142091
109	0.00801149	0.0285033	0.0497426	0.0791305	0.142091
109.2	0.00801149	0.0285033	0.0497426	0.0791305	0.142091
109.4	0.00801149	0.0285033	0.0497426	0.0791305	0.142091
109.6	0.00801149	0.0285033	0.0497426	0.0791305	0.142091
109.8	0.00801149	0.0285033	0.0497426	0.0791305	0.142091
110	0.00801149	0.0285033	0.0497426	0.0791305	0.142091
110.2	0.00801149	0.0285033	0.0497426	0.0791305	0.142091
110.4	0.00801149	0.0285033	0.0497426	0.0791305	0.142091
110.6	0.00801149	0.0285033	0.0497426	0.0791305	0.142091
110.8	0.00801149	0.0285033	0.0497426	0.0791305	0.142091
111	0.00801149	0.0285033	0.0497426	0.0791305	0.142091
111.2	0.00801149	0.0285033	0.0497426	0.0791305	0.142091
111.4	0.00801149	0.0285033	0.0497426	0.0791305	0.142091
111.6	0.00801149	0.0285033	0.0497426	0.0791305	0.142091
111.8	0.00801149	0.0285033	0.0497426	0.0791305	0.142091
112	0.00801149	0.0285033	0.0497426	0.0791305	0.142091
112.2	0.00801149	0.0285033	0.0497426	0.0791305	0.142091
112.4	0.00801149	0.0285033	0.0497426	0.0791305	0.142091
112.6	0.00801149	0.0285033	0.0497426	0.0791305	0.142091
112.8	0.00801149	0.0285033	0.0497426	0.0791305	0.142091
113	0.00801149	0.0285033	0.0497426	0.0791305	0.142091
113.2	0.00801149	0.0285033	0.0497426	0.0791305	0.142091
113.4	0.00801149	0.0285033	0.0497426	0.0791305	0.142091
113.6	0.00801149	0.0285033	0.0497426	0.0791305	0.142091
113.8	0.00801149	0.0285033	0.0497426	0.0791305	0.142091
114	0.00801149	0.0285033	0.0497426	0.0791305	0.142091
114.2	0.00801149	0.0285033	0.0497426	0.0791305	0.142091
114.4	0.00801149	0.0285033	0.0497426	0.0791305	0.142091
114.6	0.00801149	0.0285033	0.0497426	0.0791305	0.142091
114.8	0.00801149	0.0285033	0.0497426	0.0791305	0.142091
115	0.00801149	0.0285033	0.0497426	0.0791305	0.142091
115.2	0.00801149	0.0285033	0.0497426	0.0791305	0.142091
115.4	0.00801149	0.0285033	0.0497426	0.0791305	0.142091
115.6	0.00801149	0.0285033	0.0497426	0.0791305	0.142091
115.8	0.00801149	0.0285033	0.0497426	0.0791305	0.142091
116	0.00801149	0.0285033	0.0497426	0.0791305	0.142091
116.2	0.00801149	0.0285033	0.0497426	0.0791305	0.142091
116.4	0.00801149	0.0285033	0.0497426	0.0791305	0.142091
116.6	0.00801149	0.0285033	0.0497426	0.0791305	0.142091
116.8	0.00801149	0.0285033	0.0497426	0.0791305	0.142091
117	0.00801149	0.0285033	0.0497426	0.0791305	0.142091
117.2	0.00801149	0.0285033	0.0497426	0.0791305	0.142091
117.4	0.00801149	0.0285033	0.0497426	0.0791305	0.142091
117.6	0.00801149	0.0285033	0.0497426	0.0791305	0.142091
117.8	0.00801149	0.0285033	0.0497426	0.0791305	0.142091
118	0.00801149	0.0285033	0.0497426	0.0791305	0.142091
118.2	0.00801149	0.0285033	0.0497426	0.0791305	0.142091
118.4	0.00801149	0.0285033	0.0497426	0.0791305	0.142091
118.6	0.00801149	0.0285033	0.0497426	0.0791305	0.142091
118.8	0.00801149	0.0285033	0.0497426	0.0791305	0.142091
119	0.00801149	0.0285033	0.0497426	0.0791305	0.142091
119.2	0.00801149	0.0285033	0.0497426	0.0791305	0.142091
119.4	0.00801149	0.0285033	0.0497426	0.0791305	0.142091
119.6	0.00801149	0.0285033	0.0497426	0.0791305	0.142091
119.8	0.00801149	0.0285033	0.0497426	0.0791305	0.142091
120	0.00636633	0.0285384	0.0498002	0.0792221	0.142255
120.2	0.00505901	0.022678	0.0395738	0.0629539	0.113043
120.4	0.00402015	0.0180211	0.0314473	0.0500264	0.0898299
120.6	0.00319461	0.0143205	0.0249896	0.0397535	0.0713834
120.8	0.0025386	0.0113798	0.019858	0.0315901	0.0567249
121	0.0020173	0.00904295	0.0157802	0.0251031	0.0450765
121.2	0.00160305	0.00718599	0.0125398	0.0199482	0.03582
121.4	0.00127386	0.00571035	0.00996472	0.0158519	0.0284644
121.6	0.00101228	0.00453773	0.00791847	0.0125967	0.0226193
121.8	0.00080441	0.00360591	0.00629242	0.01001	0.0179744
122	0.00063922	0.00286544	0.00500027	0.00795443	0.0142834
122.2	0.00050796	0.00227702	0.00397347	0.00632099	0.0113503
122.4	0.00040365	0.00180944	0.00315752	0.00502298	0.00901952
122.6	0.00032076	0.00143787	0.00250913	0.00399152	0.00716737
122.8	0.00025489	0.00114261	0.00199388	0.00317186	0.00569555
123	0.00020255	0.00090797	0.00158444	0.00252052	0.00452598
123.2	0.00016096	0.00072152	0.00125907	0.00200293	0.00359657
123.4	0.0001279	0.00057336	0.00100052	0.00159163	0.00285802
123.6	0.00010164	0.00045562	0.00079507	0.00126479	0.00227112
123.8	8.077e-05	0.00036206	0.0006318	0.00100507	0.00180475
124	6.418e-05	0.00028771	0.00050206	0.00079868	0.00143415
124.2	5.1e-05	0.00022863	0.00039896	0.00063467	0.00113965
124.4	4.053e-05	0.00018168	0.00031704	0.00050434	0.00090562
124.6	3.221e-05	0.00014437	0.00025193	0.00040077	0.00071965
124.8	2.559e-05	0.00011473	0.0002002	0.00031848	0.00057187
125	2.034e-05	9.117e-05	0.00015909	0.00025308	0.00045444
125.2	1.616e-05	7.245e-05	0.00012642	0.00020111	0.00036112
125.4	1.284e-05	5.757e-05	0.00010046	0.00015981	0.00028696
125.6	1.021e-05	4.575e-05	7.983e-05	0.00012699	0.00022804
125.8	8.11e-06	3.635e-05	6.344e-05	0.00010092	0.00018121
126	6.44e-06	2.889e-05	5.041e-05	8.019e-05	0.000144
126.2	5.12e-06	2.296e-05	4.006e-05	6.373e-05	0.00011443
126.4	4.07e-06	1.824e-05	3.183e-05	5.064e-05	9.093e-05
126.6	3.23e-06	1.45e-05	2.53e-05	4.024e-05	7.226e-05
126.8	2.57e-06	1.152e-05	2.01e-05	3.198e-05	5.742e-05
127	2.04e-06	9.15e-06	1.597e-05	2.541e-05	4.563e-05
127.2	1.62e-06	7.27e-06	1.269e-05	2.019e-05	3.626e-05
127.4	1.29e-06	5.78e-06	1.009e-05	1.605e-05	2.881e-05
127.6	1.02e-06	4.59e-06	8.02e-06	1.275e-05	2.29e-05
127.8	8.1e-07	3.65e-06	6.37e-06	1.013e-05	1.819e-05
128	6.5e-07	2.9e-06	5.06e-06	8.05e-06	1.446e-05
128.2	5.1e-07	2.3e-06	4.02e-06	6.4e-06	1.149e-05
128.4	4.1e-07	1.83e-06	3.2e-06	5.08e-06	9.13e-06
128.6	3.2e-07	1.46e-06	2.54e-06	4.04e-06	7.26e-06
128.8	2.6e-07	1.16e-06	2.02e-06	3.21e-06	5.77e-06
129	2.1e-07	9.2e-07	1.6e-06	2.55e-06	4.58e-06
129.2	1.6e-07	7.3e-07	1.27e-06	2.03e-06	3.64e-06
129.4	1.3e-07	5.8e-07	1.01e-06	1.61e-06	2.89e-06
129.6	1e-07	4.6e-07	8e-07	1.28e-06	2.3e-06
129.8	8e-08	3.7e-07	6.4e-07	1.02e-06	1.83e-06
130	6e-08	2.9e-07	5.1e-07	8.1e-07	1.45e-06
130.2	5e-08	2.3e-07	4e-07	6.4e-07	1.15e-06
130.4	4e-08	1.8e-07	3.2e-07	5.1e-07	9.2e-07
130.6	3e-08	1.5e-07	2.6e-07	4.1e-07	7.3e-07
130.8	3e-08	1.2e-07	2e-07	3.2e-07	5.8e-07
131	2e-08	9e-08	1.6e-07	2.6e-07	4.6e-07
131.2	2e-08	7e-08	1.3e-07	2e-07	3.7e-07
131.4	1e-08	6e-08	1e-07	1.6e-07	2.9e-07
131.6	1e-08	5e-08	8e-08	1.3e-07	2.3e-07
131.8	1e-08	4e-08	6e-08	1e-07	1.8e-07
132	1e-08	3e-08	5e-08	8e-08	1.5e-07
132.2	1e-08	2e-08	4e-08	6e-08	1.2e-07
132.4	0	2e-08	3e-08	5e-08	9e-08
132.6	0	1e-08	3e-08	4e-08	7e-08
132.8	0	1e-08	2e-08	3e-08	6e-08
133	0	1e-08	2e-08	3e-08	5e-08
133.2	0	1e-08	1e-08	2e-08	4e-08
133.4	0	1e-08	1e-08	2e-08	3e-08
133.6	0	0	1e-08	1e-08	2e-08
133.8	0	0	1e-08	1e-08	2e-08
134	0	0	1e-08	1e-08	1e-08
134.2	0	0	0	1e-08	1e-08
134.4	0	0	0	1e-08	1e-08
134.6	0	0	0	0	1e-08
134.8	0	0	0	0	1e-08
135	0	0	0	0	0
135.2	0	0	0	0	0
135.4	0	0	0	0	0
135.6	0	0	0	0	0
135.8	0	0	0	0	0
136	0	0	0	0	0
136.2	0	0	0	0	0
136.4	0	0	0	0	0
136.6	0	0	0	0	0
136.8	0	0	0	0	0
137	0	0	0	0	0
137.2	0	0	0	0	0
137.4	0	0	0	0	0
137.6	0	0	0	0	0
137.8	0	0	0	0	0
138	0	0	0	0	0
138.2	0	0	0	0	0
138.4	0	0	0	0	0
138.6	0	0	0	0	0
138.8	0	0	0	0	0
139	0	0	0	0	0
139.2	0	0	0	0	0
139.4	0	0	0	0	0
139.6	0	0	0	0	0
139.8	0	0	0	0	0
140	0	0	0	0	0
140.2	0	0	0	0	0
140.4	0	0	0	0	0
140.6	0	0	0	0	0
140.8	0	0	0	0	0
141	0	0	0	0	0
141.2	0	0	0	0	0
141.4	0	0	0	0	0
141.6	0	0	0	0	0
141.8	0	0	0	0	0
142	0	0	0	0	0
142.2	0	0	0	0	0
142.4	0	0	0	0	0
142.6	0	0	0	0	0
142.8	0	0	0	0	0
143	0	0	0	0	0
143.2	0	0	0	0	0
143.4	0	0	0	0	0
143.6	0	0	0	0	0
143.8	0	0	0	0	0
144	0	0	0	0	0
144.2	0	0	0	0	0
144.4	0	0	0	0	0
144.6	0	0	0	0	0
144.8	0	0	0	0	0
145	0	0	0	0	0
145.2	0	0	0	0	0
145.4	0	0	0	0	0
145.6	0	0	0	0	0
145.8	0	0	0	0	0
146	0	0	0	0	0
146.2	0	0	0	0	0
146.4	0	0	0	0	0
146.6	0	0	0	0	0
146.8	0	0	0	0	0
147	0	0	0	0	0
147.2	0	0	0	0	0
147.4	0	0	0	0	0
147.6	0	0	0	0	0
147.8	0	0	0	0	0
148	0	0	0	0	0
148.2	0	0	0	0	0
148.4	0	0	0	0	0
148.6	0	0	0	0	0
148.8	0	0	0	0	0
149	0	0	0	0	0
149.2	0	0	0	0	0
149.4	0	0	0	0	0
149.6	0	0	0	0	0
149.8	0	0	0	0	0
150	0	0	0	0	0
150.2	0	0	0	0	0
150.4	0	0	0	0	0
150.6	0	0	0	0	0
150.8	0	0	0	0	0
151	0	0	0	0	0
151.2	0	0	0	0	0
151.4	0	0	0	0	0
151.6	0	0	0	0	0
151.8	0	0	0	0	0
152	0	0	0	0	0
152.2	0	0	0	0	0
152.4	0	0	0	0	0
152.6	0	0	0	0	0
152.8	0	0	0	0	0
153	0	0	0	0	0
153.2	0	0	0	0	0
153.4	0	0	0	0	0
153.6	0	0	0	0	0
153.8	0	0	0	0	0
154	0	0	0	0	0
154.2	0	0	0	0	0
154.4	0	0	0	0	0
154.6	0	0	0	0	0
154.8	0	0	0	0	0
155	0	0	0	0	0
155.2	0	0	0	0	0
155.4	0	0	0	0	0
155.6	0	0	0	0	0
155.8	0	0	0	0	0
156	0	0	0	0	0
156.2	0	0	0	0	0
156.4	0	0	0	0	0
156.6	0	0	0	0	0
156.8	0	0	0	0	0
157	0	0	0	0	0
157.2	0	0	0	0	0
157.4	0	0	0	0	0
157.6	0	0	0	0	0
157.8	0	0	0	0	0
158	0	0	0	0	0
158.2	0	0	0	0	0
158.4	0	0	0	0	0
158.6	0	0	0	0	0
158.8	0	0	0	0	0
159	0	0	0	0	0
159.2	0	0	0	0	0
159.4	0	0	0	0	0
159.6	0	0	0	0	0
159.8	0	0	0	0	0
160	0	0	0	0	0
160.2	0	0	0	0	0
160.4	0	0	0	0	0
160.6	0	0	0	0	0
160.8	0	0	0	0	0
161	0	0	0	0	0
161.2	0	0	0	0	0
161.4	0	0	0	0	0
161.6	0	0	0	0	0
161.8	0	0	0	0	0
162	0	0	0	0	0
162.2	0	0	0	0	0
162.4	0	0	0	0	0
162.6	0	0	0	0	0
162.8	0	0	0	0	0
163	0	0	0	0	0
163.2	0	0	0	0	0
163.4	0	0	0	0	0
163.6	0	0	0	0	0
163.8	0	0	0	0	0
164	0	0	0	0	0
164.2	0	0	0	0	0
164.4	0	0	0	0	0
164.6	0	0	0	0	0
164.8	0	0	0	0	0
165	0	0	0	0	0
165.2	0	0	0	0	0
165.4	0	0	0	0	0
165.6	0	0	0	0	0
165.8	0	0	0	0	0
166	0	0	0	0	0
166.2	0	0	0	0	0
166.4	0	0	0	0	0
166.6	0	0	0	0	0
166.8	0	0	0	0	0
167	0	0	0	0	0
167.2	0	0	0	0	0
167.4	0	0	0	0	0
167.6	0	0	0	0	0
167.8	0	0	0	0	0
168	0	0	0	0	0
168.2	0	0	0	0	0
168.4	0	0	0	0	0
168.6	0	0	0	0	0
168.8	0	0	0	0	0
169	0	0	0	0	0
169.2	0	0	0	0	0
169.4	0	0	0	0	0
169.6	0	0	0	0	0
169.8	0	0	0	0	0
170	0	0	0	0	0
170.2	0	0	0	0	0
170.4	0	0	0	0	0
170.6	0	0	0	0	0
170.8	0	0	0	0	0
171	0	0	0	0	0
171.2	0	0	0	0	0
171.4	0	0	0	0	0
171.6	0	0	0	0	0
171.8	0	0	0	0	0
172	0	0	0	0	0
172.2	0	0	0	0	0
172.4	0	0	0	0	0
172.6	0	0	0	0	0
172.8	0	0	0	0	0
173	0	0	0	0	0
173.2	0	0	0	0	0
173.4	0	0	0	0	0
173.6	0	0	0	0	0
173.8	0	0	0	0	0
174	0	0	0	0	0
174.2	0	0	0	0	0
174.4	0	0	0	0	0
174.6	0	0	0	0	0
174.8	0	0	0	0	0
175	0	0	0	0	0
175.2	0	0	0	0	0
175.4	0	0	0	0	0
175.6	0	0	0	0	0
175.8	0	0	0	0	0
176	0	0	0	0	0
176.2	0	0	0	0	0
176.4	0	0	0	0	0
176.6	0	0	0	0	0
176.8	0	0	0	0	0
177	0	0	0	0	0
177.2	0	0	0	0	0
177.4	0	0	0	0	0
177.6	0	0	0	0	0
177.8	0	0	0	0	0
178	0	0	0	0	0
178.2	0	0	0	0	0
178.4	0	0	0	0	0
178.6	0	0	0	0	0
178.8	0	0	0	0	0
179	0	0	0	0	0
179.2	0	0	0	0	0
179.4	0	0	0	0	0
179.6	0	0	0	0	0
179.8	0	0	0	0	0
180	0	0	0	0	0
180.2	0	0	0	0	0
180.4	0	0	0	0	0
180.6	0	0	0	0	0
180.8	0	0	0	0	0
181	0	0	0	0	0
181.2	0	0	0	0	0
181.4	0	0	0	0	0
181.6	0	0	0	0	0
181.8	0	0	0	0	0
182	0	0	0	0	0
182.2	0	0	0	0	0
182.4	0	0	0	0	0
182.6	0	0	0	0	0
182.8	0	0	0	0	0
183	0	0	0	0	0
183.2	0	0	0	0	0
183.4	0	0	0	0	0
183.6	0	0	0	0	0
183.8	0	0	0	0	0
184	0	0	0	0	0
184.2	0	0	0	0	0
184.4	0	0	0	0	0
184.6	0	0	0	0	0
184.8	0	0	0	0	0
185	0	0	0	0	0
185.2	0	0	0	0	0
185.4	0	0	0	0	0
185.6	0	0	0	0	0
185.8	0	0	0	0	0
186	0	0	0	0	0
186.2	0	0	0	0	0
186.4	0	0	0	0	0
186.6	0	0	0	0	0
186.8	0	0	0	0	0
187	0	0	0	0	0
187.2	0	0	0	0	0
187.4	0	0	0	0	0
187.6	0	0	0	0	0
187.8	0	0	0	0	0
188	0	0	0	0	0
188.2	0	0	0	0	0
188.4	0	0	0	0	0
188.6	0	0	0	0	0
188.8	0	0	0	0	0
189	0	0	0	0	0
189.2	0	0	0	0	0
189.4	0	0	0	0	0
189.6	0	0	0	0	0
189.8	0	0	0	0	0
190	0	0	0	0	0
190.2	0	0	0	0	0
190.4	0	0	0	0	0
190.6	0	0	0	0	0
190.8	0	0	0	0	0
191	0	0	0	0	0
191.2	0	0	0	0	0
191.4	0	0	0	0	0
191.6	0	0	0	0	0
191.8	0	0	0	0	0
192	0	0	0	0	0
192.2	0	0	0	0	0
192.4	0	0	0	0	0
192.6	0	0	0	0	0
192.8	0	0	0	0	0
193	0	0	0	0	0
193.2	0	0	0	0	0
193.4	0	0	0	0	0
193.6	0	0	0	0	0
193.8	0	0	0	0	0
194	0	0	0	0	0
194.2	0	0	0	0	0
194.4	0	0	0	0	0
194.6	0	0	0	0	0
194.8	0	0	0	0	0
195	0	0	0	0	0
195.2	0	0	0	0	0
195.4	0	0	0	0	0
195.6	0	0	0	0	0
195.8	0	0	0	0	0
196	0	0	0	0	0
196.2	0	0	0	0	0
196.4	0	0	0	0	0
196.6	0	0	0	0	0
196.8	0	0	0	0	0
197	0	0	0	0	0
197.2	0	0	0	0	0
197.4	0	0	0	0	0
197.6	0	0	0	0	0
197.8	0	0	0	0	0
198	0	0	0	0	0
198.2	0	0	0	0	0
198.4	0	0	0	0	0
198.6	0	0	0	0	0
198.8	0	0	0	0	0
199	0	0	0	0	0
199.2	0	0	0	0	0
199.4	0	0	0	0	0
199.6	0	0	0	0	0
199.8	0	0	0	0	0
200	0	0	0	0	0
200.2	0	0	0	0	0
200.4	0	0	0	0	0
200.6	0	0	0	0	0
200.8	0	0	0	0	0
201	0	0	0	0	0
201.2	0	0	0	0	0
201.4	0	0	0	0	0
201.6	0	0	0	0	0
201.8	0	0	0	0	0
202	0	0	0	0	0
202.2	0	0	0	0	0
202.4	0	0	0	0	0
202.6	0	0	0	0	0
202.8	0	0	0	0	0
203	0	0	0	0	0
203.2	0	0	0	0	0
203.4	0	0	0	0	0
203.6	0	0	0	0	0
203.8	0	0	0	0	0
204	0	0	0	0	0
204.2	0	0	0	0	0
204.4	0	0	0	0	0
204.6	0	0	0	0	0
204.8	0	0	0	0	0
205	0	0	0	0	0
205.2	0	0	0	0	0
205.4	0	0	0	0	0
205.6	0	0	0	0	0
205.8	0	0	0	0	0
206	0	0	0	0	0
206.2	0	0	0	0	0
206.4	0	0	0	0	0
206.6	0	0	0	0	0
206.8	0	0	0	0	0
207	0	0	0	0	0
207.2	0	0	0	0	0
207.4	0	0	0	0	0
207.6	0	0	0	0	0
207.8	0	0	0	0	0
208	0	0	0	0	0
208.2	0	0	0	0	0
208.4	0	0	0	0	0
208.6	0	0	0	0	0
208.8	0	0	0	0	0
209	0	0	0	0	0
209.2	0	0	0	0	0
209.4	0	0	0	0	0
209.6	0	0	0	0	0
209.8	0	0	0	0	0
210	0	0	0	0	0
210.2	0	0	0	0	0
210.4	0	0	0	0	0
210.6	0	0	0	0	0
210.8	0	0	0	0	0
211	0	0	0	0	0
211.2	0	0	0	0	0
211.4	0	0	0	0	0
211.6	0	0	0	0	0
211.8	0	0	0	0	0
212	0	0	0	0	0
212.2	0	0	0	0	0
212.4	0	0	0	0	0
212.6	0	0	0	0	0
212.8	0	0	0	0	0
213	0	0	0	0	0
213.2	0	0	0	0	0
213.4	0	0	0	0	0
213.6	0	0	0	0	0
213.8	0	0	0	0	0
214	0	0	0	0	0
214.2	0	0	0	0	0
214.4	0	0	0	0	0
214.6	0	0	0	0	0
214.8	0	0	0	0	0
215	0	0	0	0	0
215.2	0	0	0	0	0
215.4	0	0	0	0	0
215.6	0	0	0	0	0
215.8	0	0	0	0	0
216	0	0	0	0	0
216.2	0	0	0	0	0
216.4	0	0	0	0	0
216.6	0	0	0	0	0
216.8	0	0	0	0	0
217	0	0	0	0	0
217.2	0	0	0	0	0
217.4	0	0	0	0	0
217.6	0	0	0	0	0
217.8	0	0	0	0	0
218	0	0	0	0	0
218.2	0	0	0	0	0
218.4	0	0	0	0	0
218.6	0	0	0	0	0
218.8	0	0	0	0	0
219	0	0	0	0	0
219.2	0	0	0	0	0
219.4	0	0	0	0	0
219.6	0	0	0	0	0
219.8	0	0	0	0	0
220	0	0	0	0	0
220.2	0	0	0	0	0
220.4	0	0	0	0	0
220.6	0	0	0	0	0
220.8	0	0	0	0	0
221	0	0	0	0	0
221.2	0	0	0	0	0
221.4	0	0	0	0	0
221.6	0	0	0	0	0
221.8	0	0	0	0	0
222	0	0	0	0	0
222.2	0	0	0	0	0
222.4	0	0	0	0	0
222.6	0	0	0	0	0
222.8	0	0	0	0	0
223	0	0	0	0	0
223.2	0	0	0	0	0
223.4	0	0	0	0	0
223.6	0	0	0	0	0
223.8	0	0	0	0	0
224	0	0	0	0	0
224.2	0	0	0	0	0
224.4	0	0	0	0	0
224.6	0	0	0	0	0
224.8	0	0	0	0	0
225	0	0	0	0	0
225.2	0	0	0	0	0
225.4	0	0	0	0	0
225.6	0	0	0	0	0
225.8	0	0	0	0	0
226	0	0	0	0	0
226.2	0	0	0	0	0
226.4	0	0	0	0	0
226.6	0	0	0	0	0
226.8	0	0	0	0	0
227	0	0	0	0	0
227.2	0	0	0	0	0
227.4	0	0	0	0	0
227.6	0	0	0	0	0
227.8	0	0	0	0	0
228	0	0	0	0	0
228.2	0	0	0	0	0
228.4	0	0	0	0	0
228.6	0	0	0	0	0
228.8	0	0	0	0	0
229	0	0	0	0	0
229.2	0	0	0	0	0
229.4	0	0	0	0	0
229.6	0	0	0	0	0
229.8	0	0	0	0	0
230	0	0	0	0	0
230.2	0	0	0	0	0
230.4	0	0	0	0	0
230.6	0	0	0	0	0
230.8	0	0	0	0	0
231	0	0	0	0	0
231.2	0	0	0	0	0
231.4	0	0	0	0	0
231.6	0	0	0	0	0
231.8	0	0	0	0	0
232	0	0	0	0	0
232.2	0	0	0	0	0
232.4	0	0	0	0	0
232.6	0	0	0	0	0
232.8	0	0	0	0	0
233	0	0	0	0	0
233.2	0	0	0	0	0
233.4	0	0	0	0	0
233.6	0	0	0	0	0
233.8	0	0	0	0	0
234	0	0	0	0	0
234.2	0	0	0	0	0
234.4	0	0	0	0	0
234.6	0	0	0	0	0
234.8	0	0	0	0	0
235	0	0	0	0	0
235.2	0	0	0	0	0
235.4	0	0	0	0	0
235.6	0	0	0	0	0
235.8	0	0	0	0	0
236	0	0	0	0	0
236.2	0	0	0	0	0
236.4	0	0	0	0	0
236.6	0	0	0	0	0
236.8	0	0	0	0	0
237	0	0	0	0	0
237.2	0	0	0	0	0
237.4	0	0	0	0	0
237.6	0	0	0	0	0
237.8	0	0	0	0	0
238	0	0	0	0	0
238.2	0	0	0	0	0
238.4	0	0	0	0	0
238.6	0	0	0	0	0
238.8	0	0	0	0	0
239	0	0	0	0	0
239.2	0	0	0	0	0
239.4	0	0	0	0	0
239.6	0	0	0	0	0
	-99999	-99999	0	0	0
