# Supplementary material for: Structure-guided screening identifies Tucatinib as dual inhibitor for MCT1/2
Source: EMBO Rep. 2025 Dec 11;27(3):677–703. doi: 10.1038/s44319-025-00661-9 (PMC12894981; doi:10.1038/s44319-025-00661-9)
Supplement: Supplementary file 6 — Source data Fig. 4 [file 44319_2025_661_MOESM6_ESM.zip › Figure 4/Figure 4O.xlsx]

## Sheet: Fig.4O
X(time)	Y(response)
time	3.12 μM	6.25 μM	12.50 μM	25.00 μM	50.00 μM
0	0	0	0	0	0
0.2	0.00550646	0.0109281	0.0214547	0.0413632	0.0769877
0.4	0.00974582	0.0191787	0.0370327	0.069141	0.121216
0.6	0.0130096	0.0254077	0.0483436	0.0877954	0.146624
0.8	0.0155224	0.0301106	0.0565563	0.100323	0.161221
1	0.017457	0.0336611	0.0625193	0.108736	0.169607
1.2	0.0189464	0.0363418	0.0668491	0.114386	0.174424
1.4	0.0200931	0.0383656	0.0699928	0.11818	0.177192
1.6	0.0209759	0.0398936	0.0722754	0.120728	0.178782
1.8	0.0216556	0.0410472	0.0739328	0.122439	0.179695
2	0.0221788	0.0419181	0.0751362	0.123588	0.18022
2.2	0.0225817	0.0425757	0.07601	0.12436	0.180521
2.4	0.0228918	0.0430721	0.0766444	0.124878	0.180694
2.6	0.0231306	0.0434469	0.077105	0.125226	0.180794
2.8	0.0233145	0.0437299	0.0774395	0.12546	0.180851
3	0.023456	0.0439436	0.0776823	0.125617	0.180884
3.2	0.023565	0.0441049	0.0778587	0.125722	0.180903
3.4	0.0236489	0.0442266	0.0779867	0.125793	0.180914
3.6	0.0237135	0.0443186	0.0780797	0.125841	0.18092
3.8	0.0237632	0.044388	0.0781472	0.125873	0.180923
4	0.0238015	0.0444404	0.0781962	0.125894	0.180925
4.2	0.0238309	0.04448	0.0782318	0.125909	0.180927
4.4	0.0238536	0.0445098	0.0782576	0.125918	0.180927
4.6	0.0238711	0.0445324	0.0782764	0.125925	0.180928
4.8	0.0238846	0.0445494	0.07829	0.125929	0.180928
5	0.0238949	0.0445623	0.0782999	0.125932	0.180928
5.2	0.0239029	0.044572	0.0783071	0.125934	0.180928
5.4	0.023909	0.0445793	0.0783123	0.125935	0.180928
5.6	0.0239137	0.0445848	0.0783161	0.125936	0.180928
5.8	0.0239174	0.044589	0.0783188	0.125937	0.180928
6	0.0239202	0.0445922	0.0783208	0.125937	0.180928
6.2	0.0239223	0.0445945	0.0783222	0.125937	0.180928
6.4	0.023924	0.0445963	0.0783233	0.125938	0.180928
6.6	0.0239253	0.0445977	0.0783241	0.125938	0.180928
6.8	0.0239262	0.0445987	0.0783246	0.125938	0.180928
7	0.023927	0.0445995	0.078325	0.125938	0.180928
7.2	0.0239276	0.0446001	0.0783253	0.125938	0.180928
7.4	0.023928	0.0446005	0.0783255	0.125938	0.180928
7.6	0.0239284	0.0446008	0.0783257	0.125938	0.180928
7.8	0.0239286	0.0446011	0.0783258	0.125938	0.180928
8	0.0239289	0.0446013	0.0783259	0.125938	0.180928
8.2	0.023929	0.0446014	0.0783259	0.125938	0.180928
8.4	0.0239291	0.0446015	0.078326	0.125938	0.180928
8.6	0.0239292	0.0446016	0.078326	0.125938	0.180928
8.8	0.0239293	0.0446017	0.078326	0.125938	0.180928
9	0.0239294	0.0446017	0.078326	0.125938	0.180928
9.2	0.0239294	0.0446018	0.0783261	0.125938	0.180928
9.4	0.0239294	0.0446018	0.0783261	0.125938	0.180928
9.6	0.0239295	0.0446018	0.0783261	0.125938	0.180928
9.8	0.0239295	0.0446018	0.0783261	0.125938	0.180928
10	0.0239295	0.0446018	0.0783261	0.125938	0.180928
10.2	0.0239295	0.0446018	0.0783261	0.125938	0.180928
10.4	0.0239295	0.0446019	0.0783261	0.125938	0.180928
10.6	0.0239295	0.0446019	0.0783261	0.125938	0.180928
10.8	0.0239295	0.0446019	0.0783261	0.125938	0.180928
11	0.0239295	0.0446019	0.0783261	0.125938	0.180928
11.2	0.0239295	0.0446019	0.0783261	0.125938	0.180928
11.4	0.0239295	0.0446019	0.0783261	0.125938	0.180928
11.6	0.0239295	0.0446019	0.0783261	0.125938	0.180928
11.8	0.0239295	0.0446019	0.0783261	0.125938	0.180928
12	0.0239295	0.0446019	0.0783261	0.125938	0.180928
12.2	0.0239295	0.0446019	0.0783261	0.125938	0.180928
12.4	0.0239295	0.0446019	0.0783261	0.125938	0.180928
12.6	0.0239295	0.0446019	0.0783261	0.125938	0.180928
12.8	0.0239295	0.0446019	0.0783261	0.125938	0.180928
13	0.0239295	0.0446019	0.0783261	0.125938	0.180928
13.2	0.0239295	0.0446019	0.0783261	0.125938	0.180928
13.4	0.0239295	0.0446019	0.0783261	0.125938	0.180928
13.6	0.0239295	0.0446019	0.0783261	0.125938	0.180928
13.8	0.0239295	0.0446019	0.0783261	0.125938	0.180928
14	0.0239295	0.0446019	0.0783261	0.125938	0.180928
14.2	0.0239295	0.0446019	0.0783261	0.125938	0.180928
14.4	0.0239295	0.0446019	0.0783261	0.125938	0.180928
14.6	0.0239295	0.0446019	0.0783261	0.125938	0.180928
14.8	0.0239295	0.0446019	0.0783261	0.125938	0.180928
15	0.0239295	0.0446019	0.0783261	0.125938	0.180928
15.2	0.0239295	0.0446019	0.0783261	0.125938	0.180928
15.4	0.0239295	0.0446019	0.0783261	0.125938	0.180928
15.6	0.0239295	0.0446019	0.0783261	0.125938	0.180928
15.8	0.0239295	0.0446019	0.0783261	0.125938	0.180928
16	0.0239295	0.0446019	0.0783261	0.125938	0.180928
16.2	0.0239295	0.0446019	0.0783261	0.125938	0.180928
16.4	0.0239295	0.0446019	0.0783261	0.125938	0.180928
16.6	0.0239295	0.0446019	0.0783261	0.125938	0.180928
16.8	0.0239295	0.0446019	0.0783261	0.125938	0.180928
17	0.0239295	0.0446019	0.0783261	0.125938	0.180928
17.2	0.0239295	0.0446019	0.0783261	0.125938	0.180928
17.4	0.0239295	0.0446019	0.0783261	0.125938	0.180928
17.6	0.0239295	0.0446019	0.0783261	0.125938	0.180928
17.8	0.0239295	0.0446019	0.0783261	0.125938	0.180928
18	0.0239295	0.0446019	0.0783261	0.125938	0.180928
18.2	0.0239295	0.0446019	0.0783261	0.125938	0.180928
18.4	0.0239295	0.0446019	0.0783261	0.125938	0.180928
18.6	0.0239295	0.0446019	0.0783261	0.125938	0.180928
18.8	0.0239295	0.0446019	0.0783261	0.125938	0.180928
19	0.0239295	0.0446019	0.0783261	0.125938	0.180928
19.2	0.0239295	0.0446019	0.0783261	0.125938	0.180928
19.4	0.0239295	0.0446019	0.0783261	0.125938	0.180928
19.6	0.0239295	0.0446019	0.0783261	0.125938	0.180928
19.8	0.0239295	0.0446019	0.0783261	0.125938	0.180928
20	0.0239295	0.0446019	0.0783261	0.125938	0.180928
20.2	0.0239295	0.0446019	0.0783261	0.125938	0.180928
20.4	0.0239295	0.0446019	0.0783261	0.125938	0.180928
20.6	0.0239295	0.0446019	0.0783261	0.125938	0.180928
20.8	0.0239295	0.0446019	0.0783261	0.125938	0.180928
21	0.0239295	0.0446019	0.0783261	0.125938	0.180928
21.2	0.0239295	0.0446019	0.0783261	0.125938	0.180928
21.4	0.0239295	0.0446019	0.0783261	0.125938	0.180928
21.6	0.0239295	0.0446019	0.0783261	0.125938	0.180928
21.8	0.0239295	0.0446019	0.0783261	0.125938	0.180928
22	0.0239295	0.0446019	0.0783261	0.125938	0.180928
22.2	0.0239295	0.0446019	0.0783261	0.125938	0.180928
22.4	0.0239295	0.0446019	0.0783261	0.125938	0.180928
22.6	0.0239295	0.0446019	0.0783261	0.125938	0.180928
22.8	0.0239295	0.0446019	0.0783261	0.125938	0.180928
23	0.0239295	0.0446019	0.0783261	0.125938	0.180928
23.2	0.0239295	0.0446019	0.0783261	0.125938	0.180928
23.4	0.0239295	0.0446019	0.0783261	0.125938	0.180928
23.6	0.0239295	0.0446019	0.0783261	0.125938	0.180928
23.8	0.0239295	0.0446019	0.0783261	0.125938	0.180928
24	0.0239295	0.0446019	0.0783261	0.125938	0.180928
24.2	0.0239295	0.0446019	0.0783261	0.125938	0.180928
24.4	0.0239295	0.0446019	0.0783261	0.125938	0.180928
24.6	0.0239295	0.0446019	0.0783261	0.125938	0.180928
24.8	0.0239295	0.0446019	0.0783261	0.125938	0.180928
25	0.0239295	0.0446019	0.0783261	0.125938	0.180928
25.2	0.0239295	0.0446019	0.0783261	0.125938	0.180928
25.4	0.0239295	0.0446019	0.0783261	0.125938	0.180928
25.6	0.0239295	0.0446019	0.0783261	0.125938	0.180928
25.8	0.0239295	0.0446019	0.0783261	0.125938	0.180928
26	0.0239295	0.0446019	0.0783261	0.125938	0.180928
26.2	0.0239295	0.0446019	0.0783261	0.125938	0.180928
26.4	0.0239295	0.0446019	0.0783261	0.125938	0.180928
26.6	0.0239295	0.0446019	0.0783261	0.125938	0.180928
26.8	0.0239295	0.0446019	0.0783261	0.125938	0.180928
27	0.0239295	0.0446019	0.0783261	0.125938	0.180928
27.2	0.0239295	0.0446019	0.0783261	0.125938	0.180928
27.4	0.0239295	0.0446019	0.0783261	0.125938	0.180928
27.6	0.0239295	0.0446019	0.0783261	0.125938	0.180928
27.8	0.0239295	0.0446019	0.0783261	0.125938	0.180928
28	0.0239295	0.0446019	0.0783261	0.125938	0.180928
28.2	0.0239295	0.0446019	0.0783261	0.125938	0.180928
28.4	0.0239295	0.0446019	0.0783261	0.125938	0.180928
28.6	0.0239295	0.0446019	0.0783261	0.125938	0.180928
28.8	0.0239295	0.0446019	0.0783261	0.125938	0.180928
29	0.0239295	0.0446019	0.0783261	0.125938	0.180928
29.2	0.0239295	0.0446019	0.0783261	0.125938	0.180928
29.4	0.0239295	0.0446019	0.0783261	0.125938	0.180928
29.6	0.0239295	0.0446019	0.0783261	0.125938	0.180928
29.8	0.0239295	0.0446019	0.0783261	0.125938	0.180928
30	0.0239295	0.0446019	0.0783261	0.125938	0.180928
30.2	0.0239295	0.0446019	0.0783261	0.125938	0.180928
30.4	0.0239295	0.0446019	0.0783261	0.125938	0.180928
30.6	0.0239295	0.0446019	0.0783261	0.125938	0.180928
30.8	0.0239295	0.0446019	0.0783261	0.125938	0.180928
31	0.0239295	0.0446019	0.0783261	0.125938	0.180928
31.2	0.0239295	0.0446019	0.0783261	0.125938	0.180928
31.4	0.0239295	0.0446019	0.0783261	0.125938	0.180928
31.6	0.0239295	0.0446019	0.0783261	0.125938	0.180928
31.8	0.0239295	0.0446019	0.0783261	0.125938	0.180928
32	0.0239295	0.0446019	0.0783261	0.125938	0.180928
32.2	0.0239295	0.0446019	0.0783261	0.125938	0.180928
32.4	0.0239295	0.0446019	0.0783261	0.125938	0.180928
32.6	0.0239295	0.0446019	0.0783261	0.125938	0.180928
32.8	0.0239295	0.0446019	0.0783261	0.125938	0.180928
33	0.0239295	0.0446019	0.0783261	0.125938	0.180928
33.2	0.0239295	0.0446019	0.0783261	0.125938	0.180928
33.4	0.0239295	0.0446019	0.0783261	0.125938	0.180928
33.6	0.0239295	0.0446019	0.0783261	0.125938	0.180928
33.8	0.0239295	0.0446019	0.0783261	0.125938	0.180928
34	0.0239295	0.0446019	0.0783261	0.125938	0.180928
34.2	0.0239295	0.0446019	0.0783261	0.125938	0.180928
34.4	0.0239295	0.0446019	0.0783261	0.125938	0.180928
34.6	0.0239295	0.0446019	0.0783261	0.125938	0.180928
34.8	0.0239295	0.0446019	0.0783261	0.125938	0.180928
35	0.0239295	0.0446019	0.0783261	0.125938	0.180928
35.2	0.0239295	0.0446019	0.0783261	0.125938	0.180928
35.4	0.0239295	0.0446019	0.0783261	0.125938	0.180928
35.6	0.0239295	0.0446019	0.0783261	0.125938	0.180928
35.8	0.0239295	0.0446019	0.0783261	0.125938	0.180928
36	0.0239295	0.0446019	0.0783261	0.125938	0.180928
36.2	0.0239295	0.0446019	0.0783261	0.125938	0.180928
36.4	0.0239295	0.0446019	0.0783261	0.125938	0.180928
36.6	0.0239295	0.0446019	0.0783261	0.125938	0.180928
36.8	0.0239295	0.0446019	0.0783261	0.125938	0.180928
37	0.0239295	0.0446019	0.0783261	0.125938	0.180928
37.2	0.0239295	0.0446019	0.0783261	0.125938	0.180928
37.4	0.0239295	0.0446019	0.0783261	0.125938	0.180928
37.6	0.0239295	0.0446019	0.0783261	0.125938	0.180928
37.8	0.0239295	0.0446019	0.0783261	0.125938	0.180928
38	0.0239295	0.0446019	0.0783261	0.125938	0.180928
38.2	0.0239295	0.0446019	0.0783261	0.125938	0.180928
38.4	0.0239295	0.0446019	0.0783261	0.125938	0.180928
38.6	0.0239295	0.0446019	0.0783261	0.125938	0.180928
38.8	0.0239295	0.0446019	0.0783261	0.125938	0.180928
39	0.0239295	0.0446019	0.0783261	0.125938	0.180928
39.2	0.0239295	0.0446019	0.0783261	0.125938	0.180928
39.4	0.0239295	0.0446019	0.0783261	0.125938	0.180928
39.6	0.0239295	0.0446019	0.0783261	0.125938	0.180928
39.8	0.0239295	0.0446019	0.0783261	0.125938	0.180928
40	0.0239295	0.0446019	0.0783261	0.125938	0.180928
40.2	0.0239295	0.0446019	0.0783261	0.125938	0.180928
40.4	0.0239295	0.0446019	0.0783261	0.125938	0.180928
40.6	0.0239295	0.0446019	0.0783261	0.125938	0.180928
40.8	0.0239295	0.0446019	0.0783261	0.125938	0.180928
41	0.0239295	0.0446019	0.0783261	0.125938	0.180928
41.2	0.0239295	0.0446019	0.0783261	0.125938	0.180928
41.4	0.0239295	0.0446019	0.0783261	0.125938	0.180928
41.6	0.0239295	0.0446019	0.0783261	0.125938	0.180928
41.8	0.0239295	0.0446019	0.0783261	0.125938	0.180928
42	0.0239295	0.0446019	0.0783261	0.125938	0.180928
42.2	0.0239295	0.0446019	0.0783261	0.125938	0.180928
42.4	0.0239295	0.0446019	0.0783261	0.125938	0.180928
42.6	0.0239295	0.0446019	0.0783261	0.125938	0.180928
42.8	0.0239295	0.0446019	0.0783261	0.125938	0.180928
43	0.0239295	0.0446019	0.0783261	0.125938	0.180928
43.2	0.0239295	0.0446019	0.0783261	0.125938	0.180928
43.4	0.0239295	0.0446019	0.0783261	0.125938	0.180928
43.6	0.0239295	0.0446019	0.0783261	0.125938	0.180928
43.8	0.0239295	0.0446019	0.0783261	0.125938	0.180928
44	0.0239295	0.0446019	0.0783261	0.125938	0.180928
44.2	0.0239295	0.0446019	0.0783261	0.125938	0.180928
44.4	0.0239295	0.0446019	0.0783261	0.125938	0.180928
44.6	0.0239295	0.0446019	0.0783261	0.125938	0.180928
44.8	0.0239295	0.0446019	0.0783261	0.125938	0.180928
45	0.0239295	0.0446019	0.0783261	0.125938	0.180928
45.2	0.0239295	0.0446019	0.0783261	0.125938	0.180928
45.4	0.0239295	0.0446019	0.0783261	0.125938	0.180928
45.6	0.0239295	0.0446019	0.0783261	0.125938	0.180928
45.8	0.0239295	0.0446019	0.0783261	0.125938	0.180928
46	0.0239295	0.0446019	0.0783261	0.125938	0.180928
46.2	0.0239295	0.0446019	0.0783261	0.125938	0.180928
46.4	0.0239295	0.0446019	0.0783261	0.125938	0.180928
46.6	0.0239295	0.0446019	0.0783261	0.125938	0.180928
46.8	0.0239295	0.0446019	0.0783261	0.125938	0.180928
47	0.0239295	0.0446019	0.0783261	0.125938	0.180928
47.2	0.0239295	0.0446019	0.0783261	0.125938	0.180928
47.4	0.0239295	0.0446019	0.0783261	0.125938	0.180928
47.6	0.0239295	0.0446019	0.0783261	0.125938	0.180928
47.8	0.0239295	0.0446019	0.0783261	0.125938	0.180928
48	0.0239295	0.0446019	0.0783261	0.125938	0.180928
48.2	0.0239295	0.0446019	0.0783261	0.125938	0.180928
48.4	0.0239295	0.0446019	0.0783261	0.125938	0.180928
48.6	0.0239295	0.0446019	0.0783261	0.125938	0.180928
48.8	0.0239295	0.0446019	0.0783261	0.125938	0.180928
49	0.0239295	0.0446019	0.0783261	0.125938	0.180928
49.2	0.0239295	0.0446019	0.0783261	0.125938	0.180928
49.4	0.0239295	0.0446019	0.0783261	0.125938	0.180928
49.6	0.0239295	0.0446019	0.0783261	0.125938	0.180928
49.8	0.0239295	0.0446019	0.0783261	0.125938	0.180928
50	0.0239295	0.0446019	0.0783261	0.125938	0.180928
50.2	0.0239295	0.0446019	0.0783261	0.125938	0.180928
50.4	0.0239295	0.0446019	0.0783261	0.125938	0.180928
50.6	0.0239295	0.0446019	0.0783261	0.125938	0.180928
50.8	0.0239295	0.0446019	0.0783261	0.125938	0.180928
51	0.0239295	0.0446019	0.0783261	0.125938	0.180928
51.2	0.0239295	0.0446019	0.0783261	0.125938	0.180928
51.4	0.0239295	0.0446019	0.0783261	0.125938	0.180928
51.6	0.0239295	0.0446019	0.0783261	0.125938	0.180928
51.8	0.0239295	0.0446019	0.0783261	0.125938	0.180928
52	0.0239295	0.0446019	0.0783261	0.125938	0.180928
52.2	0.0239295	0.0446019	0.0783261	0.125938	0.180928
52.4	0.0239295	0.0446019	0.0783261	0.125938	0.180928
52.6	0.0239295	0.0446019	0.0783261	0.125938	0.180928
52.8	0.0239295	0.0446019	0.0783261	0.125938	0.180928
53	0.0239295	0.0446019	0.0783261	0.125938	0.180928
53.2	0.0239295	0.0446019	0.0783261	0.125938	0.180928
53.4	0.0239295	0.0446019	0.0783261	0.125938	0.180928
53.6	0.0239295	0.0446019	0.0783261	0.125938	0.180928
53.8	0.0239295	0.0446019	0.0783261	0.125938	0.180928
54	0.0239295	0.0446019	0.0783261	0.125938	0.180928
54.2	0.0239295	0.0446019	0.0783261	0.125938	0.180928
54.4	0.0239295	0.0446019	0.0783261	0.125938	0.180928
54.6	0.0239295	0.0446019	0.0783261	0.125938	0.180928
54.8	0.0239295	0.0446019	0.0783261	0.125938	0.180928
55	0.0239295	0.0446019	0.0783261	0.125938	0.180928
55.2	0.0239295	0.0446019	0.0783261	0.125938	0.180928
55.4	0.0239295	0.0446019	0.0783261	0.125938	0.180928
55.6	0.0239295	0.0446019	0.0783261	0.125938	0.180928
55.8	0.0239295	0.0446019	0.0783261	0.125938	0.180928
56	0.0239295	0.0446019	0.0783261	0.125938	0.180928
56.2	0.0239295	0.0446019	0.0783261	0.125938	0.180928
56.4	0.0239295	0.0446019	0.0783261	0.125938	0.180928
56.6	0.0239295	0.0446019	0.0783261	0.125938	0.180928
56.8	0.0239295	0.0446019	0.0783261	0.125938	0.180928
57	0.0239295	0.0446019	0.0783261	0.125938	0.180928
57.2	0.0239295	0.0446019	0.0783261	0.125938	0.180928
57.4	0.0239295	0.0446019	0.0783261	0.125938	0.180928
57.6	0.0239295	0.0446019	0.0783261	0.125938	0.180928
57.8	0.0239295	0.0446019	0.0783261	0.125938	0.180928
58	0.0239295	0.0446019	0.0783261	0.125938	0.180928
58.2	0.0239295	0.0446019	0.0783261	0.125938	0.180928
58.4	0.0239295	0.0446019	0.0783261	0.125938	0.180928
58.6	0.0239295	0.0446019	0.0783261	0.125938	0.180928
58.8	0.0239295	0.0446019	0.0783261	0.125938	0.180928
59	0.0239295	0.0446019	0.0783261	0.125938	0.180928
59.2	0.0239295	0.0446019	0.0783261	0.125938	0.180928
59.4	0.0239295	0.0446019	0.0783261	0.125938	0.180928
59.6	0.0239295	0.0446019	0.0783261	0.125938	0.180928
59.8	0.0239295	0.0446019	0.0783261	0.125938	0.180928
60	0.0239295	0.0446019	0.0783261	0.125938	0.180928
60.2	0.0239295	0.0446019	0.0783261	0.125938	0.180928
60.4	0.0239295	0.0446019	0.0783261	0.125938	0.180928
60.6	0.0239295	0.0446019	0.0783261	0.125938	0.180928
60.8	0.0239295	0.0446019	0.0783261	0.125938	0.180928
61	0.0239295	0.0446019	0.0783261	0.125938	0.180928
61.2	0.0239295	0.0446019	0.0783261	0.125938	0.180928
61.4	0.0239295	0.0446019	0.0783261	0.125938	0.180928
61.6	0.0239295	0.0446019	0.0783261	0.125938	0.180928
61.8	0.0239295	0.0446019	0.0783261	0.125938	0.180928
62	0.0239295	0.0446019	0.0783261	0.125938	0.180928
62.2	0.0239295	0.0446019	0.0783261	0.125938	0.180928
62.4	0.0239295	0.0446019	0.0783261	0.125938	0.180928
62.6	0.0239295	0.0446019	0.0783261	0.125938	0.180928
62.8	0.0239295	0.0446019	0.0783261	0.125938	0.180928
63	0.0239295	0.0446019	0.0783261	0.125938	0.180928
63.2	0.0239295	0.0446019	0.0783261	0.125938	0.180928
63.4	0.0239295	0.0446019	0.0783261	0.125938	0.180928
63.6	0.0239295	0.0446019	0.0783261	0.125938	0.180928
63.8	0.0239295	0.0446019	0.0783261	0.125938	0.180928
64	0.0239295	0.0446019	0.0783261	0.125938	0.180928
64.2	0.0239295	0.0446019	0.0783261	0.125938	0.180928
64.4	0.0239295	0.0446019	0.0783261	0.125938	0.180928
64.6	0.0239295	0.0446019	0.0783261	0.125938	0.180928
64.8	0.0239295	0.0446019	0.0783261	0.125938	0.180928
65	0.0239295	0.0446019	0.0783261	0.125938	0.180928
65.2	0.0239295	0.0446019	0.0783261	0.125938	0.180928
65.4	0.0239295	0.0446019	0.0783261	0.125938	0.180928
65.6	0.0239295	0.0446019	0.0783261	0.125938	0.180928
65.8	0.0239295	0.0446019	0.0783261	0.125938	0.180928
66	0.0239295	0.0446019	0.0783261	0.125938	0.180928
66.2	0.0239295	0.0446019	0.0783261	0.125938	0.180928
66.4	0.0239295	0.0446019	0.0783261	0.125938	0.180928
66.6	0.0239295	0.0446019	0.0783261	0.125938	0.180928
66.8	0.0239295	0.0446019	0.0783261	0.125938	0.180928
67	0.0239295	0.0446019	0.0783261	0.125938	0.180928
67.2	0.0239295	0.0446019	0.0783261	0.125938	0.180928
67.4	0.0239295	0.0446019	0.0783261	0.125938	0.180928
67.6	0.0239295	0.0446019	0.0783261	0.125938	0.180928
67.8	0.0239295	0.0446019	0.0783261	0.125938	0.180928
68	0.0239295	0.0446019	0.0783261	0.125938	0.180928
68.2	0.0239295	0.0446019	0.0783261	0.125938	0.180928
68.4	0.0239295	0.0446019	0.0783261	0.125938	0.180928
68.6	0.0239295	0.0446019	0.0783261	0.125938	0.180928
68.8	0.0239295	0.0446019	0.0783261	0.125938	0.180928
69	0.0239295	0.0446019	0.0783261	0.125938	0.180928
69.2	0.0239295	0.0446019	0.0783261	0.125938	0.180928
69.4	0.0239295	0.0446019	0.0783261	0.125938	0.180928
69.6	0.0239295	0.0446019	0.0783261	0.125938	0.180928
69.8	0.0239295	0.0446019	0.0783261	0.125938	0.180928
70	0.0239295	0.0446019	0.0783261	0.125938	0.180928
70.2	0.0239295	0.0446019	0.0783261	0.125938	0.180928
70.4	0.0239295	0.0446019	0.0783261	0.125938	0.180928
70.6	0.0239295	0.0446019	0.0783261	0.125938	0.180928
70.8	0.0239295	0.0446019	0.0783261	0.125938	0.180928
71	0.0239295	0.0446019	0.0783261	0.125938	0.180928
71.2	0.0239295	0.0446019	0.0783261	0.125938	0.180928
71.4	0.0239295	0.0446019	0.0783261	0.125938	0.180928
71.6	0.0239295	0.0446019	0.0783261	0.125938	0.180928
71.8	0.0239295	0.0446019	0.0783261	0.125938	0.180928
72	0.0239295	0.0446019	0.0783261	0.125938	0.180928
72.2	0.0239295	0.0446019	0.0783261	0.125938	0.180928
72.4	0.0239295	0.0446019	0.0783261	0.125938	0.180928
72.6	0.0239295	0.0446019	0.0783261	0.125938	0.180928
72.8	0.0239295	0.0446019	0.0783261	0.125938	0.180928
73	0.0239295	0.0446019	0.0783261	0.125938	0.180928
73.2	0.0239295	0.0446019	0.0783261	0.125938	0.180928
73.4	0.0239295	0.0446019	0.0783261	0.125938	0.180928
73.6	0.0239295	0.0446019	0.0783261	0.125938	0.180928
73.8	0.0239295	0.0446019	0.0783261	0.125938	0.180928
74	0.0239295	0.0446019	0.0783261	0.125938	0.180928
74.2	0.0239295	0.0446019	0.0783261	0.125938	0.180928
74.4	0.0239295	0.0446019	0.0783261	0.125938	0.180928
74.6	0.0239295	0.0446019	0.0783261	0.125938	0.180928
74.8	0.0239295	0.0446019	0.0783261	0.125938	0.180928
75	0.0239295	0.0446019	0.0783261	0.125938	0.180928
75.2	0.0239295	0.0446019	0.0783261	0.125938	0.180928
75.4	0.0239295	0.0446019	0.0783261	0.125938	0.180928
75.6	0.0239295	0.0446019	0.0783261	0.125938	0.180928
75.8	0.0239295	0.0446019	0.0783261	0.125938	0.180928
76	0.0239295	0.0446019	0.0783261	0.125938	0.180928
76.2	0.0239295	0.0446019	0.0783261	0.125938	0.180928
76.4	0.0239295	0.0446019	0.0783261	0.125938	0.180928
76.6	0.0239295	0.0446019	0.0783261	0.125938	0.180928
76.8	0.0239295	0.0446019	0.0783261	0.125938	0.180928
77	0.0239295	0.0446019	0.0783261	0.125938	0.180928
77.2	0.0239295	0.0446019	0.0783261	0.125938	0.180928
77.4	0.0239295	0.0446019	0.0783261	0.125938	0.180928
77.6	0.0239295	0.0446019	0.0783261	0.125938	0.180928
77.8	0.0239295	0.0446019	0.0783261	0.125938	0.180928
78	0.0239295	0.0446019	0.0783261	0.125938	0.180928
78.2	0.0239295	0.0446019	0.0783261	0.125938	0.180928
78.4	0.0239295	0.0446019	0.0783261	0.125938	0.180928
78.6	0.0239295	0.0446019	0.0783261	0.125938	0.180928
78.8	0.0239295	0.0446019	0.0783261	0.125938	0.180928
79	0.0239295	0.0446019	0.0783261	0.125938	0.180928
79.2	0.0239295	0.0446019	0.0783261	0.125938	0.180928
79.4	0.0239295	0.0446019	0.0783261	0.125938	0.180928
79.6	0.0239295	0.0446019	0.0783261	0.125938	0.180928
79.8	0.0239295	0.0446019	0.0783261	0.125938	0.180928
80	0.0239295	0.0446019	0.0783261	0.125938	0.180928
80.2	0.0239295	0.0446019	0.0783261	0.125938	0.180928
80.4	0.0239295	0.0446019	0.0783261	0.125938	0.180928
80.6	0.0239295	0.0446019	0.0783261	0.125938	0.180928
80.8	0.0239295	0.0446019	0.0783261	0.125938	0.180928
81	0.0239295	0.0446019	0.0783261	0.125938	0.180928
81.2	0.0239295	0.0446019	0.0783261	0.125938	0.180928
81.4	0.0239295	0.0446019	0.0783261	0.125938	0.180928
81.6	0.0239295	0.0446019	0.0783261	0.125938	0.180928
81.8	0.0239295	0.0446019	0.0783261	0.125938	0.180928
82	0.0239295	0.0446019	0.0783261	0.125938	0.180928
82.2	0.0239295	0.0446019	0.0783261	0.125938	0.180928
82.4	0.0239295	0.0446019	0.0783261	0.125938	0.180928
82.6	0.0239295	0.0446019	0.0783261	0.125938	0.180928
82.8	0.0239295	0.0446019	0.0783261	0.125938	0.180928
83	0.0239295	0.0446019	0.0783261	0.125938	0.180928
83.2	0.0239295	0.0446019	0.0783261	0.125938	0.180928
83.4	0.0239295	0.0446019	0.0783261	0.125938	0.180928
83.6	0.0239295	0.0446019	0.0783261	0.125938	0.180928
83.8	0.0239295	0.0446019	0.0783261	0.125938	0.180928
84	0.0239295	0.0446019	0.0783261	0.125938	0.180928
84.2	0.0239295	0.0446019	0.0783261	0.125938	0.180928
84.4	0.0239295	0.0446019	0.0783261	0.125938	0.180928
84.6	0.0239295	0.0446019	0.0783261	0.125938	0.180928
84.8	0.0239295	0.0446019	0.0783261	0.125938	0.180928
85	0.0239295	0.0446019	0.0783261	0.125938	0.180928
85.2	0.0239295	0.0446019	0.0783261	0.125938	0.180928
85.4	0.0239295	0.0446019	0.0783261	0.125938	0.180928
85.6	0.0239295	0.0446019	0.0783261	0.125938	0.180928
85.8	0.0239295	0.0446019	0.0783261	0.125938	0.180928
86	0.0239295	0.0446019	0.0783261	0.125938	0.180928
86.2	0.0239295	0.0446019	0.0783261	0.125938	0.180928
86.4	0.0239295	0.0446019	0.0783261	0.125938	0.180928
86.6	0.0239295	0.0446019	0.0783261	0.125938	0.180928
86.8	0.0239295	0.0446019	0.0783261	0.125938	0.180928
87	0.0239295	0.0446019	0.0783261	0.125938	0.180928
87.2	0.0239295	0.0446019	0.0783261	0.125938	0.180928
87.4	0.0239295	0.0446019	0.0783261	0.125938	0.180928
87.6	0.0239295	0.0446019	0.0783261	0.125938	0.180928
87.8	0.0239295	0.0446019	0.0783261	0.125938	0.180928
88	0.0239295	0.0446019	0.0783261	0.125938	0.180928
88.2	0.0239295	0.0446019	0.0783261	0.125938	0.180928
88.4	0.0239295	0.0446019	0.0783261	0.125938	0.180928
88.6	0.0239295	0.0446019	0.0783261	0.125938	0.180928
88.8	0.0239295	0.0446019	0.0783261	0.125938	0.180928
89	0.0239295	0.0446019	0.0783261	0.125938	0.180928
89.2	0.0239295	0.0446019	0.0783261	0.125938	0.180928
89.4	0.0239295	0.0446019	0.0783261	0.125938	0.180928
89.6	0.0239295	0.0446019	0.0783261	0.125938	0.180928
89.8	0.0239295	0.0446019	0.0783261	0.125938	0.180928
90	0.0239295	0.0446019	0.0783261	0.125938	0.180928
90.2	0.0239295	0.0446019	0.0783261	0.125938	0.180928
90.4	0.0239295	0.0446019	0.0783261	0.125938	0.180928
90.6	0.0239295	0.0446019	0.0783261	0.125938	0.180928
90.8	0.0239295	0.0446019	0.0783261	0.125938	0.180928
91	0.0239295	0.0446019	0.0783261	0.125938	0.180928
91.2	0.0239295	0.0446019	0.0783261	0.125938	0.180928
91.4	0.0239295	0.0446019	0.0783261	0.125938	0.180928
91.6	0.0239295	0.0446019	0.0783261	0.125938	0.180928
91.8	0.0239295	0.0446019	0.0783261	0.125938	0.180928
92	0.0239295	0.0446019	0.0783261	0.125938	0.180928
92.2	0.0239295	0.0446019	0.0783261	0.125938	0.180928
92.4	0.0239295	0.0446019	0.0783261	0.125938	0.180928
92.6	0.0239295	0.0446019	0.0783261	0.125938	0.180928
92.8	0.0239295	0.0446019	0.0783261	0.125938	0.180928
93	0.0239295	0.0446019	0.0783261	0.125938	0.180928
93.2	0.0239295	0.0446019	0.0783261	0.125938	0.180928
93.4	0.0239295	0.0446019	0.0783261	0.125938	0.180928
93.6	0.0239295	0.0446019	0.0783261	0.125938	0.180928
93.8	0.0239295	0.0446019	0.0783261	0.125938	0.180928
94	0.0239295	0.0446019	0.0783261	0.125938	0.180928
94.2	0.0239295	0.0446019	0.0783261	0.125938	0.180928
94.4	0.0239295	0.0446019	0.0783261	0.125938	0.180928
94.6	0.0239295	0.0446019	0.0783261	0.125938	0.180928
94.8	0.0239295	0.0446019	0.0783261	0.125938	0.180928
95	0.0239295	0.0446019	0.0783261	0.125938	0.180928
95.2	0.0239295	0.0446019	0.0783261	0.125938	0.180928
95.4	0.0239295	0.0446019	0.0783261	0.125938	0.180928
95.6	0.0239295	0.0446019	0.0783261	0.125938	0.180928
95.8	0.0239295	0.0446019	0.0783261	0.125938	0.180928
96	0.0239295	0.0446019	0.0783261	0.125938	0.180928
96.2	0.0239295	0.0446019	0.0783261	0.125938	0.180928
96.4	0.0239295	0.0446019	0.0783261	0.125938	0.180928
96.6	0.0239295	0.0446019	0.0783261	0.125938	0.180928
96.8	0.0239295	0.0446019	0.0783261	0.125938	0.180928
97	0.0239295	0.0446019	0.0783261	0.125938	0.180928
97.2	0.0239295	0.0446019	0.0783261	0.125938	0.180928
97.4	0.0239295	0.0446019	0.0783261	0.125938	0.180928
97.6	0.0239295	0.0446019	0.0783261	0.125938	0.180928
97.8	0.0239295	0.0446019	0.0783261	0.125938	0.180928
98	0.0239295	0.0446019	0.0783261	0.125938	0.180928
98.2	0.0239295	0.0446019	0.0783261	0.125938	0.180928
98.4	0.0239295	0.0446019	0.0783261	0.125938	0.180928
98.6	0.0239295	0.0446019	0.0783261	0.125938	0.180928
98.8	0.0239295	0.0446019	0.0783261	0.125938	0.180928
99	0.0239295	0.0446019	0.0783261	0.125938	0.180928
99.2	0.0239295	0.0446019	0.0783261	0.125938	0.180928
99.4	0.0239295	0.0446019	0.0783261	0.125938	0.180928
99.6	0.0239295	0.0446019	0.0783261	0.125938	0.180928
99.8	0.0239295	0.0446019	0.0783261	0.125938	0.180928
100	0.0239295	0.0446019	0.0783261	0.125938	0.180928
100.2	0.0239295	0.0446019	0.0783261	0.125938	0.180928
100.4	0.0239295	0.0446019	0.0783261	0.125938	0.180928
100.6	0.0239295	0.0446019	0.0783261	0.125938	0.180928
100.8	0.0239295	0.0446019	0.0783261	0.125938	0.180928
101	0.0239295	0.0446019	0.0783261	0.125938	0.180928
101.2	0.0239295	0.0446019	0.0783261	0.125938	0.180928
101.4	0.0239295	0.0446019	0.0783261	0.125938	0.180928
101.6	0.0239295	0.0446019	0.0783261	0.125938	0.180928
101.8	0.0239295	0.0446019	0.0783261	0.125938	0.180928
102	0.0239295	0.0446019	0.0783261	0.125938	0.180928
102.2	0.0239295	0.0446019	0.0783261	0.125938	0.180928
102.4	0.0239295	0.0446019	0.0783261	0.125938	0.180928
102.6	0.0239295	0.0446019	0.0783261	0.125938	0.180928
102.8	0.0239295	0.0446019	0.0783261	0.125938	0.180928
103	0.0239295	0.0446019	0.0783261	0.125938	0.180928
103.2	0.0239295	0.0446019	0.0783261	0.125938	0.180928
103.4	0.0239295	0.0446019	0.0783261	0.125938	0.180928
103.6	0.0239295	0.0446019	0.0783261	0.125938	0.180928
103.8	0.0239295	0.0446019	0.0783261	0.125938	0.180928
104	0.0239295	0.0446019	0.0783261	0.125938	0.180928
104.2	0.0239295	0.0446019	0.0783261	0.125938	0.180928
104.4	0.0239295	0.0446019	0.0783261	0.125938	0.180928
104.6	0.0239295	0.0446019	0.0783261	0.125938	0.180928
104.8	0.0239295	0.0446019	0.0783261	0.125938	0.180928
105	0.0239295	0.0446019	0.0783261	0.125938	0.180928
105.2	0.0239295	0.0446019	0.0783261	0.125938	0.180928
105.4	0.0239295	0.0446019	0.0783261	0.125938	0.180928
105.6	0.0239295	0.0446019	0.0783261	0.125938	0.180928
105.8	0.0239295	0.0446019	0.0783261	0.125938	0.180928
106	0.0239295	0.0446019	0.0783261	0.125938	0.180928
106.2	0.0239295	0.0446019	0.0783261	0.125938	0.180928
106.4	0.0239295	0.0446019	0.0783261	0.125938	0.180928
106.6	0.0239295	0.0446019	0.0783261	0.125938	0.180928
106.8	0.0239295	0.0446019	0.0783261	0.125938	0.180928
107	0.0239295	0.0446019	0.0783261	0.125938	0.180928
107.2	0.0239295	0.0446019	0.0783261	0.125938	0.180928
107.4	0.0239295	0.0446019	0.0783261	0.125938	0.180928
107.6	0.0239295	0.0446019	0.0783261	0.125938	0.180928
107.8	0.0239295	0.0446019	0.0783261	0.125938	0.180928
108	0.0239295	0.0446019	0.0783261	0.125938	0.180928
108.2	0.0239295	0.0446019	0.0783261	0.125938	0.180928
108.4	0.0239295	0.0446019	0.0783261	0.125938	0.180928
108.6	0.0239295	0.0446019	0.0783261	0.125938	0.180928
108.8	0.0239295	0.0446019	0.0783261	0.125938	0.180928
109	0.0239295	0.0446019	0.0783261	0.125938	0.180928
109.2	0.0239295	0.0446019	0.0783261	0.125938	0.180928
109.4	0.0239295	0.0446019	0.0783261	0.125938	0.180928
109.6	0.0239295	0.0446019	0.0783261	0.125938	0.180928
109.8	0.0239295	0.0446019	0.0783261	0.125938	0.180928
110	0.0239295	0.0446019	0.0783261	0.125938	0.180928
110.2	0.0239295	0.0446019	0.0783261	0.125938	0.180928
110.4	0.0239295	0.0446019	0.0783261	0.125938	0.180928
110.6	0.0239295	0.0446019	0.0783261	0.125938	0.180928
110.8	0.0239295	0.0446019	0.0783261	0.125938	0.180928
111	0.0239295	0.0446019	0.0783261	0.125938	0.180928
111.2	0.0239295	0.0446019	0.0783261	0.125938	0.180928
111.4	0.0239295	0.0446019	0.0783261	0.125938	0.180928
111.6	0.0239295	0.0446019	0.0783261	0.125938	0.180928
111.8	0.0239295	0.0446019	0.0783261	0.125938	0.180928
112	0.0239295	0.0446019	0.0783261	0.125938	0.180928
112.2	0.0239295	0.0446019	0.0783261	0.125938	0.180928
112.4	0.0239295	0.0446019	0.0783261	0.125938	0.180928
112.6	0.0239295	0.0446019	0.0783261	0.125938	0.180928
112.8	0.0239295	0.0446019	0.0783261	0.125938	0.180928
113	0.0239295	0.0446019	0.0783261	0.125938	0.180928
113.2	0.0239295	0.0446019	0.0783261	0.125938	0.180928
113.4	0.0239295	0.0446019	0.0783261	0.125938	0.180928
113.6	0.0239295	0.0446019	0.0783261	0.125938	0.180928
113.8	0.0239295	0.0446019	0.0783261	0.125938	0.180928
114	0.0239295	0.0446019	0.0783261	0.125938	0.180928
114.2	0.0239295	0.0446019	0.0783261	0.125938	0.180928
114.4	0.0239295	0.0446019	0.0783261	0.125938	0.180928
114.6	0.0239295	0.0446019	0.0783261	0.125938	0.180928
114.8	0.0239295	0.0446019	0.0783261	0.125938	0.180928
115	0.0239295	0.0446019	0.0783261	0.125938	0.180928
115.2	0.0239295	0.0446019	0.0783261	0.125938	0.180928
115.4	0.0239295	0.0446019	0.0783261	0.125938	0.180928
115.6	0.0239295	0.0446019	0.0783261	0.125938	0.180928
115.8	0.0239295	0.0446019	0.0783261	0.125938	0.180928
116	0.0239295	0.0446019	0.0783261	0.125938	0.180928
116.2	0.0239295	0.0446019	0.0783261	0.125938	0.180928
116.4	0.0239295	0.0446019	0.0783261	0.125938	0.180928
116.6	0.0239295	0.0446019	0.0783261	0.125938	0.180928
116.8	0.0239295	0.0446019	0.0783261	0.125938	0.180928
117	0.0239295	0.0446019	0.0783261	0.125938	0.180928
117.2	0.0239295	0.0446019	0.0783261	0.125938	0.180928
117.4	0.0239295	0.0446019	0.0783261	0.125938	0.180928
117.6	0.0239295	0.0446019	0.0783261	0.125938	0.180928
117.8	0.0239295	0.0446019	0.0783261	0.125938	0.180928
118	0.0239295	0.0446019	0.0783261	0.125938	0.180928
118.2	0.0239295	0.0446019	0.0783261	0.125938	0.180928
118.4	0.0239295	0.0446019	0.0783261	0.125938	0.180928
118.6	0.0239295	0.0446019	0.0783261	0.125938	0.180928
118.8	0.0239295	0.0446019	0.0783261	0.125938	0.180928
119	0.0239295	0.0446019	0.0783261	0.125938	0.180928
119.2	0.0239295	0.0446019	0.0783261	0.125938	0.180928
119.4	0.0239295	0.0446019	0.0783261	0.125938	0.180928
119.6	0.0239295	0.0446019	0.0783261	0.125938	0.180928
119.8	0.0239295	0.0446019	0.0783261	0.125938	0.180928
120	0.0239295	0.0445986	0.0783203	0.125929	0.180915
120.2	0.0187856	0.0350115	0.0614843	0.0988587	0.142025
120.4	0.0147474	0.0274854	0.0482675	0.0776077	0.111495
120.6	0.0115772	0.021577	0.0378918	0.0609249	0.0875275
120.8	0.00908856	0.0169388	0.0297464	0.0478283	0.0687123
121	0.00713486	0.0132976	0.0233521	0.037547	0.0539417
121.2	0.00560113	0.0104391	0.0183322	0.0294758	0.0423463
121.4	0.00439709	0.00819506	0.0143915	0.0231396	0.0332434
121.6	0.00345188	0.00643343	0.0112978	0.0181654	0.0260973
121.8	0.00270985	0.00505048	0.00886923	0.0142605	0.0204873
122	0.00212734	0.00396481	0.00696267	0.011195	0.0160833
122.2	0.00167004	0.00311252	0.00546596	0.00878853	0.012626
122.4	0.00131104	0.00244345	0.00429098	0.00689932	0.00991188
122.6	0.00102922	0.0019182	0.00336858	0.00541622	0.00778119
122.8	0.00080797	0.00150586	0.00264446	0.00425194	0.00610852
123	0.00063429	0.00118215	0.002076	0.00333793	0.00479542
123.2	0.00049794	0.00092803	0.00162973	0.0026204	0.00376458
123.4	0.0003909	0.00072854	0.0012794	0.00205711	0.00295533
123.6	0.00030687	0.00057193	0.00100438	0.00161491	0.00232005
123.8	0.00024091	0.00044899	0.00078847	0.00126776	0.00182132
124	0.00018912	0.00035247	0.00061898	0.00099524	0.00142981
124.2	0.00014847	0.0002767	0.00048592	0.0007813	0.00112245
124.4	0.00011655	0.00021722	0.00038147	0.00061335	0.00088117
124.6	9.15e-05	0.00017053	0.00029947	0.0004815	0.00069175
124.8	7.183e-05	0.00013387	0.00023509	0.000378	0.00054305
125	5.639e-05	0.00010509	0.00018456	0.00029674	0.00042631
125.2	4.427e-05	8.25e-05	0.00014488	0.00023295	0.00033467
125.4	3.475e-05	6.477e-05	0.00011374	0.00018288	0.00026273
125.6	2.728e-05	5.084e-05	8.929e-05	0.00014357	0.00020625
125.8	2.142e-05	3.991e-05	7.01e-05	0.0001127	0.00016192
126	1.681e-05	3.133e-05	5.503e-05	8.848e-05	0.00012711
126.2	1.32e-05	2.46e-05	4.32e-05	6.946e-05	9.979e-05
126.4	1.036e-05	1.931e-05	3.391e-05	5.453e-05	7.834e-05
126.6	8.13e-06	1.516e-05	2.662e-05	4.281e-05	6.15e-05
126.8	6.39e-06	1.19e-05	2.09e-05	3.36e-05	4.828e-05
127	5.01e-06	9.34e-06	1.641e-05	2.638e-05	3.79e-05
127.2	3.94e-06	7.33e-06	1.288e-05	2.071e-05	2.975e-05
127.4	3.09e-06	5.76e-06	1.011e-05	1.626e-05	2.336e-05
127.6	2.43e-06	4.52e-06	7.94e-06	1.276e-05	1.834e-05
127.8	1.9e-06	3.55e-06	6.23e-06	1.002e-05	1.439e-05
128	1.49e-06	2.79e-06	4.89e-06	7.87e-06	1.13e-05
128.2	1.17e-06	2.19e-06	3.84e-06	6.17e-06	8.87e-06
128.4	9.2e-07	1.72e-06	3.01e-06	4.85e-06	6.96e-06
128.6	7.2e-07	1.35e-06	2.37e-06	3.81e-06	5.47e-06
128.8	5.7e-07	1.06e-06	1.86e-06	2.99e-06	4.29e-06
129	4.5e-07	8.3e-07	1.46e-06	2.35e-06	3.37e-06
129.2	3.5e-07	6.5e-07	1.15e-06	1.84e-06	2.64e-06
129.4	2.7e-07	5.1e-07	9e-07	1.45e-06	2.08e-06
129.6	2.2e-07	4e-07	7.1e-07	1.13e-06	1.63e-06
129.8	1.7e-07	3.2e-07	5.5e-07	8.9e-07	1.28e-06
130	1.3e-07	2.5e-07	4.3e-07	7e-07	1e-06
130.2	1e-07	1.9e-07	3.4e-07	5.5e-07	7.9e-07
130.4	8e-08	1.5e-07	2.7e-07	4.3e-07	6.2e-07
130.6	6e-08	1.2e-07	2.1e-07	3.4e-07	4.9e-07
130.8	5e-08	9e-08	1.7e-07	2.7e-07	3.8e-07
131	4e-08	7e-08	1.3e-07	2.1e-07	3e-07
131.2	3e-08	6e-08	1e-07	1.6e-07	2.4e-07
131.4	2e-08	5e-08	8e-08	1.3e-07	1.8e-07
131.6	2e-08	4e-08	6e-08	1e-07	1.4e-07
131.8	2e-08	3e-08	5e-08	8e-08	1.1e-07
132	1e-08	2e-08	4e-08	6e-08	9e-08
132.2	1e-08	2e-08	3e-08	5e-08	7e-08
132.4	1e-08	1e-08	2e-08	4e-08	6e-08
132.6	1e-08	1e-08	2e-08	3e-08	4e-08
132.8	0	1e-08	1e-08	2e-08	3e-08
133	0	1e-08	1e-08	2e-08	3e-08
133.2	0	1e-08	1e-08	1e-08	2e-08
133.4	0	0	1e-08	1e-08	2e-08
133.6	0	0	1e-08	1e-08	1e-08
133.8	0	0	0	1e-08	1e-08
134	0	0	0	1e-08	1e-08
134.2	0	0	0	0	1e-08
134.4	0	0	0	0	0
134.6	0	0	0	0	0
134.8	0	0	0	0	0
135	0	0	0	0	0
135.2	0	0	0	0	0
135.4	0	0	0	0	0
135.6	0	0	0	0	0
135.8	0	0	0	0	0
136	0	0	0	0	0
136.2	0	0	0	0	0
136.4	0	0	0	0	0
136.6	0	0	0	0	0
136.8	0	0	0	0	0
137	0	0	0	0	0
137.2	0	0	0	0	0
137.4	0	0	0	0	0
137.6	0	0	0	0	0
137.8	0	0	0	0	0
138	0	0	0	0	0
138.2	0	0	0	0	0
138.4	0	0	0	0	0
138.6	0	0	0	0	0
138.8	0	0	0	0	0
139	0	0	0	0	0
139.2	0	0	0	0	0
139.4	0	0	0	0	0
139.6	0	0	0	0	0
139.8	0	0	0	0	0
140	0	0	0	0	0
140.2	0	0	0	0	0
140.4	0	0	0	0	0
140.6	0	0	0	0	0
140.8	0	0	0	0	0
141	0	0	0	0	0
141.2	0	0	0	0	0
141.4	0	0	0	0	0
141.6	0	0	0	0	0
141.8	0	0	0	0	0
142	0	0	0	0	0
142.2	0	0	0	0	0
142.4	0	0	0	0	0
142.6	0	0	0	0	0
142.8	0	0	0	0	0
143	0	0	0	0	0
143.2	0	0	0	0	0
143.4	0	0	0	0	0
143.6	0	0	0	0	0
143.8	0	0	0	0	0
144	0	0	0	0	0
144.2	0	0	0	0	0
144.4	0	0	0	0	0
144.6	0	0	0	0	0
144.8	0	0	0	0	0
145	0	0	0	0	0
145.2	0	0	0	0	0
145.4	0	0	0	0	0
145.6	0	0	0	0	0
145.8	0	0	0	0	0
146	0	0	0	0	0
146.2	0	0	0	0	0
146.4	0	0	0	0	0
146.6	0	0	0	0	0
146.8	0	0	0	0	0
147	0	0	0	0	0
147.2	0	0	0	0	0
147.4	0	0	0	0	0
147.6	0	0	0	0	0
147.8	0	0	0	0	0
148	0	0	0	0	0
148.2	0	0	0	0	0
148.4	0	0	0	0	0
148.6	0	0	0	0	0
148.8	0	0	0	0	0
149	0	0	0	0	0
149.2	0	0	0	0	0
149.4	0	0	0	0	0
149.6	0	0	0	0	0
149.8	0	0	0	0	0
150	0	0	0	0	0
150.2	0	0	0	0	0
150.4	0	0	0	0	0
150.6	0	0	0	0	0
150.8	0	0	0	0	0
151	0	0	0	0	0
151.2	0	0	0	0	0
151.4	0	0	0	0	0
151.6	0	0	0	0	0
151.8	0	0	0	0	0
152	0	0	0	0	0
152.2	0	0	0	0	0
152.4	0	0	0	0	0
152.6	0	0	0	0	0
152.8	0	0	0	0	0
153	0	0	0	0	0
153.2	0	0	0	0	0
153.4	0	0	0	0	0
153.6	0	0	0	0	0
153.8	0	0	0	0	0
154	0	0	0	0	0
154.2	0	0	0	0	0
154.4	0	0	0	0	0
154.6	0	0	0	0	0
154.8	0	0	0	0	0
155	0	0	0	0	0
155.2	0	0	0	0	0
155.4	0	0	0	0	0
155.6	0	0	0	0	0
155.8	0	0	0	0	0
156	0	0	0	0	0
156.2	0	0	0	0	0
156.4	0	0	0	0	0
156.6	0	0	0	0	0
156.8	0	0	0	0	0
157	0	0	0	0	0
157.2	0	0	0	0	0
157.4	0	0	0	0	0
157.6	0	0	0	0	0
157.8	0	0	0	0	0
158	0	0	0	0	0
158.2	0	0	0	0	0
158.4	0	0	0	0	0
158.6	0	0	0	0	0
158.8	0	0	0	0	0
159	0	0	0	0	0
159.2	0	0	0	0	0
159.4	0	0	0	0	0
159.6	0	0	0	0	0
159.8	0	0	0	0	0
160	0	0	0	0	0
160.2	0	0	0	0	0
160.4	0	0	0	0	0
160.6	0	0	0	0	0
160.8	0	0	0	0	0
161	0	0	0	0	0
161.2	0	0	0	0	0
161.4	0	0	0	0	0
161.6	0	0	0	0	0
161.8	0	0	0	0	0
162	0	0	0	0	0
162.2	0	0	0	0	0
162.4	0	0	0	0	0
162.6	0	0	0	0	0
162.8	0	0	0	0	0
163	0	0	0	0	0
163.2	0	0	0	0	0
163.4	0	0	0	0	0
163.6	0	0	0	0	0
163.8	0	0	0	0	0
164	0	0	0	0	0
164.2	0	0	0	0	0
164.4	0	0	0	0	0
164.6	0	0	0	0	0
164.8	0	0	0	0	0
165	0	0	0	0	0
165.2	0	0	0	0	0
165.4	0	0	0	0	0
165.6	0	0	0	0	0
165.8	0	0	0	0	0
166	0	0	0	0	0
166.2	0	0	0	0	0
166.4	0	0	0	0	0
166.6	0	0	0	0	0
166.8	0	0	0	0	0
167	0	0	0	0	0
167.2	0	0	0	0	0
167.4	0	0	0	0	0
167.6	0	0	0	0	0
167.8	0	0	0	0	0
168	0	0	0	0	0
168.2	0	0	0	0	0
168.4	0	0	0	0	0
168.6	0	0	0	0	0
168.8	0	0	0	0	0
169	0	0	0	0	0
169.2	0	0	0	0	0
169.4	0	0	0	0	0
169.6	0	0	0	0	0
169.8	0	0	0	0	0
170	0	0	0	0	0
170.2	0	0	0	0	0
170.4	0	0	0	0	0
170.6	0	0	0	0	0
170.8	0	0	0	0	0
171	0	0	0	0	0
171.2	0	0	0	0	0
171.4	0	0	0	0	0
171.6	0	0	0	0	0
171.8	0	0	0	0	0
172	0	0	0	0	0
172.2	0	0	0	0	0
172.4	0	0	0	0	0
172.6	0	0	0	0	0
172.8	0	0	0	0	0
173	0	0	0	0	0
173.2	0	0	0	0	0
173.4	0	0	0	0	0
173.6	0	0	0	0	0
173.8	0	0	0	0	0
174	0	0	0	0	0
174.2	0	0	0	0	0
174.4	0	0	0	0	0
174.6	0	0	0	0	0
174.8	0	0	0	0	0
175	0	0	0	0	0
175.2	0	0	0	0	0
175.4	0	0	0	0	0
175.6	0	0	0	0	0
175.8	0	0	0	0	0
176	0	0	0	0	0
176.2	0	0	0	0	0
176.4	0	0	0	0	0
176.6	0	0	0	0	0
176.8	0	0	0	0	0
177	0	0	0	0	0
177.2	0	0	0	0	0
177.4	0	0	0	0	0
177.6	0	0	0	0	0
177.8	0	0	0	0	0
178	0	0	0	0	0
178.2	0	0	0	0	0
178.4	0	0	0	0	0
178.6	0	0	0	0	0
178.8	0	0	0	0	0
179	0	0	0	0	0
179.2	0	0	0	0	0
179.4	0	0	0	0	0
179.6	0	0	0	0	0
179.8	0	0	0	0	0
180	0	0	0	0	0
180.2	0	0	0	0	0
180.4	0	0	0	0	0
180.6	0	0	0	0	0
180.8	0	0	0	0	0
181	0	0	0	0	0
181.2	0	0	0	0	0
181.4	0	0	0	0	0
181.6	0	0	0	0	0
181.8	0	0	0	0	0
182	0	0	0	0	0
182.2	0	0	0	0	0
182.4	0	0	0	0	0
182.6	0	0	0	0	0
182.8	0	0	0	0	0
183	0	0	0	0	0
183.2	0	0	0	0	0
183.4	0	0	0	0	0
183.6	0	0	0	0	0
183.8	0	0	0	0	0
184	0	0	0	0	0
184.2	0	0	0	0	0
184.4	0	0	0	0	0
184.6	0	0	0	0	0
184.8	0	0	0	0	0
185	0	0	0	0	0
185.2	0	0	0	0	0
185.4	0	0	0	0	0
185.6	0	0	0	0	0
185.8	0	0	0	0	0
186	0	0	0	0	0
186.2	0	0	0	0	0
186.4	0	0	0	0	0
186.6	0	0	0	0	0
186.8	0	0	0	0	0
187	0	0	0	0	0
187.2	0	0	0	0	0
187.4	0	0	0	0	0
187.6	0	0	0	0	0
187.8	0	0	0	0	0
188	0	0	0	0	0
188.2	0	0	0	0	0
188.4	0	0	0	0	0
188.6	0	0	0	0	0
188.8	0	0	0	0	0
189	0	0	0	0	0
189.2	0	0	0	0	0
189.4	0	0	0	0	0
189.6	0	0	0	0	0
189.8	0	0	0	0	0
190	0	0	0	0	0
190.2	0	0	0	0	0
190.4	0	0	0	0	0
190.6	0	0	0	0	0
190.8	0	0	0	0	0
191	0	0	0	0	0
191.2	0	0	0	0	0
191.4	0	0	0	0	0
191.6	0	0	0	0	0
191.8	0	0	0	0	0
192	0	0	0	0	0
192.2	0	0	0	0	0
192.4	0	0	0	0	0
192.6	0	0	0	0	0
192.8	0	0	0	0	0
193	0	0	0	0	0
193.2	0	0	0	0	0
193.4	0	0	0	0	0
193.6	0	0	0	0	0
193.8	0	0	0	0	0
194	0	0	0	0	0
194.2	0	0	0	0	0
194.4	0	0	0	0	0
194.6	0	0	0	0	0
194.8	0	0	0	0	0
195	0	0	0	0	0
195.2	0	0	0	0	0
195.4	0	0	0	0	0
195.6	0	0	0	0	0
195.8	0	0	0	0	0
196	0	0	0	0	0
196.2	0	0	0	0	0
196.4	0	0	0	0	0
196.6	0	0	0	0	0
196.8	0	0	0	0	0
197	0	0	0	0	0
197.2	0	0	0	0	0
197.4	0	0	0	0	0
197.6	0	0	0	0	0
197.8	0	0	0	0	0
198	0	0	0	0	0
198.2	0	0	0	0	0
198.4	0	0	0	0	0
198.6	0	0	0	0	0
198.8	0	0	0	0	0
199	0	0	0	0	0
199.2	0	0	0	0	0
199.4	0	0	0	0	0
199.6	0	0	0	0	0
199.8	0	0	0	0	0
200	0	0	0	0	0
200.2	0	0	0	0	0
200.4	0	0	0	0	0
200.6	0	0	0	0	0
200.8	0	0	0	0	0
201	0	0	0	0	0
201.2	0	0	0	0	0
201.4	0	0	0	0	0
201.6	0	0	0	0	0
201.8	0	0	0	0	0
202	0	0	0	0	0
202.2	0	0	0	0	0
202.4	0	0	0	0	0
202.6	0	0	0	0	0
202.8	0	0	0	0	0
203	0	0	0	0	0
203.2	0	0	0	0	0
203.4	0	0	0	0	0
203.6	0	0	0	0	0
203.8	0	0	0	0	0
204	0	0	0	0	0
204.2	0	0	0	0	0
204.4	0	0	0	0	0
204.6	0	0	0	0	0
204.8	0	0	0	0	0
205	0	0	0	0	0
205.2	0	0	0	0	0
205.4	0	0	0	0	0
205.6	0	0	0	0	0
205.8	0	0	0	0	0
206	0	0	0	0	0
206.2	0	0	0	0	0
206.4	0	0	0	0	0
206.6	0	0	0	0	0
206.8	0	0	0	0	0
207	0	0	0	0	0
207.2	0	0	0	0	0
207.4	0	0	0	0	0
207.6	0	0	0	0	0
207.8	0	0	0	0	0
208	0	0	0	0	0
208.2	0	0	0	0	0
208.4	0	0	0	0	0
208.6	0	0	0	0	0
208.8	0	0	0	0	0
209	0	0	0	0	0
209.2	0	0	0	0	0
209.4	0	0	0	0	0
209.6	0	0	0	0	0
209.8	0	0	0	0	0
210	0	0	0	0	0
210.2	0	0	0	0	0
210.4	0	0	0	0	0
210.6	0	0	0	0	0
210.8	0	0	0	0	0
211	0	0	0	0	0
211.2	0	0	0	0	0
211.4	0	0	0	0	0
211.6	0	0	0	0	0
211.8	0	0	0	0	0
212	0	0	0	0	0
212.2	0	0	0	0	0
212.4	0	0	0	0	0
212.6	0	0	0	0	0
212.8	0	0	0	0	0
213	0	0	0	0	0
213.2	0	0	0	0	0
213.4	0	0	0	0	0
213.6	0	0	0	0	0
213.8	0	0	0	0	0
214	0	0	0	0	0
214.2	0	0	0	0	0
214.4	0	0	0	0	0
214.6	0	0	0	0	0
214.8	0	0	0	0	0
215	0	0	0	0	0
215.2	0	0	0	0	0
215.4	0	0	0	0	0
215.6	0	0	0	0	0
215.8	0	0	0	0	0
216	0	0	0	0	0
216.2	0	0	0	0	0
216.4	0	0	0	0	0
216.6	0	0	0	0	0
216.8	0	0	0	0	0
217	0	0	0	0	0
217.2	0	0	0	0	0
217.4	0	0	0	0	0
217.6	0	0	0	0	0
217.8	0	0	0	0	0
218	0	0	0	0	0
218.2	0	0	0	0	0
218.4	0	0	0	0	0
218.6	0	0	0	0	0
218.8	0	0	0	0	0
219	0	0	0	0	0
219.2	0	0	0	0	0
219.4	0	0	0	0	0
219.6	0	0	0	0	0
219.8	0	0	0	0	0
220	0	0	0	0	0
220.2	0	0	0	0	0
220.4	0	0	0	0	0
220.6	0	0	0	0	0
220.8	0	0	0	0	0
221	0	0	0	0	0
221.2	0	0	0	0	0
221.4	0	0	0	0	0
221.6	0	0	0	0	0
221.8	0	0	0	0	0
222	0	0	0	0	0
222.2	0	0	0	0	0
222.4	0	0	0	0	0
222.6	0	0	0	0	0
222.8	0	0	0	0	0
223	0	0	0	0	0
223.2	0	0	0	0	0
223.4	0	0	0	0	0
223.6	0	0	0	0	0
223.8	0	0	0	0	0
224	0	0	0	0	0
224.2	0	0	0	0	0
224.4	0	0	0	0	0
224.6	0	0	0	0	0
224.8	0	0	0	0	0
225	0	0	0	0	0
225.2	0	0	0	0	0
225.4	0	0	0	0	0
225.6	0	0	0	0	0
225.8	0	0	0	0	0
226	0	0	0	0	0
226.2	0	0	0	0	0
226.4	0	0	0	0	0
226.6	0	0	0	0	0
226.8	0	0	0	0	0
227	0	0	0	0	0
227.2	0	0	0	0	0
227.4	0	0	0	0	0
227.6	0	0	0	0	0
227.8	0	0	0	0	0
228	0	0	0	0	0
228.2	0	0	0	0	0
228.4	0	0	0	0	0
228.6	0	0	0	0	0
228.8	0	0	0	0	0
229	0	0	0	0	0
229.2	0	0	0	0	0
229.4	0	0	0	0	0
229.6	0	0	0	0	0
229.8	0	0	0	0	0
230	0	0	0	0	0
230.2	0	0	0	0	0
230.4	0	0	0	0	0
230.6	0	0	0	0	0
230.8	0	0	0	0	0
231	0	0	0	0	0
231.2	0	0	0	0	0
231.4	0	0	0	0	0
231.6	0	0	0	0	0
231.8	0	0	0	0	0
232	0	0	0	0	0
232.2	0	0	0	0	0
232.4	0	0	0	0	0
232.6	0	0	0	0	0
232.8	0	0	0	0	0
233	0	0	0	0	0
233.2	0	0	0	0	0
233.4	0	0	0	0	0
233.6	0	0	0	0	0
233.8	0	0	0	0	0
234	0	0	0	0	0
234.2	0	0	0	0	0
234.4	0	0	0	0	0
234.6	0	0	0	0	0
234.8	0	0	0	0	0
235	0	0	0	0	0
235.2	0	0	0	0	0
235.4	0	0	0	0	0
235.6	0	0	0	0	0
235.8	0	0	0	0	0
236	0	0	0	0	0
236.2	0	0	0	0	0
236.4	0	0	0	0	0
236.6	0	0	0	0	0
236.8	0	0	0	0	0
237	0	0	0	0	0
237.2	0	0	0	0	0
237.4	0	0	0	0	0
237.6	0	0	0	0	0
237.8	0	0	0	0	0
238	0	0	0	0	0
238.2	0	0	0	0	0
238.4	0	0	0	0	0
238.6	0	0	0	0	0
238.8	0	0	0	0	0
239	0	0	0	0	0
239.2	0	0	0	0	0
239.4	0	0	0	0	0
239.6	0	0	0	0	0
	-99999	0	0	0	0
