# Supplementary material for: Structure-guided screening identifies Tucatinib as dual inhibitor for MCT1/2
Source: EMBO Rep. 2025 Dec 11;27(3):677–703. doi: 10.1038/s44319-025-00661-9 (PMC12894981; doi:10.1038/s44319-025-00661-9)
Supplement: Supplementary file 6 — Source data Fig. 4 [file 44319_2025_661_MOESM6_ESM.zip › Figure 4/Figure 4P.xlsx]

## Sheet: Fig.4P
X(time)	Y(response)
time	3.12 μM	6.25 μM	12.50 μM	25.00 μM	50.00 μM
0	0	0	0	0	0
0.2	0.00100526	0.00200998	0.00803981	0.0160451	0.0319527
0.4	0.00182892	0.00365594	0.0146016	0.0290824	0.0576856
0.6	0.00250378	0.00500381	0.0199571	0.0396758	0.0784094
0.8	0.00305673	0.00610757	0.0243281	0.0482833	0.0950991
1	0.00350979	0.00701144	0.0278956	0.0552773	0.10854
1.2	0.00388101	0.00775161	0.0308072	0.0609602	0.119365
1.4	0.00418516	0.00835774	0.0331836	0.0655778	0.128082
1.6	0.00443437	0.00885409	0.0351231	0.0693298	0.135103
1.8	0.00463857	0.00926055	0.0367061	0.0723784	0.140757
2	0.00480587	0.0095934	0.0379981	0.0748556	0.14531
2.2	0.00494295	0.00986597	0.0390525	0.0768684	0.148977
2.4	0.00505527	0.0100892	0.0399131	0.0785039	0.15193
2.6	0.00514729	0.010272	0.0406155	0.0798327	0.154308
2.8	0.00522269	0.0104216	0.0411888	0.0809125	0.156224
3	0.00528448	0.0105442	0.0416567	0.0817899	0.157766
3.2	0.0053351	0.0106446	0.0420386	0.0825028	0.159009
3.4	0.00537657	0.0107268	0.0423502	0.0830821	0.160009
3.6	0.00541055	0.0107941	0.0426046	0.0835527	0.160815
3.8	0.0054384	0.0108492	0.0428122	0.0839352	0.161464
4	0.00546121	0.0108943	0.0429817	0.0842459	0.161986
4.2	0.0054799	0.0109313	0.04312	0.0844984	0.162407
4.4	0.00549522	0.0109616	0.0432328	0.0847036	0.162746
4.6	0.00550777	0.0109864	0.043325	0.0848703	0.163019
4.8	0.00551805	0.0110067	0.0434001	0.0850057	0.163239
5	0.00552648	0.0110233	0.0434615	0.0851158	0.163416
5.2	0.00553338	0.0110369	0.0435116	0.0852052	0.163558
5.4	0.00553904	0.011048	0.0435525	0.0852779	0.163673
5.6	0.00554367	0.0110572	0.0435858	0.0853369	0.163766
5.8	0.00554747	0.0110646	0.0436131	0.0853849	0.16384
6	0.00555058	0.0110708	0.0436353	0.0854239	0.1639
6.2	0.00555313	0.0110758	0.0436534	0.0854556	0.163948
6.4	0.00555521	0.0110799	0.0436682	0.0854813	0.163987
6.6	0.00555693	0.0110832	0.0436803	0.0855022	0.164018
6.8	0.00555833	0.011086	0.0436902	0.0855192	0.164044
7	0.00555948	0.0110882	0.0436982	0.085533	0.164064
7.2	0.00556042	0.0110901	0.0437048	0.0855442	0.16408
7.4	0.00556119	0.0110916	0.0437102	0.0855534	0.164094
7.6	0.00556182	0.0110928	0.0437145	0.0855608	0.164104
7.8	0.00556234	0.0110939	0.0437181	0.0855668	0.164113
8	0.00556276	0.0110947	0.043721	0.0855717	0.16412
8.2	0.00556311	0.0110954	0.0437234	0.0855756	0.164125
8.4	0.0055634	0.0110959	0.0437253	0.0855789	0.16413
8.6	0.00556363	0.0110964	0.0437269	0.0855815	0.164133
8.8	0.00556382	0.0110968	0.0437282	0.0855836	0.164136
9	0.00556398	0.0110971	0.0437293	0.0855854	0.164138
9.2	0.0055641	0.0110973	0.0437301	0.0855868	0.16414
9.4	0.00556421	0.0110975	0.0437308	0.0855879	0.164142
9.6	0.0055643	0.0110977	0.0437314	0.0855888	0.164143
9.8	0.00556437	0.0110978	0.0437319	0.0855896	0.164144
10	0.00556442	0.0110979	0.0437323	0.0855902	0.164145
10.2	0.00556447	0.011098	0.0437326	0.0855907	0.164145
10.4	0.00556451	0.0110981	0.0437328	0.0855911	0.164146
10.6	0.00556454	0.0110982	0.043733	0.0855914	0.164146
10.8	0.00556457	0.0110982	0.0437332	0.0855917	0.164147
11	0.00556459	0.0110983	0.0437333	0.0855919	0.164147
11.2	0.00556461	0.0110983	0.0437335	0.0855921	0.164147
11.4	0.00556462	0.0110983	0.0437335	0.0855922	0.164147
11.6	0.00556463	0.0110983	0.0437336	0.0855924	0.164147
11.8	0.00556464	0.0110983	0.0437337	0.0855925	0.164148
12	0.00556465	0.0110984	0.0437337	0.0855925	0.164148
12.2	0.00556466	0.0110984	0.0437338	0.0855926	0.164148
12.4	0.00556466	0.0110984	0.0437338	0.0855926	0.164148
12.6	0.00556467	0.0110984	0.0437338	0.0855927	0.164148
12.8	0.00556467	0.0110984	0.0437338	0.0855927	0.164148
13	0.00556467	0.0110984	0.0437339	0.0855927	0.164148
13.2	0.00556468	0.0110984	0.0437339	0.0855928	0.164148
13.4	0.00556468	0.0110984	0.0437339	0.0855928	0.164148
13.6	0.00556468	0.0110984	0.0437339	0.0855928	0.164148
13.8	0.00556468	0.0110984	0.0437339	0.0855928	0.164148
14	0.00556468	0.0110984	0.0437339	0.0855928	0.164148
14.2	0.00556468	0.0110984	0.0437339	0.0855928	0.164148
14.4	0.00556468	0.0110984	0.0437339	0.0855928	0.164148
14.6	0.00556468	0.0110984	0.0437339	0.0855928	0.164148
14.8	0.00556468	0.0110984	0.0437339	0.0855928	0.164148
15	0.00556469	0.0110984	0.0437339	0.0855928	0.164148
15.2	0.00556469	0.0110984	0.043734	0.0855928	0.164148
15.4	0.00556469	0.0110984	0.043734	0.0855928	0.164148
15.6	0.00556469	0.0110984	0.043734	0.0855928	0.164148
15.8	0.00556469	0.0110984	0.043734	0.0855928	0.164148
16	0.00556469	0.0110984	0.043734	0.0855929	0.164148
16.2	0.00556469	0.0110984	0.043734	0.0855929	0.164148
16.4	0.00556469	0.0110984	0.043734	0.0855929	0.164148
16.6	0.00556469	0.0110984	0.043734	0.0855929	0.164148
16.8	0.00556469	0.0110984	0.043734	0.0855929	0.164148
17	0.00556469	0.0110984	0.043734	0.0855929	0.164148
17.2	0.00556469	0.0110984	0.043734	0.0855929	0.164148
17.4	0.00556469	0.0110984	0.043734	0.0855929	0.164148
17.6	0.00556469	0.0110984	0.043734	0.0855929	0.164148
17.8	0.00556469	0.0110984	0.043734	0.0855929	0.164148
18	0.00556469	0.0110984	0.043734	0.0855929	0.164148
18.2	0.00556469	0.0110984	0.043734	0.0855929	0.164148
18.4	0.00556469	0.0110984	0.043734	0.0855929	0.164148
18.6	0.00556469	0.0110984	0.043734	0.0855929	0.164148
18.8	0.00556469	0.0110984	0.043734	0.0855929	0.164148
19	0.00556469	0.0110984	0.043734	0.0855929	0.164148
19.2	0.00556469	0.0110984	0.043734	0.0855929	0.164148
19.4	0.00556469	0.0110984	0.043734	0.0855929	0.164148
19.6	0.00556469	0.0110984	0.043734	0.0855929	0.164148
19.8	0.00556469	0.0110984	0.043734	0.0855929	0.164148
20	0.00556469	0.0110984	0.043734	0.0855929	0.164148
20.2	0.00556469	0.0110984	0.043734	0.0855929	0.164148
20.4	0.00556469	0.0110984	0.043734	0.0855929	0.164148
20.6	0.00556469	0.0110984	0.043734	0.0855929	0.164148
20.8	0.00556469	0.0110984	0.043734	0.0855929	0.164148
21	0.00556469	0.0110984	0.043734	0.0855929	0.164148
21.2	0.00556469	0.0110984	0.043734	0.0855929	0.164148
21.4	0.00556469	0.0110984	0.043734	0.0855929	0.164148
21.6	0.00556469	0.0110984	0.043734	0.0855929	0.164148
21.8	0.00556469	0.0110984	0.043734	0.0855929	0.164148
22	0.00556469	0.0110984	0.043734	0.0855929	0.164148
22.2	0.00556469	0.0110984	0.043734	0.0855929	0.164148
22.4	0.00556469	0.0110984	0.043734	0.0855929	0.164148
22.6	0.00556469	0.0110984	0.043734	0.0855929	0.164148
22.8	0.00556469	0.0110984	0.043734	0.0855929	0.164148
23	0.00556469	0.0110984	0.043734	0.0855929	0.164148
23.2	0.00556469	0.0110984	0.043734	0.0855929	0.164148
23.4	0.00556469	0.0110984	0.043734	0.0855929	0.164148
23.6	0.00556469	0.0110984	0.043734	0.0855929	0.164148
23.8	0.00556469	0.0110984	0.043734	0.0855929	0.164148
24	0.00556469	0.0110984	0.043734	0.0855929	0.164148
24.2	0.00556469	0.0110984	0.043734	0.0855929	0.164148
24.4	0.00556469	0.0110984	0.043734	0.0855929	0.164148
24.6	0.00556469	0.0110984	0.043734	0.0855929	0.164148
24.8	0.00556469	0.0110984	0.043734	0.0855929	0.164148
25	0.00556469	0.0110984	0.043734	0.0855929	0.164148
25.2	0.00556469	0.0110984	0.043734	0.0855929	0.164148
25.4	0.00556469	0.0110984	0.043734	0.0855929	0.164148
25.6	0.00556469	0.0110984	0.043734	0.0855929	0.164148
25.8	0.00556469	0.0110984	0.043734	0.0855929	0.164148
26	0.00556469	0.0110984	0.043734	0.0855929	0.164148
26.2	0.00556469	0.0110984	0.043734	0.0855929	0.164148
26.4	0.00556469	0.0110984	0.043734	0.0855929	0.164148
26.6	0.00556469	0.0110984	0.043734	0.0855929	0.164148
26.8	0.00556469	0.0110984	0.043734	0.0855929	0.164148
27	0.00556469	0.0110984	0.043734	0.0855929	0.164148
27.2	0.00556469	0.0110984	0.043734	0.0855929	0.164148
27.4	0.00556469	0.0110984	0.043734	0.0855929	0.164148
27.6	0.00556469	0.0110984	0.043734	0.0855929	0.164148
27.8	0.00556469	0.0110984	0.043734	0.0855929	0.164148
28	0.00556469	0.0110984	0.043734	0.0855929	0.164148
28.2	0.00556469	0.0110984	0.043734	0.0855929	0.164148
28.4	0.00556469	0.0110984	0.043734	0.0855929	0.164148
28.6	0.00556469	0.0110984	0.043734	0.0855929	0.164148
28.8	0.00556469	0.0110984	0.043734	0.0855929	0.164148
29	0.00556469	0.0110984	0.043734	0.0855929	0.164148
29.2	0.00556469	0.0110984	0.043734	0.0855929	0.164148
29.4	0.00556469	0.0110984	0.043734	0.0855929	0.164148
29.6	0.00556469	0.0110984	0.043734	0.0855929	0.164148
29.8	0.00556469	0.0110984	0.043734	0.0855929	0.164148
30	0.00556469	0.0110984	0.043734	0.0855929	0.164148
30.2	0.00556469	0.0110984	0.043734	0.0855929	0.164148
30.4	0.00556469	0.0110984	0.043734	0.0855929	0.164148
30.6	0.00556469	0.0110984	0.043734	0.0855929	0.164148
30.8	0.00556469	0.0110984	0.043734	0.0855929	0.164148
31	0.00556469	0.0110984	0.043734	0.0855929	0.164148
31.2	0.00556469	0.0110984	0.043734	0.0855929	0.164148
31.4	0.00556469	0.0110984	0.043734	0.0855929	0.164148
31.6	0.00556469	0.0110984	0.043734	0.0855929	0.164148
31.8	0.00556469	0.0110984	0.043734	0.0855929	0.164148
32	0.00556469	0.0110984	0.043734	0.0855929	0.164148
32.2	0.00556469	0.0110984	0.043734	0.0855929	0.164148
32.4	0.00556469	0.0110984	0.043734	0.0855929	0.164148
32.6	0.00556469	0.0110984	0.043734	0.0855929	0.164148
32.8	0.00556469	0.0110984	0.043734	0.0855929	0.164148
33	0.00556469	0.0110984	0.043734	0.0855929	0.164148
33.2	0.00556469	0.0110984	0.043734	0.0855929	0.164148
33.4	0.00556469	0.0110984	0.043734	0.0855929	0.164148
33.6	0.00556469	0.0110984	0.043734	0.0855929	0.164148
33.8	0.00556469	0.0110984	0.043734	0.0855929	0.164148
34	0.00556469	0.0110984	0.043734	0.0855929	0.164148
34.2	0.00556469	0.0110984	0.043734	0.0855929	0.164148
34.4	0.00556469	0.0110984	0.043734	0.0855929	0.164148
34.6	0.00556469	0.0110984	0.043734	0.0855929	0.164148
34.8	0.00556469	0.0110984	0.043734	0.0855929	0.164148
35	0.00556469	0.0110984	0.043734	0.0855929	0.164148
35.2	0.00556469	0.0110984	0.043734	0.0855929	0.164148
35.4	0.00556469	0.0110984	0.043734	0.0855929	0.164148
35.6	0.00556469	0.0110984	0.043734	0.0855929	0.164148
35.8	0.00556469	0.0110984	0.043734	0.0855929	0.164148
36	0.00556469	0.0110984	0.043734	0.0855929	0.164148
36.2	0.00556469	0.0110984	0.043734	0.0855929	0.164148
36.4	0.00556469	0.0110984	0.043734	0.0855929	0.164148
36.6	0.00556469	0.0110984	0.043734	0.0855929	0.164148
36.8	0.00556469	0.0110984	0.043734	0.0855929	0.164148
37	0.00556469	0.0110984	0.043734	0.0855929	0.164148
37.2	0.00556469	0.0110984	0.043734	0.0855929	0.164148
37.4	0.00556469	0.0110984	0.043734	0.0855929	0.164148
37.6	0.00556469	0.0110984	0.043734	0.0855929	0.164148
37.8	0.00556469	0.0110984	0.043734	0.0855929	0.164148
38	0.00556469	0.0110984	0.043734	0.0855929	0.164148
38.2	0.00556469	0.0110984	0.043734	0.0855929	0.164148
38.4	0.00556469	0.0110984	0.043734	0.0855929	0.164148
38.6	0.00556469	0.0110984	0.043734	0.0855929	0.164148
38.8	0.00556469	0.0110984	0.043734	0.0855929	0.164148
39	0.00556469	0.0110984	0.043734	0.0855929	0.164148
39.2	0.00556469	0.0110984	0.043734	0.0855929	0.164148
39.4	0.00556469	0.0110984	0.043734	0.0855929	0.164148
39.6	0.00556469	0.0110984	0.043734	0.0855929	0.164148
39.8	0.00556469	0.0110984	0.043734	0.0855929	0.164148
40	0.00556469	0.0110984	0.043734	0.0855929	0.164148
40.2	0.00556469	0.0110984	0.043734	0.0855929	0.164148
40.4	0.00556469	0.0110984	0.043734	0.0855929	0.164148
40.6	0.00556469	0.0110984	0.043734	0.0855929	0.164148
40.8	0.00556469	0.0110984	0.043734	0.0855929	0.164148
41	0.00556469	0.0110984	0.043734	0.0855929	0.164148
41.2	0.00556469	0.0110984	0.043734	0.0855929	0.164148
41.4	0.00556469	0.0110984	0.043734	0.0855929	0.164148
41.6	0.00556469	0.0110984	0.043734	0.0855929	0.164148
41.8	0.00556469	0.0110984	0.043734	0.0855929	0.164148
42	0.00556469	0.0110984	0.043734	0.0855929	0.164148
42.2	0.00556469	0.0110984	0.043734	0.0855929	0.164148
42.4	0.00556469	0.0110984	0.043734	0.0855929	0.164148
42.6	0.00556469	0.0110984	0.043734	0.0855929	0.164148
42.8	0.00556469	0.0110984	0.043734	0.0855929	0.164148
43	0.00556469	0.0110984	0.043734	0.0855929	0.164148
43.2	0.00556469	0.0110984	0.043734	0.0855929	0.164148
43.4	0.00556469	0.0110984	0.043734	0.0855929	0.164148
43.6	0.00556469	0.0110984	0.043734	0.0855929	0.164148
43.8	0.00556469	0.0110984	0.043734	0.0855929	0.164148
44	0.00556469	0.0110984	0.043734	0.0855929	0.164148
44.2	0.00556469	0.0110984	0.043734	0.0855929	0.164148
44.4	0.00556469	0.0110984	0.043734	0.0855929	0.164148
44.6	0.00556469	0.0110984	0.043734	0.0855929	0.164148
44.8	0.00556469	0.0110984	0.043734	0.0855929	0.164148
45	0.00556469	0.0110984	0.043734	0.0855929	0.164148
45.2	0.00556469	0.0110984	0.043734	0.0855929	0.164148
45.4	0.00556469	0.0110984	0.043734	0.0855929	0.164148
45.6	0.00556469	0.0110984	0.043734	0.0855929	0.164148
45.8	0.00556469	0.0110984	0.043734	0.0855929	0.164148
46	0.00556469	0.0110984	0.043734	0.0855929	0.164148
46.2	0.00556469	0.0110984	0.043734	0.0855929	0.164148
46.4	0.00556469	0.0110984	0.043734	0.0855929	0.164148
46.6	0.00556469	0.0110984	0.043734	0.0855929	0.164148
46.8	0.00556469	0.0110984	0.043734	0.0855929	0.164148
47	0.00556469	0.0110984	0.043734	0.0855929	0.164148
47.2	0.00556469	0.0110984	0.043734	0.0855929	0.164148
47.4	0.00556469	0.0110984	0.043734	0.0855929	0.164148
47.6	0.00556469	0.0110984	0.043734	0.0855929	0.164148
47.8	0.00556469	0.0110984	0.043734	0.0855929	0.164148
48	0.00556469	0.0110984	0.043734	0.0855929	0.164148
48.2	0.00556469	0.0110984	0.043734	0.0855929	0.164148
48.4	0.00556469	0.0110984	0.043734	0.0855929	0.164148
48.6	0.00556469	0.0110984	0.043734	0.0855929	0.164148
48.8	0.00556469	0.0110984	0.043734	0.0855929	0.164148
49	0.00556469	0.0110984	0.043734	0.0855929	0.164148
49.2	0.00556469	0.0110984	0.043734	0.0855929	0.164148
49.4	0.00556469	0.0110984	0.043734	0.0855929	0.164148
49.6	0.00556469	0.0110984	0.043734	0.0855929	0.164148
49.8	0.00556469	0.0110984	0.043734	0.0855929	0.164148
50	0.00556469	0.0110984	0.043734	0.0855929	0.164148
50.2	0.00556469	0.0110984	0.043734	0.0855929	0.164148
50.4	0.00556469	0.0110984	0.043734	0.0855929	0.164148
50.6	0.00556469	0.0110984	0.043734	0.0855929	0.164148
50.8	0.00556469	0.0110984	0.043734	0.0855929	0.164148
51	0.00556469	0.0110984	0.043734	0.0855929	0.164148
51.2	0.00556469	0.0110984	0.043734	0.0855929	0.164148
51.4	0.00556469	0.0110984	0.043734	0.0855929	0.164148
51.6	0.00556469	0.0110984	0.043734	0.0855929	0.164148
51.8	0.00556469	0.0110984	0.043734	0.0855929	0.164148
52	0.00556469	0.0110984	0.043734	0.0855929	0.164148
52.2	0.00556469	0.0110984	0.043734	0.0855929	0.164148
52.4	0.00556469	0.0110984	0.043734	0.0855929	0.164148
52.6	0.00556469	0.0110984	0.043734	0.0855929	0.164148
52.8	0.00556469	0.0110984	0.043734	0.0855929	0.164148
53	0.00556469	0.0110984	0.043734	0.0855929	0.164148
53.2	0.00556469	0.0110984	0.043734	0.0855929	0.164148
53.4	0.00556469	0.0110984	0.043734	0.0855929	0.164148
53.6	0.00556469	0.0110984	0.043734	0.0855929	0.164148
53.8	0.00556469	0.0110984	0.043734	0.0855929	0.164148
54	0.00556469	0.0110984	0.043734	0.0855929	0.164148
54.2	0.00556469	0.0110984	0.043734	0.0855929	0.164148
54.4	0.00556469	0.0110984	0.043734	0.0855929	0.164148
54.6	0.00556469	0.0110984	0.043734	0.0855929	0.164148
54.8	0.00556469	0.0110984	0.043734	0.0855929	0.164148
55	0.00556469	0.0110984	0.043734	0.0855929	0.164148
55.2	0.00556469	0.0110984	0.043734	0.0855929	0.164148
55.4	0.00556469	0.0110984	0.043734	0.0855929	0.164148
55.6	0.00556469	0.0110984	0.043734	0.0855929	0.164148
55.8	0.00556469	0.0110984	0.043734	0.0855929	0.164148
56	0.00556469	0.0110984	0.043734	0.0855929	0.164148
56.2	0.00556469	0.0110984	0.043734	0.0855929	0.164148
56.4	0.00556469	0.0110984	0.043734	0.0855929	0.164148
56.6	0.00556469	0.0110984	0.043734	0.0855929	0.164148
56.8	0.00556469	0.0110984	0.043734	0.0855929	0.164148
57	0.00556469	0.0110984	0.043734	0.0855929	0.164148
57.2	0.00556469	0.0110984	0.043734	0.0855929	0.164148
57.4	0.00556469	0.0110984	0.043734	0.0855929	0.164148
57.6	0.00556469	0.0110984	0.043734	0.0855929	0.164148
57.8	0.00556469	0.0110984	0.043734	0.0855929	0.164148
58	0.00556469	0.0110984	0.043734	0.0855929	0.164148
58.2	0.00556469	0.0110984	0.043734	0.0855929	0.164148
58.4	0.00556469	0.0110984	0.043734	0.0855929	0.164148
58.6	0.00556469	0.0110984	0.043734	0.0855929	0.164148
58.8	0.00556469	0.0110984	0.043734	0.0855929	0.164148
59	0.00556469	0.0110984	0.043734	0.0855929	0.164148
59.2	0.00556469	0.0110984	0.043734	0.0855929	0.164148
59.4	0.00556469	0.0110984	0.043734	0.0855929	0.164148
59.6	0.00556469	0.0110984	0.043734	0.0855929	0.164148
59.8	0.00556469	0.0110984	0.043734	0.0855929	0.164148
60	0.00556469	0.0110984	0.043734	0.0855929	0.164148
60.2	0.00556469	0.0110984	0.043734	0.0855929	0.164148
60.4	0.00556469	0.0110984	0.043734	0.0855929	0.164148
60.6	0.00556469	0.0110984	0.043734	0.0855929	0.164148
60.8	0.00556469	0.0110984	0.043734	0.0855929	0.164148
61	0.00556469	0.0110984	0.043734	0.0855929	0.164148
61.2	0.00556469	0.0110984	0.043734	0.0855929	0.164148
61.4	0.00556469	0.0110984	0.043734	0.0855929	0.164148
61.6	0.00556469	0.0110984	0.043734	0.0855929	0.164148
61.8	0.00556469	0.0110984	0.043734	0.0855929	0.164148
62	0.00556469	0.0110984	0.043734	0.0855929	0.164148
62.2	0.00556469	0.0110984	0.043734	0.0855929	0.164148
62.4	0.00556469	0.0110984	0.043734	0.0855929	0.164148
62.6	0.00556469	0.0110984	0.043734	0.0855929	0.164148
62.8	0.00556469	0.0110984	0.043734	0.0855929	0.164148
63	0.00556469	0.0110984	0.043734	0.0855929	0.164148
63.2	0.00556469	0.0110984	0.043734	0.0855929	0.164148
63.4	0.00556469	0.0110984	0.043734	0.0855929	0.164148
63.6	0.00556469	0.0110984	0.043734	0.0855929	0.164148
63.8	0.00556469	0.0110984	0.043734	0.0855929	0.164148
64	0.00556469	0.0110984	0.043734	0.0855929	0.164148
64.2	0.00556469	0.0110984	0.043734	0.0855929	0.164148
64.4	0.00556469	0.0110984	0.043734	0.0855929	0.164148
64.6	0.00556469	0.0110984	0.043734	0.0855929	0.164148
64.8	0.00556469	0.0110984	0.043734	0.0855929	0.164148
65	0.00556469	0.0110984	0.043734	0.0855929	0.164148
65.2	0.00556469	0.0110984	0.043734	0.0855929	0.164148
65.4	0.00556469	0.0110984	0.043734	0.0855929	0.164148
65.6	0.00556469	0.0110984	0.043734	0.0855929	0.164148
65.8	0.00556469	0.0110984	0.043734	0.0855929	0.164148
66	0.00556469	0.0110984	0.043734	0.0855929	0.164148
66.2	0.00556469	0.0110984	0.043734	0.0855929	0.164148
66.4	0.00556469	0.0110984	0.043734	0.0855929	0.164148
66.6	0.00556469	0.0110984	0.043734	0.0855929	0.164148
66.8	0.00556469	0.0110984	0.043734	0.0855929	0.164148
67	0.00556469	0.0110984	0.043734	0.0855929	0.164148
67.2	0.00556469	0.0110984	0.043734	0.0855929	0.164148
67.4	0.00556469	0.0110984	0.043734	0.0855929	0.164148
67.6	0.00556469	0.0110984	0.043734	0.0855929	0.164148
67.8	0.00556469	0.0110984	0.043734	0.0855929	0.164148
68	0.00556469	0.0110984	0.043734	0.0855929	0.164148
68.2	0.00556469	0.0110984	0.043734	0.0855929	0.164148
68.4	0.00556469	0.0110984	0.043734	0.0855929	0.164148
68.6	0.00556469	0.0110984	0.043734	0.0855929	0.164148
68.8	0.00556469	0.0110984	0.043734	0.0855929	0.164148
69	0.00556469	0.0110984	0.043734	0.0855929	0.164148
69.2	0.00556469	0.0110984	0.043734	0.0855929	0.164148
69.4	0.00556469	0.0110984	0.043734	0.0855929	0.164148
69.6	0.00556469	0.0110984	0.043734	0.0855929	0.164148
69.8	0.00556469	0.0110984	0.043734	0.0855929	0.164148
70	0.00556469	0.0110984	0.043734	0.0855929	0.164148
70.2	0.00556469	0.0110984	0.043734	0.0855929	0.164148
70.4	0.00556469	0.0110984	0.043734	0.0855929	0.164148
70.6	0.00556469	0.0110984	0.043734	0.0855929	0.164148
70.8	0.00556469	0.0110984	0.043734	0.0855929	0.164148
71	0.00556469	0.0110984	0.043734	0.0855929	0.164148
71.2	0.00556469	0.0110984	0.043734	0.0855929	0.164148
71.4	0.00556469	0.0110984	0.043734	0.0855929	0.164148
71.6	0.00556469	0.0110984	0.043734	0.0855929	0.164148
71.8	0.00556469	0.0110984	0.043734	0.0855929	0.164148
72	0.00556469	0.0110984	0.043734	0.0855929	0.164148
72.2	0.00556469	0.0110984	0.043734	0.0855929	0.164148
72.4	0.00556469	0.0110984	0.043734	0.0855929	0.164148
72.6	0.00556469	0.0110984	0.043734	0.0855929	0.164148
72.8	0.00556469	0.0110984	0.043734	0.0855929	0.164148
73	0.00556469	0.0110984	0.043734	0.0855929	0.164148
73.2	0.00556469	0.0110984	0.043734	0.0855929	0.164148
73.4	0.00556469	0.0110984	0.043734	0.0855929	0.164148
73.6	0.00556469	0.0110984	0.043734	0.0855929	0.164148
73.8	0.00556469	0.0110984	0.043734	0.0855929	0.164148
74	0.00556469	0.0110984	0.043734	0.0855929	0.164148
74.2	0.00556469	0.0110984	0.043734	0.0855929	0.164148
74.4	0.00556469	0.0110984	0.043734	0.0855929	0.164148
74.6	0.00556469	0.0110984	0.043734	0.0855929	0.164148
74.8	0.00556469	0.0110984	0.043734	0.0855929	0.164148
75	0.00556469	0.0110984	0.043734	0.0855929	0.164148
75.2	0.00556469	0.0110984	0.043734	0.0855929	0.164148
75.4	0.00556469	0.0110984	0.043734	0.0855929	0.164148
75.6	0.00556469	0.0110984	0.043734	0.0855929	0.164148
75.8	0.00556469	0.0110984	0.043734	0.0855929	0.164148
76	0.00556469	0.0110984	0.043734	0.0855929	0.164148
76.2	0.00556469	0.0110984	0.043734	0.0855929	0.164148
76.4	0.00556469	0.0110984	0.043734	0.0855929	0.164148
76.6	0.00556469	0.0110984	0.043734	0.0855929	0.164148
76.8	0.00556469	0.0110984	0.043734	0.0855929	0.164148
77	0.00556469	0.0110984	0.043734	0.0855929	0.164148
77.2	0.00556469	0.0110984	0.043734	0.0855929	0.164148
77.4	0.00556469	0.0110984	0.043734	0.0855929	0.164148
77.6	0.00556469	0.0110984	0.043734	0.0855929	0.164148
77.8	0.00556469	0.0110984	0.043734	0.0855929	0.164148
78	0.00556469	0.0110984	0.043734	0.0855929	0.164148
78.2	0.00556469	0.0110984	0.043734	0.0855929	0.164148
78.4	0.00556469	0.0110984	0.043734	0.0855929	0.164148
78.6	0.00556469	0.0110984	0.043734	0.0855929	0.164148
78.8	0.00556469	0.0110984	0.043734	0.0855929	0.164148
79	0.00556469	0.0110984	0.043734	0.0855929	0.164148
79.2	0.00556469	0.0110984	0.043734	0.0855929	0.164148
79.4	0.00556469	0.0110984	0.043734	0.0855929	0.164148
79.6	0.00556469	0.0110984	0.043734	0.0855929	0.164148
79.8	0.00556469	0.0110984	0.043734	0.0855929	0.164148
80	0.00556469	0.0110984	0.043734	0.0855929	0.164148
80.2	0.00556469	0.0110984	0.043734	0.0855929	0.164148
80.4	0.00556469	0.0110984	0.043734	0.0855929	0.164148
80.6	0.00556469	0.0110984	0.043734	0.0855929	0.164148
80.8	0.00556469	0.0110984	0.043734	0.0855929	0.164148
81	0.00556469	0.0110984	0.043734	0.0855929	0.164148
81.2	0.00556469	0.0110984	0.043734	0.0855929	0.164148
81.4	0.00556469	0.0110984	0.043734	0.0855929	0.164148
81.6	0.00556469	0.0110984	0.043734	0.0855929	0.164148
81.8	0.00556469	0.0110984	0.043734	0.0855929	0.164148
82	0.00556469	0.0110984	0.043734	0.0855929	0.164148
82.2	0.00556469	0.0110984	0.043734	0.0855929	0.164148
82.4	0.00556469	0.0110984	0.043734	0.0855929	0.164148
82.6	0.00556469	0.0110984	0.043734	0.0855929	0.164148
82.8	0.00556469	0.0110984	0.043734	0.0855929	0.164148
83	0.00556469	0.0110984	0.043734	0.0855929	0.164148
83.2	0.00556469	0.0110984	0.043734	0.0855929	0.164148
83.4	0.00556469	0.0110984	0.043734	0.0855929	0.164148
83.6	0.00556469	0.0110984	0.043734	0.0855929	0.164148
83.8	0.00556469	0.0110984	0.043734	0.0855929	0.164148
84	0.00556469	0.0110984	0.043734	0.0855929	0.164148
84.2	0.00556469	0.0110984	0.043734	0.0855929	0.164148
84.4	0.00556469	0.0110984	0.043734	0.0855929	0.164148
84.6	0.00556469	0.0110984	0.043734	0.0855929	0.164148
84.8	0.00556469	0.0110984	0.043734	0.0855929	0.164148
85	0.00556469	0.0110984	0.043734	0.0855929	0.164148
85.2	0.00556469	0.0110984	0.043734	0.0855929	0.164148
85.4	0.00556469	0.0110984	0.043734	0.0855929	0.164148
85.6	0.00556469	0.0110984	0.043734	0.0855929	0.164148
85.8	0.00556469	0.0110984	0.043734	0.0855929	0.164148
86	0.00556469	0.0110984	0.043734	0.0855929	0.164148
86.2	0.00556469	0.0110984	0.043734	0.0855929	0.164148
86.4	0.00556469	0.0110984	0.043734	0.0855929	0.164148
86.6	0.00556469	0.0110984	0.043734	0.0855929	0.164148
86.8	0.00556469	0.0110984	0.043734	0.0855929	0.164148
87	0.00556469	0.0110984	0.043734	0.0855929	0.164148
87.2	0.00556469	0.0110984	0.043734	0.0855929	0.164148
87.4	0.00556469	0.0110984	0.043734	0.0855929	0.164148
87.6	0.00556469	0.0110984	0.043734	0.0855929	0.164148
87.8	0.00556469	0.0110984	0.043734	0.0855929	0.164148
88	0.00556469	0.0110984	0.043734	0.0855929	0.164148
88.2	0.00556469	0.0110984	0.043734	0.0855929	0.164148
88.4	0.00556469	0.0110984	0.043734	0.0855929	0.164148
88.6	0.00556469	0.0110984	0.043734	0.0855929	0.164148
88.8	0.00556469	0.0110984	0.043734	0.0855929	0.164148
89	0.00556469	0.0110984	0.043734	0.0855929	0.164148
89.2	0.00556469	0.0110984	0.043734	0.0855929	0.164148
89.4	0.00556469	0.0110984	0.043734	0.0855929	0.164148
89.6	0.00556469	0.0110984	0.043734	0.0855929	0.164148
89.8	0.00556469	0.0110984	0.043734	0.0855929	0.164148
90	0.00556469	0.0110984	0.043734	0.0855929	0.164148
90.2	0.00556469	0.0110984	0.043734	0.0855929	0.164148
90.4	0.00556469	0.0110984	0.043734	0.0855929	0.164148
90.6	0.00556469	0.0110984	0.043734	0.0855929	0.164148
90.8	0.00556469	0.0110984	0.043734	0.0855929	0.164148
91	0.00556469	0.0110984	0.043734	0.0855929	0.164148
91.2	0.00556469	0.0110984	0.043734	0.0855929	0.164148
91.4	0.00556469	0.0110984	0.043734	0.0855929	0.164148
91.6	0.00556469	0.0110984	0.043734	0.0855929	0.164148
91.8	0.00556469	0.0110984	0.043734	0.0855929	0.164148
92	0.00556469	0.0110984	0.043734	0.0855929	0.164148
92.2	0.00556469	0.0110984	0.043734	0.0855929	0.164148
92.4	0.00556469	0.0110984	0.043734	0.0855929	0.164148
92.6	0.00556469	0.0110984	0.043734	0.0855929	0.164148
92.8	0.00556469	0.0110984	0.043734	0.0855929	0.164148
93	0.00556469	0.0110984	0.043734	0.0855929	0.164148
93.2	0.00556469	0.0110984	0.043734	0.0855929	0.164148
93.4	0.00556469	0.0110984	0.043734	0.0855929	0.164148
93.6	0.00556469	0.0110984	0.043734	0.0855929	0.164148
93.8	0.00556469	0.0110984	0.043734	0.0855929	0.164148
94	0.00556469	0.0110984	0.043734	0.0855929	0.164148
94.2	0.00556469	0.0110984	0.043734	0.0855929	0.164148
94.4	0.00556469	0.0110984	0.043734	0.0855929	0.164148
94.6	0.00556469	0.0110984	0.043734	0.0855929	0.164148
94.8	0.00556469	0.0110984	0.043734	0.0855929	0.164148
95	0.00556469	0.0110984	0.043734	0.0855929	0.164148
95.2	0.00556469	0.0110984	0.043734	0.0855929	0.164148
95.4	0.00556469	0.0110984	0.043734	0.0855929	0.164148
95.6	0.00556469	0.0110984	0.043734	0.0855929	0.164148
95.8	0.00556469	0.0110984	0.043734	0.0855929	0.164148
96	0.00556469	0.0110984	0.043734	0.0855929	0.164148
96.2	0.00556469	0.0110984	0.043734	0.0855929	0.164148
96.4	0.00556469	0.0110984	0.043734	0.0855929	0.164148
96.6	0.00556469	0.0110984	0.043734	0.0855929	0.164148
96.8	0.00556469	0.0110984	0.043734	0.0855929	0.164148
97	0.00556469	0.0110984	0.043734	0.0855929	0.164148
97.2	0.00556469	0.0110984	0.043734	0.0855929	0.164148
97.4	0.00556469	0.0110984	0.043734	0.0855929	0.164148
97.6	0.00556469	0.0110984	0.043734	0.0855929	0.164148
97.8	0.00556469	0.0110984	0.043734	0.0855929	0.164148
98	0.00556469	0.0110984	0.043734	0.0855929	0.164148
98.2	0.00556469	0.0110984	0.043734	0.0855929	0.164148
98.4	0.00556469	0.0110984	0.043734	0.0855929	0.164148
98.6	0.00556469	0.0110984	0.043734	0.0855929	0.164148
98.8	0.00556469	0.0110984	0.043734	0.0855929	0.164148
99	0.00556469	0.0110984	0.043734	0.0855929	0.164148
99.2	0.00556469	0.0110984	0.043734	0.0855929	0.164148
99.4	0.00556469	0.0110984	0.043734	0.0855929	0.164148
99.6	0.00556469	0.0110984	0.043734	0.0855929	0.164148
99.8	0.00556469	0.0110984	0.043734	0.0855929	0.164148
100	0.00556469	0.0110984	0.043734	0.0855929	0.164148
100.2	0.00556469	0.0110984	0.043734	0.0855929	0.164148
100.4	0.00556469	0.0110984	0.043734	0.0855929	0.164148
100.6	0.00556469	0.0110984	0.043734	0.0855929	0.164148
100.8	0.00556469	0.0110984	0.043734	0.0855929	0.164148
101	0.00556469	0.0110984	0.043734	0.0855929	0.164148
101.2	0.00556469	0.0110984	0.043734	0.0855929	0.164148
101.4	0.00556469	0.0110984	0.043734	0.0855929	0.164148
101.6	0.00556469	0.0110984	0.043734	0.0855929	0.164148
101.8	0.00556469	0.0110984	0.043734	0.0855929	0.164148
102	0.00556469	0.0110984	0.043734	0.0855929	0.164148
102.2	0.00556469	0.0110984	0.043734	0.0855929	0.164148
102.4	0.00556469	0.0110984	0.043734	0.0855929	0.164148
102.6	0.00556469	0.0110984	0.043734	0.0855929	0.164148
102.8	0.00556469	0.0110984	0.043734	0.0855929	0.164148
103	0.00556469	0.0110984	0.043734	0.0855929	0.164148
103.2	0.00556469	0.0110984	0.043734	0.0855929	0.164148
103.4	0.00556469	0.0110984	0.043734	0.0855929	0.164148
103.6	0.00556469	0.0110984	0.043734	0.0855929	0.164148
103.8	0.00556469	0.0110984	0.043734	0.0855929	0.164148
104	0.00556469	0.0110984	0.043734	0.0855929	0.164148
104.2	0.00556469	0.0110984	0.043734	0.0855929	0.164148
104.4	0.00556469	0.0110984	0.043734	0.0855929	0.164148
104.6	0.00556469	0.0110984	0.043734	0.0855929	0.164148
104.8	0.00556469	0.0110984	0.043734	0.0855929	0.164148
105	0.00556469	0.0110984	0.043734	0.0855929	0.164148
105.2	0.00556469	0.0110984	0.043734	0.0855929	0.164148
105.4	0.00556469	0.0110984	0.043734	0.0855929	0.164148
105.6	0.00556469	0.0110984	0.043734	0.0855929	0.164148
105.8	0.00556469	0.0110984	0.043734	0.0855929	0.164148
106	0.00556469	0.0110984	0.043734	0.0855929	0.164148
106.2	0.00556469	0.0110984	0.043734	0.0855929	0.164148
106.4	0.00556469	0.0110984	0.043734	0.0855929	0.164148
106.6	0.00556469	0.0110984	0.043734	0.0855929	0.164148
106.8	0.00556469	0.0110984	0.043734	0.0855929	0.164148
107	0.00556469	0.0110984	0.043734	0.0855929	0.164148
107.2	0.00556469	0.0110984	0.043734	0.0855929	0.164148
107.4	0.00556469	0.0110984	0.043734	0.0855929	0.164148
107.6	0.00556469	0.0110984	0.043734	0.0855929	0.164148
107.8	0.00556469	0.0110984	0.043734	0.0855929	0.164148
108	0.00556469	0.0110984	0.043734	0.0855929	0.164148
108.2	0.00556469	0.0110984	0.043734	0.0855929	0.164148
108.4	0.00556469	0.0110984	0.043734	0.0855929	0.164148
108.6	0.00556469	0.0110984	0.043734	0.0855929	0.164148
108.8	0.00556469	0.0110984	0.043734	0.0855929	0.164148
109	0.00556469	0.0110984	0.043734	0.0855929	0.164148
109.2	0.00556469	0.0110984	0.043734	0.0855929	0.164148
109.4	0.00556469	0.0110984	0.043734	0.0855929	0.164148
109.6	0.00556469	0.0110984	0.043734	0.0855929	0.164148
109.8	0.00556469	0.0110984	0.043734	0.0855929	0.164148
110	0.00556469	0.0110984	0.043734	0.0855929	0.164148
110.2	0.00556469	0.0110984	0.043734	0.0855929	0.164148
110.4	0.00556469	0.0110984	0.043734	0.0855929	0.164148
110.6	0.00556469	0.0110984	0.043734	0.0855929	0.164148
110.8	0.00556469	0.0110984	0.043734	0.0855929	0.164148
111	0.00556469	0.0110984	0.043734	0.0855929	0.164148
111.2	0.00556469	0.0110984	0.043734	0.0855929	0.164148
111.4	0.00556469	0.0110984	0.043734	0.0855929	0.164148
111.6	0.00556469	0.0110984	0.043734	0.0855929	0.164148
111.8	0.00556469	0.0110984	0.043734	0.0855929	0.164148
112	0.00556469	0.0110984	0.043734	0.0855929	0.164148
112.2	0.00556469	0.0110984	0.043734	0.0855929	0.164148
112.4	0.00556469	0.0110984	0.043734	0.0855929	0.164148
112.6	0.00556469	0.0110984	0.043734	0.0855929	0.164148
112.8	0.00556469	0.0110984	0.043734	0.0855929	0.164148
113	0.00556469	0.0110984	0.043734	0.0855929	0.164148
113.2	0.00556469	0.0110984	0.043734	0.0855929	0.164148
113.4	0.00556469	0.0110984	0.043734	0.0855929	0.164148
113.6	0.00556469	0.0110984	0.043734	0.0855929	0.164148
113.8	0.00556469	0.0110984	0.043734	0.0855929	0.164148
114	0.00556469	0.0110984	0.043734	0.0855929	0.164148
114.2	0.00556469	0.0110984	0.043734	0.0855929	0.164148
114.4	0.00556469	0.0110984	0.043734	0.0855929	0.164148
114.6	0.00556469	0.0110984	0.043734	0.0855929	0.164148
114.8	0.00556469	0.0110984	0.043734	0.0855929	0.164148
115	0.00556469	0.0110984	0.043734	0.0855929	0.164148
115.2	0.00556469	0.0110984	0.043734	0.0855929	0.164148
115.4	0.00556469	0.0110984	0.043734	0.0855929	0.164148
115.6	0.00556469	0.0110984	0.043734	0.0855929	0.164148
115.8	0.00556469	0.0110984	0.043734	0.0855929	0.164148
116	0.00556469	0.0110984	0.043734	0.0855929	0.164148
116.2	0.00556469	0.0110984	0.043734	0.0855929	0.164148
116.4	0.00556469	0.0110984	0.043734	0.0855929	0.164148
116.6	0.00556469	0.0110984	0.043734	0.0855929	0.164148
116.8	0.00556469	0.0110984	0.043734	0.0855929	0.164148
117	0.00556469	0.0110984	0.043734	0.0855929	0.164148
117.2	0.00556469	0.0110984	0.043734	0.0855929	0.164148
117.4	0.00556469	0.0110984	0.043734	0.0855929	0.164148
117.6	0.00556469	0.0110984	0.043734	0.0855929	0.164148
117.8	0.00556469	0.0110984	0.043734	0.0855929	0.164148
118	0.00556469	0.0110984	0.043734	0.0855929	0.164148
118.2	0.00556469	0.0110984	0.043734	0.0855929	0.164148
118.4	0.00556469	0.0110984	0.043734	0.0855929	0.164148
118.6	0.00556469	0.0110984	0.043734	0.0855929	0.164148
118.8	0.00556469	0.0110984	0.043734	0.0855929	0.164148
119	0.00556469	0.0110984	0.043734	0.0855929	0.164148
119.2	0.00556469	0.0110984	0.043734	0.0855929	0.164148
119.4	0.00556469	0.0110984	0.043734	0.0855929	0.164148
119.6	0.00556469	0.0110984	0.043734	0.0855929	0.164148
119.8	0.00556469	0.0110984	0.043734	0.0855929	0.164148
120	0.00456196	0.00909829	0.0437777	0.0856785	0.164312
120.2	0.00373992	0.00745883	0.0358892	0.0702398	0.134704
120.4	0.00306601	0.00611479	0.0294222	0.0575829	0.110431
120.6	0.00251353	0.00501294	0.0241205	0.0472068	0.0905322
120.8	0.00206061	0.00410963	0.0197741	0.0387004	0.0742188
121	0.0016893	0.0033691	0.0162109	0.0317268	0.060845
121.2	0.0013849	0.00276201	0.0132898	0.0260098	0.0498811
121.4	0.00113535	0.00226431	0.0108951	0.021323	0.0408928
121.6	0.00093076	0.00185629	0.00893183	0.0174807	0.0335241
121.8	0.00076304	0.0015218	0.00732236	0.0143308	0.0274833
122	0.00062555	0.00124758	0.00600292	0.0117485	0.0225309
122.2	0.00051283	0.00102277	0.00492122	0.00963146	0.018471
122.4	0.00042042	0.00083848	0.00403445	0.00789592	0.0151426
122.6	0.00034466	0.00068739	0.00330746	0.00647312	0.012414
122.8	0.00028256	0.00056352	0.00271148	0.0053067	0.0101771
123	0.00023164	0.00046198	0.00222288	0.00435046	0.00834322
123.2	0.0001899	0.00037873	0.00182233	0.00356653	0.00683982
123.4	0.00015568	0.00031049	0.00149396	0.00292387	0.00560732
123.6	0.00012763	0.00025454	0.00122476	0.002397	0.00459691
123.8	0.00010463	0.00020867	0.00100406	0.00196508	0.00376858
124	8.578e-05	0.00017107	0.00082314	0.00161098	0.0030895
124.2	7.032e-05	0.00014025	0.00067481	0.00132069	0.00253279
124.4	5.765e-05	0.00011497	0.00055321	0.00108271	0.0020764
124.6	4.726e-05	9.426e-05	0.00045353	0.00088761	0.00170224
124.8	3.874e-05	7.727e-05	0.0003718	0.00072767	0.00139551
125	3.176e-05	6.335e-05	0.00030481	0.00059655	0.00114404
125.2	2.604e-05	5.193e-05	0.00024988	0.00048905	0.00093789
125.4	2.135e-05	4.257e-05	0.00020486	0.00040093	0.00076889
125.6	1.75e-05	3.49e-05	0.00016794	0.00032868	0.00063034
125.8	1.435e-05	2.861e-05	0.00013768	0.00026946	0.00051676
126	1.176e-05	2.346e-05	0.00011287	0.0002209	0.00042364
126.2	9.64e-06	1.923e-05	9.253e-05	0.0001811	0.0003473
126.4	7.9e-06	1.577e-05	7.586e-05	0.00014846	0.00028472
126.6	6.48e-06	1.292e-05	6.219e-05	0.00012171	0.00023342
126.8	5.31e-06	1.06e-05	5.098e-05	9.978e-05	0.00019136
127	4.36e-06	8.69e-06	4.18e-05	8.18e-05	0.00015687
127.2	3.57e-06	7.12e-06	3.426e-05	6.706e-05	0.00012861
127.4	2.93e-06	5.84e-06	2.809e-05	5.498e-05	0.00010543
127.6	2.4e-06	4.79e-06	2.303e-05	4.507e-05	8.643e-05
127.8	1.97e-06	3.92e-06	1.888e-05	3.695e-05	7.086e-05
128	1.61e-06	3.22e-06	1.548e-05	3.029e-05	5.809e-05
128.2	1.32e-06	2.64e-06	1.269e-05	2.483e-05	4.762e-05
128.4	1.08e-06	2.16e-06	1.04e-05	2.036e-05	3.904e-05
128.6	8.9e-07	1.77e-06	8.53e-06	1.669e-05	3.201e-05
128.8	7.3e-07	1.45e-06	6.99e-06	1.368e-05	2.624e-05
129	6e-07	1.19e-06	5.73e-06	1.122e-05	2.151e-05
129.2	4.9e-07	9.8e-07	4.7e-06	9.2e-06	1.763e-05
129.4	4e-07	8e-07	3.85e-06	7.54e-06	1.446e-05
129.6	3.3e-07	6.6e-07	3.16e-06	6.18e-06	1.185e-05
129.8	2.7e-07	5.4e-07	2.59e-06	5.07e-06	9.72e-06
130	2.2e-07	4.4e-07	2.12e-06	4.15e-06	7.97e-06
130.2	1.8e-07	3.6e-07	1.74e-06	3.41e-06	6.53e-06
130.4	1.5e-07	3e-07	1.43e-06	2.79e-06	5.35e-06
130.6	1.2e-07	2.4e-07	1.17e-06	2.29e-06	4.39e-06
130.8	1e-07	2e-07	9.6e-07	1.88e-06	3.6e-06
131	8e-08	1.6e-07	7.9e-07	1.54e-06	2.95e-06
131.2	7e-08	1.3e-07	6.4e-07	1.26e-06	2.42e-06
131.4	6e-08	1.1e-07	5.3e-07	1.03e-06	1.98e-06
131.6	5e-08	9e-08	4.3e-07	8.5e-07	1.63e-06
131.8	4e-08	7e-08	3.5e-07	6.9e-07	1.33e-06
132	3e-08	6e-08	2.9e-07	5.7e-07	1.09e-06
132.2	2e-08	5e-08	2.4e-07	4.7e-07	9e-07
132.4	2e-08	4e-08	2e-07	3.8e-07	7.3e-07
132.6	2e-08	3e-08	1.6e-07	3.1e-07	6e-07
132.8	1e-08	3e-08	1.3e-07	2.6e-07	4.9e-07
133	1e-08	2e-08	1.1e-07	2.1e-07	4e-07
133.2	1e-08	2e-08	9e-08	1.7e-07	3.3e-07
133.4	1e-08	2e-08	7e-08	1.4e-07	2.7e-07
133.6	1e-08	1e-08	6e-08	1.2e-07	2.2e-07
133.8	1e-08	1e-08	5e-08	1e-07	1.8e-07
134	0	1e-08	4e-08	8e-08	1.5e-07
134.2	0	1e-08	3e-08	6e-08	1.2e-07
134.4	0	1e-08	3e-08	5e-08	1e-07
134.6	0	0	2e-08	4e-08	8e-08
134.8	0	0	2e-08	4e-08	7e-08
135	0	0	1e-08	3e-08	6e-08
135.2	0	0	1e-08	2e-08	5e-08
135.4	0	0	1e-08	2e-08	4e-08
135.6	0	0	1e-08	2e-08	3e-08
135.8	0	0	1e-08	1e-08	3e-08
136	0	0	1e-08	1e-08	2e-08
136.2	0	0	0	1e-08	2e-08
136.4	0	0	0	1e-08	1e-08
136.6	0	0	0	1e-08	1e-08
136.8	0	0	0	0	1e-08
137	0	0	0	0	1e-08
137.2	0	0	0	0	1e-08
137.4	0	0	0	0	1e-08
137.6	0	0	0	0	0
137.8	0	0	0	0	0
138	0	0	0	0	0
138.2	0	0	0	0	0
138.4	0	0	0	0	0
138.6	0	0	0	0	0
138.8	0	0	0	0	0
139	0	0	0	0	0
139.2	0	0	0	0	0
139.4	0	0	0	0	0
139.6	0	0	0	0	0
139.8	0	0	0	0	0
140	0	0	0	0	0
140.2	0	0	0	0	0
140.4	0	0	0	0	0
140.6	0	0	0	0	0
140.8	0	0	0	0	0
141	0	0	0	0	0
141.2	0	0	0	0	0
141.4	0	0	0	0	0
141.6	0	0	0	0	0
141.8	0	0	0	0	0
142	0	0	0	0	0
142.2	0	0	0	0	0
142.4	0	0	0	0	0
142.6	0	0	0	0	0
142.8	0	0	0	0	0
143	0	0	0	0	0
143.2	0	0	0	0	0
143.4	0	0	0	0	0
143.6	0	0	0	0	0
143.8	0	0	0	0	0
144	0	0	0	0	0
144.2	0	0	0	0	0
144.4	0	0	0	0	0
144.6	0	0	0	0	0
144.8	0	0	0	0	0
145	0	0	0	0	0
145.2	0	0	0	0	0
145.4	0	0	0	0	0
145.6	0	0	0	0	0
145.8	0	0	0	0	0
146	0	0	0	0	0
146.2	0	0	0	0	0
146.4	0	0	0	0	0
146.6	0	0	0	0	0
146.8	0	0	0	0	0
147	0	0	0	0	0
147.2	0	0	0	0	0
147.4	0	0	0	0	0
147.6	0	0	0	0	0
147.8	0	0	0	0	0
148	0	0	0	0	0
148.2	0	0	0	0	0
148.4	0	0	0	0	0
148.6	0	0	0	0	0
148.8	0	0	0	0	0
149	0	0	0	0	0
149.2	0	0	0	0	0
149.4	0	0	0	0	0
149.6	0	0	0	0	0
149.8	0	0	0	0	0
150	0	0	0	0	0
150.2	0	0	0	0	0
150.4	0	0	0	0	0
150.6	0	0	0	0	0
150.8	0	0	0	0	0
151	0	0	0	0	0
151.2	0	0	0	0	0
151.4	0	0	0	0	0
151.6	0	0	0	0	0
151.8	0	0	0	0	0
152	0	0	0	0	0
152.2	0	0	0	0	0
152.4	0	0	0	0	0
152.6	0	0	0	0	0
152.8	0	0	0	0	0
153	0	0	0	0	0
153.2	0	0	0	0	0
153.4	0	0	0	0	0
153.6	0	0	0	0	0
153.8	0	0	0	0	0
154	0	0	0	0	0
154.2	0	0	0	0	0
154.4	0	0	0	0	0
154.6	0	0	0	0	0
154.8	0	0	0	0	0
155	0	0	0	0	0
155.2	0	0	0	0	0
155.4	0	0	0	0	0
155.6	0	0	0	0	0
155.8	0	0	0	0	0
156	0	0	0	0	0
156.2	0	0	0	0	0
156.4	0	0	0	0	0
156.6	0	0	0	0	0
156.8	0	0	0	0	0
157	0	0	0	0	0
157.2	0	0	0	0	0
157.4	0	0	0	0	0
157.6	0	0	0	0	0
157.8	0	0	0	0	0
158	0	0	0	0	0
158.2	0	0	0	0	0
158.4	0	0	0	0	0
158.6	0	0	0	0	0
158.8	0	0	0	0	0
159	0	0	0	0	0
159.2	0	0	0	0	0
159.4	0	0	0	0	0
159.6	0	0	0	0	0
159.8	0	0	0	0	0
160	0	0	0	0	0
160.2	0	0	0	0	0
160.4	0	0	0	0	0
160.6	0	0	0	0	0
160.8	0	0	0	0	0
161	0	0	0	0	0
161.2	0	0	0	0	0
161.4	0	0	0	0	0
161.6	0	0	0	0	0
161.8	0	0	0	0	0
162	0	0	0	0	0
162.2	0	0	0	0	0
162.4	0	0	0	0	0
162.6	0	0	0	0	0
162.8	0	0	0	0	0
163	0	0	0	0	0
163.2	0	0	0	0	0
163.4	0	0	0	0	0
163.6	0	0	0	0	0
163.8	0	0	0	0	0
164	0	0	0	0	0
164.2	0	0	0	0	0
164.4	0	0	0	0	0
164.6	0	0	0	0	0
164.8	0	0	0	0	0
165	0	0	0	0	0
165.2	0	0	0	0	0
165.4	0	0	0	0	0
165.6	0	0	0	0	0
165.8	0	0	0	0	0
166	0	0	0	0	0
166.2	0	0	0	0	0
166.4	0	0	0	0	0
166.6	0	0	0	0	0
166.8	0	0	0	0	0
167	0	0	0	0	0
167.2	0	0	0	0	0
167.4	0	0	0	0	0
167.6	0	0	0	0	0
167.8	0	0	0	0	0
168	0	0	0	0	0
168.2	0	0	0	0	0
168.4	0	0	0	0	0
168.6	0	0	0	0	0
168.8	0	0	0	0	0
169	0	0	0	0	0
169.2	0	0	0	0	0
169.4	0	0	0	0	0
169.6	0	0	0	0	0
169.8	0	0	0	0	0
170	0	0	0	0	0
170.2	0	0	0	0	0
170.4	0	0	0	0	0
170.6	0	0	0	0	0
170.8	0	0	0	0	0
171	0	0	0	0	0
171.2	0	0	0	0	0
171.4	0	0	0	0	0
171.6	0	0	0	0	0
171.8	0	0	0	0	0
172	0	0	0	0	0
172.2	0	0	0	0	0
172.4	0	0	0	0	0
172.6	0	0	0	0	0
172.8	0	0	0	0	0
173	0	0	0	0	0
173.2	0	0	0	0	0
173.4	0	0	0	0	0
173.6	0	0	0	0	0
173.8	0	0	0	0	0
174	0	0	0	0	0
174.2	0	0	0	0	0
174.4	0	0	0	0	0
174.6	0	0	0	0	0
174.8	0	0	0	0	0
175	0	0	0	0	0
175.2	0	0	0	0	0
175.4	0	0	0	0	0
175.6	0	0	0	0	0
175.8	0	0	0	0	0
176	0	0	0	0	0
176.2	0	0	0	0	0
176.4	0	0	0	0	0
176.6	0	0	0	0	0
176.8	0	0	0	0	0
177	0	0	0	0	0
177.2	0	0	0	0	0
177.4	0	0	0	0	0
177.6	0	0	0	0	0
177.8	0	0	0	0	0
178	0	0	0	0	0
178.2	0	0	0	0	0
178.4	0	0	0	0	0
178.6	0	0	0	0	0
178.8	0	0	0	0	0
179	0	0	0	0	0
179.2	0	0	0	0	0
179.4	0	0	0	0	0
179.6	0	0	0	0	0
179.8	0	0	0	0	0
180	0	0	0	0	0
180.2	0	0	0	0	0
180.4	0	0	0	0	0
180.6	0	0	0	0	0
180.8	0	0	0	0	0
181	0	0	0	0	0
181.2	0	0	0	0	0
181.4	0	0	0	0	0
181.6	0	0	0	0	0
181.8	0	0	0	0	0
182	0	0	0	0	0
182.2	0	0	0	0	0
182.4	0	0	0	0	0
182.6	0	0	0	0	0
182.8	0	0	0	0	0
183	0	0	0	0	0
183.2	0	0	0	0	0
183.4	0	0	0	0	0
183.6	0	0	0	0	0
183.8	0	0	0	0	0
184	0	0	0	0	0
184.2	0	0	0	0	0
184.4	0	0	0	0	0
184.6	0	0	0	0	0
184.8	0	0	0	0	0
185	0	0	0	0	0
185.2	0	0	0	0	0
185.4	0	0	0	0	0
185.6	0	0	0	0	0
185.8	0	0	0	0	0
186	0	0	0	0	0
186.2	0	0	0	0	0
186.4	0	0	0	0	0
186.6	0	0	0	0	0
186.8	0	0	0	0	0
187	0	0	0	0	0
187.2	0	0	0	0	0
187.4	0	0	0	0	0
187.6	0	0	0	0	0
187.8	0	0	0	0	0
188	0	0	0	0	0
188.2	0	0	0	0	0
188.4	0	0	0	0	0
188.6	0	0	0	0	0
188.8	0	0	0	0	0
189	0	0	0	0	0
189.2	0	0	0	0	0
189.4	0	0	0	0	0
189.6	0	0	0	0	0
189.8	0	0	0	0	0
190	0	0	0	0	0
190.2	0	0	0	0	0
190.4	0	0	0	0	0
190.6	0	0	0	0	0
190.8	0	0	0	0	0
191	0	0	0	0	0
191.2	0	0	0	0	0
191.4	0	0	0	0	0
191.6	0	0	0	0	0
191.8	0	0	0	0	0
192	0	0	0	0	0
192.2	0	0	0	0	0
192.4	0	0	0	0	0
192.6	0	0	0	0	0
192.8	0	0	0	0	0
193	0	0	0	0	0
193.2	0	0	0	0	0
193.4	0	0	0	0	0
193.6	0	0	0	0	0
193.8	0	0	0	0	0
194	0	0	0	0	0
194.2	0	0	0	0	0
194.4	0	0	0	0	0
194.6	0	0	0	0	0
194.8	0	0	0	0	0
195	0	0	0	0	0
195.2	0	0	0	0	0
195.4	0	0	0	0	0
195.6	0	0	0	0	0
195.8	0	0	0	0	0
196	0	0	0	0	0
196.2	0	0	0	0	0
196.4	0	0	0	0	0
196.6	0	0	0	0	0
196.8	0	0	0	0	0
197	0	0	0	0	0
197.2	0	0	0	0	0
197.4	0	0	0	0	0
197.6	0	0	0	0	0
197.8	0	0	0	0	0
198	0	0	0	0	0
198.2	0	0	0	0	0
198.4	0	0	0	0	0
198.6	0	0	0	0	0
198.8	0	0	0	0	0
199	0	0	0	0	0
199.2	0	0	0	0	0
199.4	0	0	0	0	0
199.6	0	0	0	0	0
199.8	0	0	0	0	0
200	0	0	0	0	0
200.2	0	0	0	0	0
200.4	0	0	0	0	0
200.6	0	0	0	0	0
200.8	0	0	0	0	0
201	0	0	0	0	0
201.2	0	0	0	0	0
201.4	0	0	0	0	0
201.6	0	0	0	0	0
201.8	0	0	0	0	0
202	0	0	0	0	0
202.2	0	0	0	0	0
202.4	0	0	0	0	0
202.6	0	0	0	0	0
202.8	0	0	0	0	0
203	0	0	0	0	0
203.2	0	0	0	0	0
203.4	0	0	0	0	0
203.6	0	0	0	0	0
203.8	0	0	0	0	0
204	0	0	0	0	0
204.2	0	0	0	0	0
204.4	0	0	0	0	0
204.6	0	0	0	0	0
204.8	0	0	0	0	0
205	0	0	0	0	0
205.2	0	0	0	0	0
205.4	0	0	0	0	0
205.6	0	0	0	0	0
205.8	0	0	0	0	0
206	0	0	0	0	0
206.2	0	0	0	0	0
206.4	0	0	0	0	0
206.6	0	0	0	0	0
206.8	0	0	0	0	0
207	0	0	0	0	0
207.2	0	0	0	0	0
207.4	0	0	0	0	0
207.6	0	0	0	0	0
207.8	0	0	0	0	0
208	0	0	0	0	0
208.2	0	0	0	0	0
208.4	0	0	0	0	0
208.6	0	0	0	0	0
208.8	0	0	0	0	0
209	0	0	0	0	0
209.2	0	0	0	0	0
209.4	0	0	0	0	0
209.6	0	0	0	0	0
209.8	0	0	0	0	0
210	0	0	0	0	0
210.2	0	0	0	0	0
210.4	0	0	0	0	0
210.6	0	0	0	0	0
210.8	0	0	0	0	0
211	0	0	0	0	0
211.2	0	0	0	0	0
211.4	0	0	0	0	0
211.6	0	0	0	0	0
211.8	0	0	0	0	0
212	0	0	0	0	0
212.2	0	0	0	0	0
212.4	0	0	0	0	0
212.6	0	0	0	0	0
212.8	0	0	0	0	0
213	0	0	0	0	0
213.2	0	0	0	0	0
213.4	0	0	0	0	0
213.6	0	0	0	0	0
213.8	0	0	0	0	0
214	0	0	0	0	0
214.2	0	0	0	0	0
214.4	0	0	0	0	0
214.6	0	0	0	0	0
214.8	0	0	0	0	0
215	0	0	0	0	0
215.2	0	0	0	0	0
215.4	0	0	0	0	0
215.6	0	0	0	0	0
215.8	0	0	0	0	0
216	0	0	0	0	0
216.2	0	0	0	0	0
216.4	0	0	0	0	0
216.6	0	0	0	0	0
216.8	0	0	0	0	0
217	0	0	0	0	0
217.2	0	0	0	0	0
217.4	0	0	0	0	0
217.6	0	0	0	0	0
217.8	0	0	0	0	0
218	0	0	0	0	0
218.2	0	0	0	0	0
218.4	0	0	0	0	0
218.6	0	0	0	0	0
218.8	0	0	0	0	0
219	0	0	0	0	0
219.2	0	0	0	0	0
219.4	0	0	0	0	0
219.6	0	0	0	0	0
219.8	0	0	0	0	0
220	0	0	0	0	0
220.2	0	0	0	0	0
220.4	0	0	0	0	0
220.6	0	0	0	0	0
220.8	0	0	0	0	0
221	0	0	0	0	0
221.2	0	0	0	0	0
221.4	0	0	0	0	0
221.6	0	0	0	0	0
221.8	0	0	0	0	0
222	0	0	0	0	0
222.2	0	0	0	0	0
222.4	0	0	0	0	0
222.6	0	0	0	0	0
222.8	0	0	0	0	0
223	0	0	0	0	0
223.2	0	0	0	0	0
223.4	0	0	0	0	0
223.6	0	0	0	0	0
223.8	0	0	0	0	0
224	0	0	0	0	0
224.2	0	0	0	0	0
224.4	0	0	0	0	0
224.6	0	0	0	0	0
224.8	0	0	0	0	0
225	0	0	0	0	0
225.2	0	0	0	0	0
225.4	0	0	0	0	0
225.6	0	0	0	0	0
225.8	0	0	0	0	0
226	0	0	0	0	0
226.2	0	0	0	0	0
226.4	0	0	0	0	0
226.6	0	0	0	0	0
226.8	0	0	0	0	0
227	0	0	0	0	0
227.2	0	0	0	0	0
227.4	0	0	0	0	0
227.6	0	0	0	0	0
227.8	0	0	0	0	0
228	0	0	0	0	0
228.2	0	0	0	0	0
228.4	0	0	0	0	0
228.6	0	0	0	0	0
228.8	0	0	0	0	0
229	0	0	0	0	0
229.2	0	0	0	0	0
229.4	0	0	0	0	0
229.6	0	0	0	0	0
229.8	0	0	0	0	0
230	0	0	0	0	0
230.2	0	0	0	0	0
230.4	0	0	0	0	0
230.6	0	0	0	0	0
230.8	0	0	0	0	0
231	0	0	0	0	0
231.2	0	0	0	0	0
231.4	0	0	0	0	0
231.6	0	0	0	0	0
231.8	0	0	0	0	0
232	0	0	0	0	0
232.2	0	0	0	0	0
232.4	0	0	0	0	0
232.6	0	0	0	0	0
232.8	0	0	0	0	0
233	0	0	0	0	0
233.2	0	0	0	0	0
233.4	0	0	0	0	0
233.6	0	0	0	0	0
233.8	0	0	0	0	0
234	0	0	0	0	0
234.2	0	0	0	0	0
234.4	0	0	0	0	0
234.6	0	0	0	0	0
234.8	0	0	0	0	0
235	0	0	0	0	0
235.2	0	0	0	0	0
235.4	0	0	0	0	0
235.6	0	0	0	0	0
235.8	0	0	0	0	0
236	0	0	0	0	0
236.2	0	0	0	0	0
236.4	0	0	0	0	0
236.6	0	0	0	0	0
236.8	0	0	0	0	0
237	0	0	0	0	0
237.2	0	0	0	0	0
237.4	0	0	0	0	0
237.6	0	0	0	0	0
237.8	0	0	0	0	0
238	0	0	0	0	0
238.2	0	0	0	0	0
238.4	0	0	0	0	0
238.6	0	0	0	0	0
238.8	0	0	0	0	0
239	0	0	0	0	0
239.2	0	0	0	0	0
239.4	0	0	0	0	0
239.6	0	0	0	0	0
	-99999	-99999	0	0	0
