# Supplementary material for: Structure-guided screening identifies Tucatinib as dual inhibitor for MCT1/2
Source: EMBO Rep. 2025 Dec 11;27(3):677–703. doi: 10.1038/s44319-025-00661-9 (PMC12894981; doi:10.1038/s44319-025-00661-9)
Supplement: Supplementary file 7 — Source data Fig. 5 [file 44319_2025_661_MOESM7_ESM.zip]

Archive with 12 entries (11 files):
- Figure 5/
- Figure 5/Figure 5A.xlsx
- Figure 5/Figure 5B.pdf
- Figure 5/Figure 5C.xlsx
- Figure 5/Figure 5D.xlsx
- Figure 5/Figure 5E.xlsx
- Figure 5/Figure 5F.xlsx
- Figure 5/Figure 5G.xlsx
- Figure 5/Figure 5H.xlsx
- Figure 5/Figure 5I.pdf
- Figure 5/Figure 5J.xlsx
- Figure 5/Figure 5L.xlsx
