# Supplementary material for: Structure-guided screening identifies Tucatinib as dual inhibitor for MCT1/2
Source: EMBO Rep. 2025 Dec 11;27(3):677–703. doi: 10.1038/s44319-025-00661-9 (PMC12894981; doi:10.1038/s44319-025-00661-9)
Supplement: Supplementary file 7 — Source data Fig. 5 [file 44319_2025_661_MOESM7_ESM.zip › Figure 5/Figure 5A.xlsx]

## Sheet: Fig.5A
	HeLa		Min6
	MCT1	MCT2	MCT1	MCT2
Relative mRNA level(%)	100.44	99.94	14.23	0
	96.81	95.89	9.31	0
	103.82	101.51	7.71	0
