# Supplementary material for: Structure-guided screening identifies Tucatinib as dual inhibitor for MCT1/2
Source: EMBO Rep. 2025 Dec 11;27(3):677–703. doi: 10.1038/s44319-025-00661-9 (PMC12894981; doi:10.1038/s44319-025-00661-9)
Supplement: Supplementary file 7 — Source data Fig. 5 [file 44319_2025_661_MOESM7_ESM.zip › Figure 5/Figure 5C.xlsx]

## Sheet: Fig.5C
Tucatinib(μM)	0	3.125	6.25	12.5	25	50	100
HeLa Cell Viability(%)	103.59	71.99	62.4	48.39	38.15	23.26	21.85
	101.75	70.27	62.11	47.78	37.84	23.55	21.74
	102.83	69.85	62.25	46.76	36.64	22.98	21.66
	98.26	69.77	63.87	46.45	35.78	22.72	21.43
	99.46	69.83	64.77	46.25	34.96	22.51	21.27
	100.03	69.74	61.63	45.98	34.08	22.16	21.14
