# Supplementary material for: Structure-guided screening identifies Tucatinib as dual inhibitor for MCT1/2
Source: EMBO Rep. 2025 Dec 11;27(3):677–703. doi: 10.1038/s44319-025-00661-9 (PMC12894981; doi:10.1038/s44319-025-00661-9)
Supplement: Supplementary file 7 — Source data Fig. 5 [file 44319_2025_661_MOESM7_ESM.zip › Figure 5/Figure 5D.xlsx]

## Sheet: Fig.5D
Tucatinib(μM)	0	3.125	6.25	12.5	25	50	100
Min6 Cell Viability(%)	101.26	102.87	103.55	98.34	101.55	100.75	100.29
	97.63	101.68	103.71	99.24	100.9	99.23	99.43
	105.45	101.77	103.56	98.34	100.94	99.59	99.02
	100.62	100.77	103.52	98.36	101	98.88	98.49
	99.89	100.22	102.8	98.16	100.06	98.58	98.79
	101.21	100.43	103.8	98.02	100.57	99.5	98.67
