# Supplementary material for: Structure-guided screening identifies Tucatinib as dual inhibitor for MCT1/2
Source: EMBO Rep. 2025 Dec 11;27(3):677–703. doi: 10.1038/s44319-025-00661-9 (PMC12894981; doi:10.1038/s44319-025-00661-9)
Supplement: Supplementary file 7 — Source data Fig. 5 [file 44319_2025_661_MOESM7_ESM.zip › Figure 5/Figure 5E.xlsx]

## Sheet: Fig.5E
AR-C155858(μM)	0	3.125	6.25	12.5	25	50	100
HeLa Cell Viability(%)	101.62	100.26	97.89	80.9	71.8	59.29	47.3
	97.65	101.57	97.78	87.97	77.66	50.36	46.51
	98.24	99.26	96.97	87.16	70.3	58.3	46.15
	101.47	98.76	95.91	86.69	75.31	57.76	47.58
	105.2	100.02	96.61	85.54	77.24	56.88	47.62
	103.16	99.98	97.67	85.3	74.54	57.25	48.35
