# Supplementary material for: Structure-guided screening identifies Tucatinib as dual inhibitor for MCT1/2
Source: EMBO Rep. 2025 Dec 11;27(3):677–703. doi: 10.1038/s44319-025-00661-9 (PMC12894981; doi:10.1038/s44319-025-00661-9)
Supplement: Supplementary file 7 — Source data Fig. 5 [file 44319_2025_661_MOESM7_ESM.zip › Figure 5/Figure 5F.xlsx]

## Sheet: Fig.5F
AR-C155858(μM)	0	3.125	6.25	12.5	25	50	100
Min6 Cell Viability(%)	101.95	103.34	101.01	99.99	98.79	93.5	97.71
	106.77	100.88	100.95	100.45	97.6	94.6	95.14
	102.46	99.39	100.43	99.27	102	98.2	96.71
	102.75	99.84	101.89	100.38	99.69	98.73	95.97
	104.96	96.55	99.86	99.92	98.72	99.3	97.36
	101.84	98.87	99.73	101.28	96	95.42	94.67
