# Supplementary material for: Structure-guided screening identifies Tucatinib as dual inhibitor for MCT1/2
Source: EMBO Rep. 2025 Dec 11;27(3):677–703. doi: 10.1038/s44319-025-00661-9 (PMC12894981; doi:10.1038/s44319-025-00661-9)
Supplement: Supplementary file 7 — Source data Fig. 5 [file 44319_2025_661_MOESM7_ESM.zip › Figure 5/Figure 5G.xlsx]

## Sheet: Fig.5G
	Control	Tucatinib	AR-C155858	AZD3965
Number of colony	110	24	64	45
	116	38	55	43
	120	29	59	51
