# Supplementary material for: Structure-guided screening identifies Tucatinib as dual inhibitor for MCT1/2
Source: EMBO Rep. 2025 Dec 11;27(3):677–703. doi: 10.1038/s44319-025-00661-9 (PMC12894981; doi:10.1038/s44319-025-00661-9)
Supplement: Supplementary file 7 — Source data Fig. 5 [file 44319_2025_661_MOESM7_ESM.zip › Figure 5/Figure 5H.xlsx]

## Sheet: Fig.5H
	MCT1	sh-NC-MCT1	sh-MCT1	MCT2	sh-NC-MCT2	sh-MCT2
Relative mRNA level(%)	104.08	100.56	36.23	99.2	101.02	47.84
	101.2	97.58	26.31	95.7	100	44.14
	98.5	102.45	37.71	101.6	99.87	52.99
