# Supplementary material for: Structure-guided screening identifies Tucatinib as dual inhibitor for MCT1/2
Source: EMBO Rep. 2025 Dec 11;27(3):677–703. doi: 10.1038/s44319-025-00661-9 (PMC12894981; doi:10.1038/s44319-025-00661-9)
Supplement: Supplementary file 7 — Source data Fig. 5 [file 44319_2025_661_MOESM7_ESM.zip › Figure 5/Figure 5J.xlsx]

## Sheet: Fig.5J
	sh-NC	sh-NC-Tuc	sh-MCT1	sh-MCT1-Tuc	sh-NC	sh-NC-Tuc	sh-MCT2	sh-MCT2-Tuc
Cell Viability(%)	106.23	47.5	51.65	42.86	101.8	44.31	69.17	55.04
	97.9	46.27	53.37	41.81	97.83	47.95	73.62	63.59
	94.34	42.18	55.2	45.52	95.88	41.63	64.13	57.31
	102.42	53.26	49.96	37.52	95.43	45.42	70.23	61.8
	99.74	54.1	47.75	46.35	94.79	48.85	75.15	56.91
	96.35	52.73	50.5	40.27	95.08	42.23	66.5	64.17
