# Supplementary material for: Structure-guided screening identifies Tucatinib as dual inhibitor for MCT1/2
Source: EMBO Rep. 2025 Dec 11;27(3):677–703. doi: 10.1038/s44319-025-00661-9 (PMC12894981; doi:10.1038/s44319-025-00661-9)
Supplement: Supplementary file 7 — Source data Fig. 5 [file 44319_2025_661_MOESM7_ESM.zip › Figure 5/Figure 5L.xlsx]

## Sheet: Fig.5L
	Control	Control-Tuc	sh-NC	sh-NC-Tuc	sh-MCT1	sh-MCT1-Tuc	sh-NC	sh-NC-Tuc	sh-MCT2	sh-MCT2-Tuc
Number of colony	130	39	119	46	75	62	125	39	83	72
	124	38	121	41	73	58	118	43	85	68
	120	43	125	44	69	67	121	42	81	70
