# Supplementary material for: Structure-guided screening identifies Tucatinib as dual inhibitor for MCT1/2
Source: EMBO Rep. 2025 Dec 11;27(3):677–703. doi: 10.1038/s44319-025-00661-9 (PMC12894981; doi:10.1038/s44319-025-00661-9)
Supplement: Supplementary file 8 — Source data Fig. 6 [file 44319_2025_661_MOESM8_ESM.zip › Figure 6/Figure 6B.xlsx]

## Sheet: Sheet1
		DMSO						Tucatinib
		Control						6.25 μΜ						12.5 μΜ						25 μΜ
Wound area(%)	0 h	101.26	99.86	99.77	103.45	102.26	98.45	98	101	98	99	104	100	99	103	98	100	98	101	102	99	100	95	100	103
	24 h	75.84	72.13	79.01	69.63	67.56	76.84	80.26	82.37	84.56	81.85	76.84	78.54	86.23	84.57	87.92	91.28	82.34	85.73	95.63	94.75	94.86	98.26	92.47	93.89
	48 h	58.72	59.63	64.21	52.86	59.74	56.95	75.46	72.31	76.42	71.69	72.37	72.4	83.21	80.62	79.56	78.76	82.6	81.04	92.42	94.7	92.13	90.87	92.1	89.56
	72 h	42.57	41.38	43.92	42	43.64	38.72	59.64	61.24	61.2	58.79	60.12	64.89	72.03	71.89	74.62	70.65	69.48	77.56	85.62	84.27	81.96	80.57	89.31	84.2
