# Supplementary material for: Structure-guided screening identifies Tucatinib as dual inhibitor for MCT1/2
Source: EMBO Rep. 2025 Dec 11;27(3):677–703. doi: 10.1038/s44319-025-00661-9 (PMC12894981; doi:10.1038/s44319-025-00661-9)
Supplement: Supplementary file 8 — Source data Fig. 6 [file 44319_2025_661_MOESM8_ESM.zip › Figure 6/Figure 6D.xlsx]

## Sheet: Sheet1
		DMSO						AR-C155858
		Control						12.5 μΜ						25 μΜ						50 μΜ
Wound area(%)	0 h	101	99.02	102.35	102.51	98.73	100.53	100.46	101.33	100.12	100.56	102.11	98.94	100.02	98.98	102.79	99.96	100.48	102.38	101.12	100.68	102.24	99.61	101.4	99.58
	24 h	60.19	59.52	53.26	55.72	60.64	61.25	70.15	71.32	77.19	69.46	74.1	70.14	88.56	81.91	80.72	89.76	78.4	85.35	91.14	90.67	92.2	94.91	91.49	93.38
	48 h	36.03	36.28	35.43	37.89	34.24	36.61	58.06	54.83	52.72	50.86	59.86	60.15	65.41	67.68	72.54	67.9	72.01	70.92	72.09	69.15	68.68	69.62	66.8	79.03
	72 h	19.92	29.54	20.59	22.15	23.5	21.33	43.42	42.26	41.11	45.77	47.61	52.95	48.02	46.38	54.69	53.04	56.08	52.38	61.62	53.98	57.04	67.5	58.8	50.57
