# Supplementary material for: Structure-guided screening identifies Tucatinib as dual inhibitor for MCT1/2
Source: EMBO Rep. 2025 Dec 11;27(3):677–703. doi: 10.1038/s44319-025-00661-9 (PMC12894981; doi:10.1038/s44319-025-00661-9)
Supplement: Supplementary file 8 — Source data Fig. 6 [file 44319_2025_661_MOESM8_ESM.zip › Figure 6/Figure 6F.xlsx]

## Sheet: Sheet1
		sh-NC						sh-NC+Tucatinib						sh-MCT1						sh-MCT1+Tucatinib
Wound area(%)	0 h	98.41	101.37	98.23	99.74	104.53	100.89	99.97	97.89	97.14	95.87	105.53	107.98	103.56	101.78	99.26	96.2	100.91	101.82	101.33	98.78	99.7	101.03	99.48	102.32
	24 h	81.45	75.45	83.99	81.84	74.12	77.34	91.28	94.18	91.54	85.27	83.87	89.43	91.98	92.23	89.94	88.39	84.29	81.15	95.61	88.23	96.88	94.92	91.91	93.55
	48 h	64.67	62.96	66.87	58.53	61.97	55.78	80.64	86.46	83.48	87.76	81.29	85.76	77.09	77.29	78.58	84.09	80.17	82.47	83.04	86.11	86.39	86.64	92.06	90.74
	72 h	32.84	37.43	40.07	38.17	33.63	36.38	77.89	69.23	65.98	64.19	68.46	73.23	64.94	67.46	72.9	70.57	65.54	74.96	71.59	79.25	71.56	79.17	77.99	75.2
