# Supplementary material for: Structure-guided screening identifies Tucatinib as dual inhibitor for MCT1/2
Source: EMBO Rep. 2025 Dec 11;27(3):677–703. doi: 10.1038/s44319-025-00661-9 (PMC12894981; doi:10.1038/s44319-025-00661-9)
Supplement: Supplementary file 8 — Source data Fig. 6 [file 44319_2025_661_MOESM8_ESM.zip › Figure 6/Figure 6H.xlsx]

## Sheet: Sheet1
		sh-NC						sh-NC+Tucatinib						sh-MCT2						sh-MCT2+Tucatinib
Wound area(%)	0 h	99.36	103.28	98.42	100.17	98.49	101.1	102.19	99.58	100.76	95.24	100.79	103.57	100.96	101.73	102.35	94.21	99.41	104.95	98.43	94.52	100.65	103.71	101.23	105.14
	24 h	74.71	69.59	77.67	72.5	72.91	70.84	99.77	95.11	93.09	96.68	91.15	95.82	92.29	86.04	91.7	87.54	87.75	94.38	95.97	97.07	90.3	92.84	99.47	89.82
	48 h	53.05	50.13	49.22	56.74	52.26	45.37	84.02	78.85	81.53	88.01	82.9	84.08	74.63	84.48	83.12	75.89	85.27	81.64	89.32	92.88	89.29	85.18	87.02	83.47
	72 h	37.94	31.8	36.88	34.03	32.66	30.62	73.23	66.4	69.87	64.44	67.33	72.52	76.18	74.92	68.86	67.16	70.6	68.08	78.7	79.93	75.46	75.6	77.87	78.19
