# Supplementary material for: Structure-guided screening identifies Tucatinib as dual inhibitor for MCT1/2
Source: EMBO Rep. 2025 Dec 11;27(3):677–703. doi: 10.1038/s44319-025-00661-9 (PMC12894981; doi:10.1038/s44319-025-00661-9)
Supplement: Supplementary file 9 — Source data Fig. 7 [file 44319_2025_661_MOESM9_ESM.zip]

Archive with 4 entries (3 files):
- Figure 7/
- Figure 7/Figure 7B.xlsx
- Figure 7/Figure 7C.xlsx
- Figure 7/Figure 7E.xlsx
