# Supplementary material for: Structure-guided screening identifies Tucatinib as dual inhibitor for MCT1/2
Source: EMBO Rep. 2025 Dec 11;27(3):677–703. doi: 10.1038/s44319-025-00661-9 (PMC12894981; doi:10.1038/s44319-025-00661-9)
Supplement: Supplementary file 9 — Source data Fig. 7 [file 44319_2025_661_MOESM9_ESM.zip › Figure 7/Figure 7B.xlsx]

## Sheet: Sheet1
	Time(days)	Control						cisplatin						Tucatinib (100mg/kg)						Tucatinib (50mg/kg)
Tumor volume (mm3)	0	5.51515	7.78088	6.3888	5.39169	6.64123	7.24048	10.6502	12.4293	5.8725	9.10364	5.37163	4.70016	6.01975	5.5418	6.92311	3.24142	5.65236	3.90046	9.33782	7.35989	5.25326	10.9677	5.08884	12.9875
	3	8.39221	11.9549	11.2804	8.4516	9.43938	10.2716	16.9585	17.8952	10.3838	12.1128	10.1716	8.89056	10.4812	8.94094	11.6327	6.43853	8.67361	7.63062	11.9401	11.9069	7.85718	14.7423	9.62612	17.8591
	6	48.3447	23.0446	87.728	19.8416	32.666	29.9376	36.4556	54.1929	35.9734	34.32	37.3067	24.1338	21.6769	28.6564	47.1356	18.9422	20.5427	29.545	52.3265	34.8743	29.9089	9.93489	19.7518	42.9566
	9	124.624	75.2623	139.859	63.9265	65.0849	68.237	93.7379	102.519	76.7138	92.6093	94.7056	68.5	40.1753	69.4766	101.153	61.6287	64.8838	79.1702	116.457	60.8979	84.3562	56.1102	59.8762	88.4366
	12	215.503	175.459	230.955	133.603	120.019	143.042	178.317	140.862	155.195	240.056	211.013	167.865	84.7623	197.415	105.034	208.196	245.557	216.181	222.69	122.332	152.33	131.57	123.11	211.954
	15	518.665	371.896	487.207	345.37	321.532	309.246	262.248	205.106	218.702	338.706	269.14	248.823	129.511	258.812	171.735	287.464	321.69	308.16	430.077	273.742	326.815	337.108	270.668	434.495
	18	713.899	564.91	717.749	447.967	431.475	411.264	342.792	280.432	282.837	438.869	355.514	347.016	179.862	344.829	261.248	367.553	415.918	443.95	593.24	465.24	456.962	420.912	433.907	521.335
	21	1291.95	1010.99	1168.32	911.065	841.271	806.34	479.053	375.205	404.565	579.537	477.949	483.616	230.9	473.243	328.678	482.158	522.232	584.898	980.349	832.009	882.728	837.623	836.693	852.684
