# Supplementary material for: Structure-guided screening identifies Tucatinib as dual inhibitor for MCT1/2
Source: EMBO Rep. 2025 Dec 11;27(3):677–703. doi: 10.1038/s44319-025-00661-9 (PMC12894981; doi:10.1038/s44319-025-00661-9)
Supplement: Supplementary file 9 — Source data Fig. 7 [file 44319_2025_661_MOESM9_ESM.zip › Figure 7/Figure 7C.xlsx]

## Sheet: Sheet1
	Time（days）	Control						cisplatin						Tucatinib (100 mg/kg)						Tucatinib (50 mg/kg)
Weight (g)	0	19.53	20.42	19.64	21.07	20.93	18.8	21.58	19.28	23.25	21.22	22.37	21.08	23.48	21.37	21.08	19.88	20.03	22.81	20.52	22.6	20.1	19.88	19.56	20.64
	3	19.89	20.77	19.94	21.61	21.44	19.17	21	22.93	20.54	20.37	20.1	21.24	24.02	21.71	21.46	20.27	20.54	23.32	21.96	19.82	23.82	21.81	22.71	21.53
	6	20.09	21.07	19.34	21.78	21.03	19.41	20.67	23.37	20.85	21.08	20.74	22.03	24.06	22.44	22.36	20.33	20.2	24.23	22.54	20.11	25.23	22.98	22.83	21.46
	9	20.98	21.65	19.69	22.17	22.6	20.24	20.5	24.03	21.36	21.3	21.27	21.75	24.53	23.54	21.85	19.57	19.84	24.38	21.18	19.95	22.75	22.28	22.7	20.25
	12	22.17	22.46	20.66	23.75	23.34	21.43	22.69	24.53	22.58	22.92	22.34	22.93	24.34	24.04	23.81	20.86	20.98	24.79	19.98	17.42	22.29	21.96	22.47	19.75
	15	21.77	22.31	21.39	24.38	23.75	21.94	22.71	25.38	22.47	23.54	22.84	23.72	23.67	24.24	24.03	21.2	21.87	25.11	20.09	17.76	22.54	21.57	22.18	19.82
	18	21.92	22.69	21.62	24.08	23.85	22.31	22.87	25.75	22.77	23.81	22.98	24.05	24.04	24.5	24.14	21.39	22.04	25.55	20.28	17.92	22.76	21.75	22.37	19.57
	21	22.35	23.06	22.06	23.89	24.08	22.49	23.17	26.08	23.21	24.17	23.1	24.54	24.16	24.77	24.35	21.68	22.36	26.02	20.59	18.27	22.89	22.21	22.48	19.31
