# Supplementary material for: Structure-guided screening identifies Tucatinib as dual inhibitor for MCT1/2
Source: EMBO Rep. 2025 Dec 11;27(3):677–703. doi: 10.1038/s44319-025-00661-9 (PMC12894981; doi:10.1038/s44319-025-00661-9)
Supplement: Supplementary file 9 — Source data Fig. 7 [file 44319_2025_661_MOESM9_ESM.zip › Figure 7/Figure 7E.xlsx]

## Sheet: Sheet1
	Control	Tucatinib (50 mg/kg)	Tucatinib (100 mg/kg)	Cisplatin
Tumor weight (g)	1.42	1.05	0.28	0.49
	1.28	0.91	0.46	0.38
	1.31	0.96	0.35	0.42
	1.05	0.92	0.51	0.55
	0.97	0.92	0.55	0.48
	0.95	0.94	0.57	0.51
