# Supplementary material for: Structure-guided screening identifies Tucatinib as dual inhibitor for MCT1/2
Source: EMBO Rep. 2025 Dec 11;27(3):677–703. doi: 10.1038/s44319-025-00661-9 (PMC12894981; doi:10.1038/s44319-025-00661-9)
Supplement: Supplementary file 10 — Figure EV3 Source Data [file 44319_2025_661_MOESM10_ESM.zip]

Archive with 6 entries (5 files):
- Figure EV3/
- Figure EV3/Figure EV3A.xlsx
- Figure EV3/Figure EV3B.xlsx
- Figure EV3/Figure EV3C.xlsx
- Figure EV3/Figure EV3D.xlsx
- Figure EV3/Figure EV3E.xlsx
