# Supplementary material for: Structure-guided screening identifies Tucatinib as dual inhibitor for MCT1/2
Source: EMBO Rep. 2025 Dec 11;27(3):677–703. doi: 10.1038/s44319-025-00661-9 (PMC12894981; doi:10.1038/s44319-025-00661-9)
Supplement: Supplementary file 10 — Figure EV3 Source Data [file 44319_2025_661_MOESM10_ESM.zip › Figure EV3/Figure EV3A.xlsx]

## Sheet: Sheet1
X(time)	Y(response)
time	1.56 μM	3.13 μM	6.25μM	12.5 μM	25 μM
0	0	0	0	0	0
0.2	0.00075086	0.00299501	0.011865	0.0233785	0.0453935
0.4	0.00132814	0.00528413	0.020722	0.0402898	0.0762277
0.6	0.00177198	0.00703374	0.0273337	0.052523	0.0971723
0.8	0.00211321	0.008371	0.0322692	0.0613721	0.111399
1	0.00237555	0.00939308	0.0359534	0.0677732	0.121063
1.2	0.00257725	0.0101743	0.0387037	0.0724037	0.127628
1.4	0.00273233	0.0107714	0.0407567	0.0757532	0.132086
1.6	0.00285155	0.0112277	0.0422893	0.0781761	0.135115
1.8	0.00294321	0.0115765	0.0434333	0.0799288	0.137173
2	0.00301369	0.0118431	0.0442873	0.0811966	0.13857
2.2	0.00306787	0.0120468	0.0449248	0.0821137	0.139519
2.4	0.00310953	0.0122026	0.0454007	0.0827771	0.140164
2.6	0.00314155	0.0123216	0.0457559	0.083257	0.140602
2.8	0.00316618	0.0124126	0.0460211	0.0836042	0.1409
3	0.00318511	0.0124821	0.046219	0.0838553	0.141102
3.2	0.00319966	0.0125353	0.0463668	0.0840369	0.141239
3.4	0.00321085	0.0125759	0.0464771	0.0841683	0.141332
3.6	0.00321945	0.012607	0.0465595	0.0842634	0.141396
3.8	0.00322607	0.0126307	0.0466209	0.0843321	0.141439
4	0.00323115	0.0126488	0.0466668	0.0843819	0.141468
4.2	0.00323506	0.0126627	0.0467011	0.0844179	0.141488
4.4	0.00323807	0.0126733	0.0467266	0.0844439	0.141501
4.6	0.00324038	0.0126814	0.0467457	0.0844627	0.14151
4.8	0.00324216	0.0126876	0.04676	0.0844763	0.141517
5	0.00324352	0.0126923	0.0467706	0.0844862	0.141521
5.2	0.00324457	0.0126959	0.0467785	0.0844933	0.141524
5.4	0.00324538	0.0126987	0.0467845	0.0844985	0.141526
5.6	0.003246	0.0127008	0.0467889	0.0845022	0.141527
5.8	0.00324648	0.0127024	0.0467922	0.0845049	0.141528
6	0.00324685	0.0127036	0.0467947	0.0845068	0.141528
6.2	0.00324713	0.0127046	0.0467965	0.0845082	0.141529
6.4	0.00324735	0.0127053	0.0467979	0.0845093	0.141529
6.6	0.00324751	0.0127058	0.0467989	0.08451	0.141529
6.8	0.00324764	0.0127063	0.0467997	0.0845105	0.14153
7	0.00324774	0.0127066	0.0468002	0.0845109	0.14153
7.2	0.00324781	0.0127068	0.0468007	0.0845112	0.14153
7.4	0.00324787	0.012707	0.046801	0.0845114	0.14153
7.6	0.00324792	0.0127072	0.0468012	0.0845116	0.14153
7.8	0.00324795	0.0127073	0.0468014	0.0845117	0.14153
8	0.00324798	0.0127074	0.0468015	0.0845117	0.14153
8.2	0.003248	0.0127074	0.0468016	0.0845118	0.14153
8.4	0.00324801	0.0127075	0.0468017	0.0845118	0.14153
8.6	0.00324803	0.0127075	0.0468018	0.0845119	0.14153
8.8	0.00324804	0.0127075	0.0468018	0.0845119	0.14153
9	0.00324804	0.0127076	0.0468018	0.0845119	0.14153
9.2	0.00324805	0.0127076	0.0468019	0.0845119	0.14153
9.4	0.00324805	0.0127076	0.0468019	0.0845119	0.14153
9.6	0.00324806	0.0127076	0.0468019	0.0845119	0.14153
9.8	0.00324806	0.0127076	0.0468019	0.0845119	0.14153
10	0.00324806	0.0127076	0.0468019	0.0845119	0.14153
10.2	0.00324806	0.0127076	0.0468019	0.0845119	0.14153
10.4	0.00324806	0.0127076	0.0468019	0.0845119	0.14153
10.6	0.00324806	0.0127076	0.0468019	0.0845119	0.14153
10.8	0.00324806	0.0127076	0.0468019	0.0845119	0.14153
11	0.00324807	0.0127076	0.0468019	0.0845119	0.14153
11.2	0.00324807	0.0127076	0.0468019	0.0845119	0.14153
11.4	0.00324807	0.0127076	0.0468019	0.0845119	0.14153
11.6	0.00324807	0.0127076	0.0468019	0.0845119	0.14153
11.8	0.00324807	0.0127076	0.0468019	0.0845119	0.14153
12	0.00324807	0.0127076	0.0468019	0.0845119	0.14153
12.2	0.00324807	0.0127076	0.0468019	0.0845119	0.14153
12.4	0.00324807	0.0127076	0.0468019	0.0845119	0.14153
12.6	0.00324807	0.0127076	0.0468019	0.0845119	0.14153
12.8	0.00324807	0.0127076	0.0468019	0.0845119	0.14153
13	0.00324807	0.0127076	0.0468019	0.0845119	0.14153
13.2	0.00324807	0.0127076	0.0468019	0.0845119	0.14153
13.4	0.00324807	0.0127076	0.0468019	0.0845119	0.14153
13.6	0.00324807	0.0127076	0.0468019	0.0845119	0.14153
13.8	0.00324807	0.0127076	0.0468019	0.0845119	0.14153
14	0.00324807	0.0127076	0.0468019	0.0845119	0.14153
14.2	0.00324807	0.0127076	0.0468019	0.0845119	0.14153
14.4	0.00324807	0.0127076	0.0468019	0.0845119	0.14153
14.6	0.00324807	0.0127076	0.0468019	0.0845119	0.14153
14.8	0.00324807	0.0127076	0.0468019	0.0845119	0.14153
15	0.00324807	0.0127076	0.0468019	0.0845119	0.14153
15.2	0.00324807	0.0127076	0.0468019	0.0845119	0.14153
15.4	0.00324807	0.0127076	0.0468019	0.0845119	0.14153
15.6	0.00324807	0.0127076	0.0468019	0.0845119	0.14153
15.8	0.00324807	0.0127076	0.0468019	0.0845119	0.14153
16	0.00324807	0.0127076	0.0468019	0.0845119	0.14153
16.2	0.00324807	0.0127076	0.0468019	0.0845119	0.14153
16.4	0.00324807	0.0127076	0.0468019	0.0845119	0.14153
16.6	0.00324807	0.0127076	0.0468019	0.0845119	0.14153
16.8	0.00324807	0.0127076	0.0468019	0.0845119	0.14153
17	0.00324807	0.0127076	0.0468019	0.0845119	0.14153
17.2	0.00324807	0.0127076	0.0468019	0.0845119	0.14153
17.4	0.00324807	0.0127076	0.0468019	0.0845119	0.14153
17.6	0.00324807	0.0127076	0.0468019	0.0845119	0.14153
17.8	0.00324807	0.0127076	0.0468019	0.0845119	0.14153
18	0.00324807	0.0127076	0.0468019	0.0845119	0.14153
18.2	0.00324807	0.0127076	0.0468019	0.0845119	0.14153
18.4	0.00324807	0.0127076	0.0468019	0.0845119	0.14153
18.6	0.00324807	0.0127076	0.0468019	0.0845119	0.14153
18.8	0.00324807	0.0127076	0.0468019	0.0845119	0.14153
19	0.00324807	0.0127076	0.0468019	0.0845119	0.14153
19.2	0.00324807	0.0127076	0.0468019	0.0845119	0.14153
19.4	0.00324807	0.0127076	0.0468019	0.0845119	0.14153
19.6	0.00324807	0.0127076	0.0468019	0.0845119	0.14153
19.8	0.00324807	0.0127076	0.0468019	0.0845119	0.14153
20	0.00324807	0.0127076	0.0468019	0.0845119	0.14153
20.2	0.00324807	0.0127076	0.0468019	0.0845119	0.14153
20.4	0.00324807	0.0127076	0.0468019	0.0845119	0.14153
20.6	0.00324807	0.0127076	0.0468019	0.0845119	0.14153
20.8	0.00324807	0.0127076	0.0468019	0.0845119	0.14153
21	0.00324807	0.0127076	0.0468019	0.0845119	0.14153
21.2	0.00324807	0.0127076	0.0468019	0.0845119	0.14153
21.4	0.00324807	0.0127076	0.0468019	0.0845119	0.14153
21.6	0.00324807	0.0127076	0.0468019	0.0845119	0.14153
21.8	0.00324807	0.0127076	0.0468019	0.0845119	0.14153
22	0.00324807	0.0127076	0.0468019	0.0845119	0.14153
22.2	0.00324807	0.0127076	0.0468019	0.0845119	0.14153
22.4	0.00324807	0.0127076	0.0468019	0.0845119	0.14153
22.6	0.00324807	0.0127076	0.0468019	0.0845119	0.14153
22.8	0.00324807	0.0127076	0.0468019	0.0845119	0.14153
23	0.00324807	0.0127076	0.0468019	0.0845119	0.14153
23.2	0.00324807	0.0127076	0.0468019	0.0845119	0.14153
23.4	0.00324807	0.0127076	0.0468019	0.0845119	0.14153
23.6	0.00324807	0.0127076	0.0468019	0.0845119	0.14153
23.8	0.00324807	0.0127076	0.0468019	0.0845119	0.14153
24	0.00324807	0.0127076	0.0468019	0.0845119	0.14153
24.2	0.00324807	0.0127076	0.0468019	0.0845119	0.14153
24.4	0.00324807	0.0127076	0.0468019	0.0845119	0.14153
24.6	0.00324807	0.0127076	0.0468019	0.0845119	0.14153
24.8	0.00324807	0.0127076	0.0468019	0.0845119	0.14153
25	0.00324807	0.0127076	0.0468019	0.0845119	0.14153
25.2	0.00324807	0.0127076	0.0468019	0.0845119	0.14153
25.4	0.00324807	0.0127076	0.0468019	0.0845119	0.14153
25.6	0.00324807	0.0127076	0.0468019	0.0845119	0.14153
25.8	0.00324807	0.0127076	0.0468019	0.0845119	0.14153
26	0.00324807	0.0127076	0.0468019	0.0845119	0.14153
26.2	0.00324807	0.0127076	0.0468019	0.0845119	0.14153
26.4	0.00324807	0.0127076	0.0468019	0.0845119	0.14153
26.6	0.00324807	0.0127076	0.0468019	0.0845119	0.14153
26.8	0.00324807	0.0127076	0.0468019	0.0845119	0.14153
27	0.00324807	0.0127076	0.0468019	0.0845119	0.14153
27.2	0.00324807	0.0127076	0.0468019	0.0845119	0.14153
27.4	0.00324807	0.0127076	0.0468019	0.0845119	0.14153
27.6	0.00324807	0.0127076	0.0468019	0.0845119	0.14153
27.8	0.00324807	0.0127076	0.0468019	0.0845119	0.14153
28	0.00324807	0.0127076	0.0468019	0.0845119	0.14153
28.2	0.00324807	0.0127076	0.0468019	0.0845119	0.14153
28.4	0.00324807	0.0127076	0.0468019	0.0845119	0.14153
28.6	0.00324807	0.0127076	0.0468019	0.0845119	0.14153
28.8	0.00324807	0.0127076	0.0468019	0.0845119	0.14153
29	0.00324807	0.0127076	0.0468019	0.0845119	0.14153
29.2	0.00324807	0.0127076	0.0468019	0.0845119	0.14153
29.4	0.00324807	0.0127076	0.0468019	0.0845119	0.14153
29.6	0.00324807	0.0127076	0.0468019	0.0845119	0.14153
29.8	0.00324807	0.0127076	0.0468019	0.0845119	0.14153
30	0.00324807	0.0127076	0.0468019	0.0845119	0.14153
30.2	0.00324807	0.0127076	0.0468019	0.0845119	0.14153
30.4	0.00324807	0.0127076	0.0468019	0.0845119	0.14153
30.6	0.00324807	0.0127076	0.0468019	0.0845119	0.14153
30.8	0.00324807	0.0127076	0.0468019	0.0845119	0.14153
31	0.00324807	0.0127076	0.0468019	0.0845119	0.14153
31.2	0.00324807	0.0127076	0.0468019	0.0845119	0.14153
31.4	0.00324807	0.0127076	0.0468019	0.0845119	0.14153
31.6	0.00324807	0.0127076	0.0468019	0.0845119	0.14153
31.8	0.00324807	0.0127076	0.0468019	0.0845119	0.14153
32	0.00324807	0.0127076	0.0468019	0.0845119	0.14153
32.2	0.00324807	0.0127076	0.0468019	0.0845119	0.14153
32.4	0.00324807	0.0127076	0.0468019	0.0845119	0.14153
32.6	0.00324807	0.0127076	0.0468019	0.0845119	0.14153
32.8	0.00324807	0.0127076	0.0468019	0.0845119	0.14153
33	0.00324807	0.0127076	0.0468019	0.0845119	0.14153
33.2	0.00324807	0.0127076	0.0468019	0.0845119	0.14153
33.4	0.00324807	0.0127076	0.0468019	0.0845119	0.14153
33.6	0.00324807	0.0127076	0.0468019	0.0845119	0.14153
33.8	0.00324807	0.0127076	0.0468019	0.0845119	0.14153
34	0.00324807	0.0127076	0.0468019	0.0845119	0.14153
34.2	0.00324807	0.0127076	0.0468019	0.0845119	0.14153
34.4	0.00324807	0.0127076	0.0468019	0.0845119	0.14153
34.6	0.00324807	0.0127076	0.0468019	0.0845119	0.14153
34.8	0.00324807	0.0127076	0.0468019	0.0845119	0.14153
35	0.00324807	0.0127076	0.0468019	0.0845119	0.14153
35.2	0.00324807	0.0127076	0.0468019	0.0845119	0.14153
35.4	0.00324807	0.0127076	0.0468019	0.0845119	0.14153
35.6	0.00324807	0.0127076	0.0468019	0.0845119	0.14153
35.8	0.00324807	0.0127076	0.0468019	0.0845119	0.14153
36	0.00324807	0.0127076	0.0468019	0.0845119	0.14153
36.2	0.00324807	0.0127076	0.0468019	0.0845119	0.14153
36.4	0.00324807	0.0127076	0.0468019	0.0845119	0.14153
36.6	0.00324807	0.0127076	0.0468019	0.0845119	0.14153
36.8	0.00324807	0.0127076	0.0468019	0.0845119	0.14153
37	0.00324807	0.0127076	0.0468019	0.0845119	0.14153
37.2	0.00324807	0.0127076	0.0468019	0.0845119	0.14153
37.4	0.00324807	0.0127076	0.0468019	0.0845119	0.14153
37.6	0.00324807	0.0127076	0.0468019	0.0845119	0.14153
37.8	0.00324807	0.0127076	0.0468019	0.0845119	0.14153
38	0.00324807	0.0127076	0.0468019	0.0845119	0.14153
38.2	0.00324807	0.0127076	0.0468019	0.0845119	0.14153
38.4	0.00324807	0.0127076	0.0468019	0.0845119	0.14153
38.6	0.00324807	0.0127076	0.0468019	0.0845119	0.14153
38.8	0.00324807	0.0127076	0.0468019	0.0845119	0.14153
39	0.00324807	0.0127076	0.0468019	0.0845119	0.14153
39.2	0.00324807	0.0127076	0.0468019	0.0845119	0.14153
39.4	0.00324807	0.0127076	0.0468019	0.0845119	0.14153
39.6	0.00324807	0.0127076	0.0468019	0.0845119	0.14153
39.8	0.00324807	0.0127076	0.0468019	0.0845119	0.14153
40	0.00324807	0.0127076	0.0468019	0.0845119	0.14153
40.2	0.00324807	0.0127076	0.0468019	0.0845119	0.14153
40.4	0.00324807	0.0127076	0.0468019	0.0845119	0.14153
40.6	0.00324807	0.0127076	0.0468019	0.0845119	0.14153
40.8	0.00324807	0.0127076	0.0468019	0.0845119	0.14153
41	0.00324807	0.0127076	0.0468019	0.0845119	0.14153
41.2	0.00324807	0.0127076	0.0468019	0.0845119	0.14153
41.4	0.00324807	0.0127076	0.0468019	0.0845119	0.14153
41.6	0.00324807	0.0127076	0.0468019	0.0845119	0.14153
41.8	0.00324807	0.0127076	0.0468019	0.0845119	0.14153
42	0.00324807	0.0127076	0.0468019	0.0845119	0.14153
42.2	0.00324807	0.0127076	0.0468019	0.0845119	0.14153
42.4	0.00324807	0.0127076	0.0468019	0.0845119	0.14153
42.6	0.00324807	0.0127076	0.0468019	0.0845119	0.14153
42.8	0.00324807	0.0127076	0.0468019	0.0845119	0.14153
43	0.00324807	0.0127076	0.0468019	0.0845119	0.14153
43.2	0.00324807	0.0127076	0.0468019	0.0845119	0.14153
43.4	0.00324807	0.0127076	0.0468019	0.0845119	0.14153
43.6	0.00324807	0.0127076	0.0468019	0.0845119	0.14153
43.8	0.00324807	0.0127076	0.0468019	0.0845119	0.14153
44	0.00324807	0.0127076	0.0468019	0.0845119	0.14153
44.2	0.00324807	0.0127076	0.0468019	0.0845119	0.14153
44.4	0.00324807	0.0127076	0.0468019	0.0845119	0.14153
44.6	0.00324807	0.0127076	0.0468019	0.0845119	0.14153
44.8	0.00324807	0.0127076	0.0468019	0.0845119	0.14153
45	0.00324807	0.0127076	0.0468019	0.0845119	0.14153
45.2	0.00324807	0.0127076	0.0468019	0.0845119	0.14153
45.4	0.00324807	0.0127076	0.0468019	0.0845119	0.14153
45.6	0.00324807	0.0127076	0.0468019	0.0845119	0.14153
45.8	0.00324807	0.0127076	0.0468019	0.0845119	0.14153
46	0.00324807	0.0127076	0.0468019	0.0845119	0.14153
46.2	0.00324807	0.0127076	0.0468019	0.0845119	0.14153
46.4	0.00324807	0.0127076	0.0468019	0.0845119	0.14153
46.6	0.00324807	0.0127076	0.0468019	0.0845119	0.14153
46.8	0.00324807	0.0127076	0.0468019	0.0845119	0.14153
47	0.00324807	0.0127076	0.0468019	0.0845119	0.14153
47.2	0.00324807	0.0127076	0.0468019	0.0845119	0.14153
47.4	0.00324807	0.0127076	0.0468019	0.0845119	0.14153
47.6	0.00324807	0.0127076	0.0468019	0.0845119	0.14153
47.8	0.00324807	0.0127076	0.0468019	0.0845119	0.14153
48	0.00324807	0.0127076	0.0468019	0.0845119	0.14153
48.2	0.00324807	0.0127076	0.0468019	0.0845119	0.14153
48.4	0.00324807	0.0127076	0.0468019	0.0845119	0.14153
48.6	0.00324807	0.0127076	0.0468019	0.0845119	0.14153
48.8	0.00324807	0.0127076	0.0468019	0.0845119	0.14153
49	0.00324807	0.0127076	0.0468019	0.0845119	0.14153
49.2	0.00324807	0.0127076	0.0468019	0.0845119	0.14153
49.4	0.00324807	0.0127076	0.0468019	0.0845119	0.14153
49.6	0.00324807	0.0127076	0.0468019	0.0845119	0.14153
49.8	0.00324807	0.0127076	0.0468019	0.0845119	0.14153
50	0.00324807	0.0127076	0.0468019	0.0845119	0.14153
50.2	0.00324807	0.0127076	0.0468019	0.0845119	0.14153
50.4	0.00324807	0.0127076	0.0468019	0.0845119	0.14153
50.6	0.00324807	0.0127076	0.0468019	0.0845119	0.14153
50.8	0.00324807	0.0127076	0.0468019	0.0845119	0.14153
51	0.00324807	0.0127076	0.0468019	0.0845119	0.14153
51.2	0.00324807	0.0127076	0.0468019	0.0845119	0.14153
51.4	0.00324807	0.0127076	0.0468019	0.0845119	0.14153
51.6	0.00324807	0.0127076	0.0468019	0.0845119	0.14153
51.8	0.00324807	0.0127076	0.0468019	0.0845119	0.14153
52	0.00324807	0.0127076	0.0468019	0.0845119	0.14153
52.2	0.00324807	0.0127076	0.0468019	0.0845119	0.14153
52.4	0.00324807	0.0127076	0.0468019	0.0845119	0.14153
52.6	0.00324807	0.0127076	0.0468019	0.0845119	0.14153
52.8	0.00324807	0.0127076	0.0468019	0.0845119	0.14153
53	0.00324807	0.0127076	0.0468019	0.0845119	0.14153
53.2	0.00324807	0.0127076	0.0468019	0.0845119	0.14153
53.4	0.00324807	0.0127076	0.0468019	0.0845119	0.14153
53.6	0.00324807	0.0127076	0.0468019	0.0845119	0.14153
53.8	0.00324807	0.0127076	0.0468019	0.0845119	0.14153
54	0.00324807	0.0127076	0.0468019	0.0845119	0.14153
54.2	0.00324807	0.0127076	0.0468019	0.0845119	0.14153
54.4	0.00324807	0.0127076	0.0468019	0.0845119	0.14153
54.6	0.00324807	0.0127076	0.0468019	0.0845119	0.14153
54.8	0.00324807	0.0127076	0.0468019	0.0845119	0.14153
55	0.00324807	0.0127076	0.0468019	0.0845119	0.14153
55.2	0.00324807	0.0127076	0.0468019	0.0845119	0.14153
55.4	0.00324807	0.0127076	0.0468019	0.0845119	0.14153
55.6	0.00324807	0.0127076	0.0468019	0.0845119	0.14153
55.8	0.00324807	0.0127076	0.0468019	0.0845119	0.14153
56	0.00324807	0.0127076	0.0468019	0.0845119	0.14153
56.2	0.00324807	0.0127076	0.0468019	0.0845119	0.14153
56.4	0.00324807	0.0127076	0.0468019	0.0845119	0.14153
56.6	0.00324807	0.0127076	0.0468019	0.0845119	0.14153
56.8	0.00324807	0.0127076	0.0468019	0.0845119	0.14153
57	0.00324807	0.0127076	0.0468019	0.0845119	0.14153
57.2	0.00324807	0.0127076	0.0468019	0.0845119	0.14153
57.4	0.00324807	0.0127076	0.0468019	0.0845119	0.14153
57.6	0.00324807	0.0127076	0.0468019	0.0845119	0.14153
57.8	0.00324807	0.0127076	0.0468019	0.0845119	0.14153
58	0.00324807	0.0127076	0.0468019	0.0845119	0.14153
58.2	0.00324807	0.0127076	0.0468019	0.0845119	0.14153
58.4	0.00324807	0.0127076	0.0468019	0.0845119	0.14153
58.6	0.00324807	0.0127076	0.0468019	0.0845119	0.14153
58.8	0.00324807	0.0127076	0.0468019	0.0845119	0.14153
59	0.00324807	0.0127076	0.0468019	0.0845119	0.14153
59.2	0.00324807	0.0127076	0.0468019	0.0845119	0.14153
59.4	0.00324807	0.0127076	0.0468019	0.0845119	0.14153
59.6	0.00324807	0.0127076	0.0468019	0.0845119	0.14153
59.8	0.00324807	0.0127076	0.0468019	0.0845119	0.14153
60	0.00324807	0.0127076	0.0468019	0.0845119	0.14153
60.2	0.00324807	0.0127076	0.0468019	0.0845119	0.14153
60.4	0.00324807	0.0127076	0.0468019	0.0845119	0.14153
60.6	0.00324807	0.0127076	0.0468019	0.0845119	0.14153
60.8	0.00324807	0.0127076	0.0468019	0.0845119	0.14153
61	0.00324807	0.0127076	0.0468019	0.0845119	0.14153
61.2	0.00324807	0.0127076	0.0468019	0.0845119	0.14153
61.4	0.00324807	0.0127076	0.0468019	0.0845119	0.14153
61.6	0.00324807	0.0127076	0.0468019	0.0845119	0.14153
61.8	0.00324807	0.0127076	0.0468019	0.0845119	0.14153
62	0.00324807	0.0127076	0.0468019	0.0845119	0.14153
62.2	0.00324807	0.0127076	0.0468019	0.0845119	0.14153
62.4	0.00324807	0.0127076	0.0468019	0.0845119	0.14153
62.6	0.00324807	0.0127076	0.0468019	0.0845119	0.14153
62.8	0.00324807	0.0127076	0.0468019	0.0845119	0.14153
63	0.00324807	0.0127076	0.0468019	0.0845119	0.14153
63.2	0.00324807	0.0127076	0.0468019	0.0845119	0.14153
63.4	0.00324807	0.0127076	0.0468019	0.0845119	0.14153
63.6	0.00324807	0.0127076	0.0468019	0.0845119	0.14153
63.8	0.00324807	0.0127076	0.0468019	0.0845119	0.14153
64	0.00324807	0.0127076	0.0468019	0.0845119	0.14153
64.2	0.00324807	0.0127076	0.0468019	0.0845119	0.14153
64.4	0.00324807	0.0127076	0.0468019	0.0845119	0.14153
64.6	0.00324807	0.0127076	0.0468019	0.0845119	0.14153
64.8	0.00324807	0.0127076	0.0468019	0.0845119	0.14153
65	0.00324807	0.0127076	0.0468019	0.0845119	0.14153
65.2	0.00324807	0.0127076	0.0468019	0.0845119	0.14153
65.4	0.00324807	0.0127076	0.0468019	0.0845119	0.14153
65.6	0.00324807	0.0127076	0.0468019	0.0845119	0.14153
65.8	0.00324807	0.0127076	0.0468019	0.0845119	0.14153
66	0.00324807	0.0127076	0.0468019	0.0845119	0.14153
66.2	0.00324807	0.0127076	0.0468019	0.0845119	0.14153
66.4	0.00324807	0.0127076	0.0468019	0.0845119	0.14153
66.6	0.00324807	0.0127076	0.0468019	0.0845119	0.14153
66.8	0.00324807	0.0127076	0.0468019	0.0845119	0.14153
67	0.00324807	0.0127076	0.0468019	0.0845119	0.14153
67.2	0.00324807	0.0127076	0.0468019	0.0845119	0.14153
67.4	0.00324807	0.0127076	0.0468019	0.0845119	0.14153
67.6	0.00324807	0.0127076	0.0468019	0.0845119	0.14153
67.8	0.00324807	0.0127076	0.0468019	0.0845119	0.14153
68	0.00324807	0.0127076	0.0468019	0.0845119	0.14153
68.2	0.00324807	0.0127076	0.0468019	0.0845119	0.14153
68.4	0.00324807	0.0127076	0.0468019	0.0845119	0.14153
68.6	0.00324807	0.0127076	0.0468019	0.0845119	0.14153
68.8	0.00324807	0.0127076	0.0468019	0.0845119	0.14153
69	0.00324807	0.0127076	0.0468019	0.0845119	0.14153
69.2	0.00324807	0.0127076	0.0468019	0.0845119	0.14153
69.4	0.00324807	0.0127076	0.0468019	0.0845119	0.14153
69.6	0.00324807	0.0127076	0.0468019	0.0845119	0.14153
69.8	0.00324807	0.0127076	0.0468019	0.0845119	0.14153
70	0.00324807	0.0127076	0.0468019	0.0845119	0.14153
70.2	0.00324807	0.0127076	0.0468019	0.0845119	0.14153
70.4	0.00324807	0.0127076	0.0468019	0.0845119	0.14153
70.6	0.00324807	0.0127076	0.0468019	0.0845119	0.14153
70.8	0.00324807	0.0127076	0.0468019	0.0845119	0.14153
71	0.00324807	0.0127076	0.0468019	0.0845119	0.14153
71.2	0.00324807	0.0127076	0.0468019	0.0845119	0.14153
71.4	0.00324807	0.0127076	0.0468019	0.0845119	0.14153
71.6	0.00324807	0.0127076	0.0468019	0.0845119	0.14153
71.8	0.00324807	0.0127076	0.0468019	0.0845119	0.14153
72	0.00324807	0.0127076	0.0468019	0.0845119	0.14153
72.2	0.00324807	0.0127076	0.0468019	0.0845119	0.14153
72.4	0.00324807	0.0127076	0.0468019	0.0845119	0.14153
72.6	0.00324807	0.0127076	0.0468019	0.0845119	0.14153
72.8	0.00324807	0.0127076	0.0468019	0.0845119	0.14153
73	0.00324807	0.0127076	0.0468019	0.0845119	0.14153
73.2	0.00324807	0.0127076	0.0468019	0.0845119	0.14153
73.4	0.00324807	0.0127076	0.0468019	0.0845119	0.14153
73.6	0.00324807	0.0127076	0.0468019	0.0845119	0.14153
73.8	0.00324807	0.0127076	0.0468019	0.0845119	0.14153
74	0.00324807	0.0127076	0.0468019	0.0845119	0.14153
74.2	0.00324807	0.0127076	0.0468019	0.0845119	0.14153
74.4	0.00324807	0.0127076	0.0468019	0.0845119	0.14153
74.6	0.00324807	0.0127076	0.0468019	0.0845119	0.14153
74.8	0.00324807	0.0127076	0.0468019	0.0845119	0.14153
75	0.00324807	0.0127076	0.0468019	0.0845119	0.14153
75.2	0.00324807	0.0127076	0.0468019	0.0845119	0.14153
75.4	0.00324807	0.0127076	0.0468019	0.0845119	0.14153
75.6	0.00324807	0.0127076	0.0468019	0.0845119	0.14153
75.8	0.00324807	0.0127076	0.0468019	0.0845119	0.14153
76	0.00324807	0.0127076	0.0468019	0.0845119	0.14153
76.2	0.00324807	0.0127076	0.0468019	0.0845119	0.14153
76.4	0.00324807	0.0127076	0.0468019	0.0845119	0.14153
76.6	0.00324807	0.0127076	0.0468019	0.0845119	0.14153
76.8	0.00324807	0.0127076	0.0468019	0.0845119	0.14153
77	0.00324807	0.0127076	0.0468019	0.0845119	0.14153
77.2	0.00324807	0.0127076	0.0468019	0.0845119	0.14153
77.4	0.00324807	0.0127076	0.0468019	0.0845119	0.14153
77.6	0.00324807	0.0127076	0.0468019	0.0845119	0.14153
77.8	0.00324807	0.0127076	0.0468019	0.0845119	0.14153
78	0.00324807	0.0127076	0.0468019	0.0845119	0.14153
78.2	0.00324807	0.0127076	0.0468019	0.0845119	0.14153
78.4	0.00324807	0.0127076	0.0468019	0.0845119	0.14153
78.6	0.00324807	0.0127076	0.0468019	0.0845119	0.14153
78.8	0.00324807	0.0127076	0.0468019	0.0845119	0.14153
79	0.00324807	0.0127076	0.0468019	0.0845119	0.14153
79.2	0.00324807	0.0127076	0.0468019	0.0845119	0.14153
79.4	0.00324807	0.0127076	0.0468019	0.0845119	0.14153
79.6	0.00324807	0.0127076	0.0468019	0.0845119	0.14153
79.8	0.00324807	0.0127076	0.0468019	0.0845119	0.14153
80	0.00324807	0.0127076	0.0468019	0.0845119	0.14153
80.2	0.00324807	0.0127076	0.0468019	0.0845119	0.14153
80.4	0.00324807	0.0127076	0.0468019	0.0845119	0.14153
80.6	0.00324807	0.0127076	0.0468019	0.0845119	0.14153
80.8	0.00324807	0.0127076	0.0468019	0.0845119	0.14153
81	0.00324807	0.0127076	0.0468019	0.0845119	0.14153
81.2	0.00324807	0.0127076	0.0468019	0.0845119	0.14153
81.4	0.00324807	0.0127076	0.0468019	0.0845119	0.14153
81.6	0.00324807	0.0127076	0.0468019	0.0845119	0.14153
81.8	0.00324807	0.0127076	0.0468019	0.0845119	0.14153
82	0.00324807	0.0127076	0.0468019	0.0845119	0.14153
82.2	0.00324807	0.0127076	0.0468019	0.0845119	0.14153
82.4	0.00324807	0.0127076	0.0468019	0.0845119	0.14153
82.6	0.00324807	0.0127076	0.0468019	0.0845119	0.14153
82.8	0.00324807	0.0127076	0.0468019	0.0845119	0.14153
83	0.00324807	0.0127076	0.0468019	0.0845119	0.14153
83.2	0.00324807	0.0127076	0.0468019	0.0845119	0.14153
83.4	0.00324807	0.0127076	0.0468019	0.0845119	0.14153
83.6	0.00324807	0.0127076	0.0468019	0.0845119	0.14153
83.8	0.00324807	0.0127076	0.0468019	0.0845119	0.14153
84	0.00324807	0.0127076	0.0468019	0.0845119	0.14153
84.2	0.00324807	0.0127076	0.0468019	0.0845119	0.14153
84.4	0.00324807	0.0127076	0.0468019	0.0845119	0.14153
84.6	0.00324807	0.0127076	0.0468019	0.0845119	0.14153
84.8	0.00324807	0.0127076	0.0468019	0.0845119	0.14153
85	0.00324807	0.0127076	0.0468019	0.0845119	0.14153
85.2	0.00324807	0.0127076	0.0468019	0.0845119	0.14153
85.4	0.00324807	0.0127076	0.0468019	0.0845119	0.14153
85.6	0.00324807	0.0127076	0.0468019	0.0845119	0.14153
85.8	0.00324807	0.0127076	0.0468019	0.0845119	0.14153
86	0.00324807	0.0127076	0.0468019	0.0845119	0.14153
86.2	0.00324807	0.0127076	0.0468019	0.0845119	0.14153
86.4	0.00324807	0.0127076	0.0468019	0.0845119	0.14153
86.6	0.00324807	0.0127076	0.0468019	0.0845119	0.14153
86.8	0.00324807	0.0127076	0.0468019	0.0845119	0.14153
87	0.00324807	0.0127076	0.0468019	0.0845119	0.14153
87.2	0.00324807	0.0127076	0.0468019	0.0845119	0.14153
87.4	0.00324807	0.0127076	0.0468019	0.0845119	0.14153
87.6	0.00324807	0.0127076	0.0468019	0.0845119	0.14153
87.8	0.00324807	0.0127076	0.0468019	0.0845119	0.14153
88	0.00324807	0.0127076	0.0468019	0.0845119	0.14153
88.2	0.00324807	0.0127076	0.0468019	0.0845119	0.14153
88.4	0.00324807	0.0127076	0.0468019	0.0845119	0.14153
88.6	0.00324807	0.0127076	0.0468019	0.0845119	0.14153
88.8	0.00324807	0.0127076	0.0468019	0.0845119	0.14153
89	0.00324807	0.0127076	0.0468019	0.0845119	0.14153
89.2	0.00324807	0.0127076	0.0468019	0.0845119	0.14153
89.4	0.00324807	0.0127076	0.0468019	0.0845119	0.14153
89.6	0.00324807	0.0127076	0.0468019	0.0845119	0.14153
89.8	0.00324807	0.0127076	0.0468019	0.0845119	0.14153
90	0.00324807	0.0127076	0.0468019	0.0845119	0.14153
90.2	0.00324807	0.0127076	0.0468019	0.0845119	0.14153
90.4	0.00324807	0.0127076	0.0468019	0.0845119	0.14153
90.6	0.00324807	0.0127076	0.0468019	0.0845119	0.14153
90.8	0.00324807	0.0127076	0.0468019	0.0845119	0.14153
91	0.00324807	0.0127076	0.0468019	0.0845119	0.14153
91.2	0.00324807	0.0127076	0.0468019	0.0845119	0.14153
91.4	0.00324807	0.0127076	0.0468019	0.0845119	0.14153
91.6	0.00324807	0.0127076	0.0468019	0.0845119	0.14153
91.8	0.00324807	0.0127076	0.0468019	0.0845119	0.14153
92	0.00324807	0.0127076	0.0468019	0.0845119	0.14153
92.2	0.00324807	0.0127076	0.0468019	0.0845119	0.14153
92.4	0.00324807	0.0127076	0.0468019	0.0845119	0.14153
92.6	0.00324807	0.0127076	0.0468019	0.0845119	0.14153
92.8	0.00324807	0.0127076	0.0468019	0.0845119	0.14153
93	0.00324807	0.0127076	0.0468019	0.0845119	0.14153
93.2	0.00324807	0.0127076	0.0468019	0.0845119	0.14153
93.4	0.00324807	0.0127076	0.0468019	0.0845119	0.14153
93.6	0.00324807	0.0127076	0.0468019	0.0845119	0.14153
93.8	0.00324807	0.0127076	0.0468019	0.0845119	0.14153
94	0.00324807	0.0127076	0.0468019	0.0845119	0.14153
94.2	0.00324807	0.0127076	0.0468019	0.0845119	0.14153
94.4	0.00324807	0.0127076	0.0468019	0.0845119	0.14153
94.6	0.00324807	0.0127076	0.0468019	0.0845119	0.14153
94.8	0.00324807	0.0127076	0.0468019	0.0845119	0.14153
95	0.00324807	0.0127076	0.0468019	0.0845119	0.14153
95.2	0.00324807	0.0127076	0.0468019	0.0845119	0.14153
95.4	0.00324807	0.0127076	0.0468019	0.0845119	0.14153
95.6	0.00324807	0.0127076	0.0468019	0.0845119	0.14153
95.8	0.00324807	0.0127076	0.0468019	0.0845119	0.14153
96	0.00324807	0.0127076	0.0468019	0.0845119	0.14153
96.2	0.00324807	0.0127076	0.0468019	0.0845119	0.14153
96.4	0.00324807	0.0127076	0.0468019	0.0845119	0.14153
96.6	0.00324807	0.0127076	0.0468019	0.0845119	0.14153
96.8	0.00324807	0.0127076	0.0468019	0.0845119	0.14153
97	0.00324807	0.0127076	0.0468019	0.0845119	0.14153
97.2	0.00324807	0.0127076	0.0468019	0.0845119	0.14153
97.4	0.00324807	0.0127076	0.0468019	0.0845119	0.14153
97.6	0.00324807	0.0127076	0.0468019	0.0845119	0.14153
97.8	0.00324807	0.0127076	0.0468019	0.0845119	0.14153
98	0.00324807	0.0127076	0.0468019	0.0845119	0.14153
98.2	0.00324807	0.0127076	0.0468019	0.0845119	0.14153
98.4	0.00324807	0.0127076	0.0468019	0.0845119	0.14153
98.6	0.00324807	0.0127076	0.0468019	0.0845119	0.14153
98.8	0.00324807	0.0127076	0.0468019	0.0845119	0.14153
99	0.00324807	0.0127076	0.0468019	0.0845119	0.14153
99.2	0.00324807	0.0127076	0.0468019	0.0845119	0.14153
99.4	0.00324807	0.0127076	0.0468019	0.0845119	0.14153
99.6	0.00324807	0.0127076	0.0468019	0.0845119	0.14153
99.8	0.00324807	0.0127076	0.0468019	0.0845119	0.14153
100	0.00324807	0.0127076	0.0468019	0.0845119	0.14153
100.2	0.00324807	0.0127076	0.0468019	0.0845119	0.14153
100.4	0.00324807	0.0127076	0.0468019	0.0845119	0.14153
100.6	0.00324807	0.0127076	0.0468019	0.0845119	0.14153
100.8	0.00324807	0.0127076	0.0468019	0.0845119	0.14153
101	0.00324807	0.0127076	0.0468019	0.0845119	0.14153
101.2	0.00324807	0.0127076	0.0468019	0.0845119	0.14153
101.4	0.00324807	0.0127076	0.0468019	0.0845119	0.14153
101.6	0.00324807	0.0127076	0.0468019	0.0845119	0.14153
101.8	0.00324807	0.0127076	0.0468019	0.0845119	0.14153
102	0.00324807	0.0127076	0.0468019	0.0845119	0.14153
102.2	0.00324807	0.0127076	0.0468019	0.0845119	0.14153
102.4	0.00324807	0.0127076	0.0468019	0.0845119	0.14153
102.6	0.00324807	0.0127076	0.0468019	0.0845119	0.14153
102.8	0.00324807	0.0127076	0.0468019	0.0845119	0.14153
103	0.00324807	0.0127076	0.0468019	0.0845119	0.14153
103.2	0.00324807	0.0127076	0.0468019	0.0845119	0.14153
103.4	0.00324807	0.0127076	0.0468019	0.0845119	0.14153
103.6	0.00324807	0.0127076	0.0468019	0.0845119	0.14153
103.8	0.00324807	0.0127076	0.0468019	0.0845119	0.14153
104	0.00324807	0.0127076	0.0468019	0.0845119	0.14153
104.2	0.00324807	0.0127076	0.0468019	0.0845119	0.14153
104.4	0.00324807	0.0127076	0.0468019	0.0845119	0.14153
104.6	0.00324807	0.0127076	0.0468019	0.0845119	0.14153
104.8	0.00324807	0.0127076	0.0468019	0.0845119	0.14153
105	0.00324807	0.0127076	0.0468019	0.0845119	0.14153
105.2	0.00324807	0.0127076	0.0468019	0.0845119	0.14153
105.4	0.00324807	0.0127076	0.0468019	0.0845119	0.14153
105.6	0.00324807	0.0127076	0.0468019	0.0845119	0.14153
105.8	0.00324807	0.0127076	0.0468019	0.0845119	0.14153
106	0.00324807	0.0127076	0.0468019	0.0845119	0.14153
106.2	0.00324807	0.0127076	0.0468019	0.0845119	0.14153
106.4	0.00324807	0.0127076	0.0468019	0.0845119	0.14153
106.6	0.00324807	0.0127076	0.0468019	0.0845119	0.14153
106.8	0.00324807	0.0127076	0.0468019	0.0845119	0.14153
107	0.00324807	0.0127076	0.0468019	0.0845119	0.14153
107.2	0.00324807	0.0127076	0.0468019	0.0845119	0.14153
107.4	0.00324807	0.0127076	0.0468019	0.0845119	0.14153
107.6	0.00324807	0.0127076	0.0468019	0.0845119	0.14153
107.8	0.00324807	0.0127076	0.0468019	0.0845119	0.14153
108	0.00324807	0.0127076	0.0468019	0.0845119	0.14153
108.2	0.00324807	0.0127076	0.0468019	0.0845119	0.14153
108.4	0.00324807	0.0127076	0.0468019	0.0845119	0.14153
108.6	0.00324807	0.0127076	0.0468019	0.0845119	0.14153
108.8	0.00324807	0.0127076	0.0468019	0.0845119	0.14153
109	0.00324807	0.0127076	0.0468019	0.0845119	0.14153
109.2	0.00324807	0.0127076	0.0468019	0.0845119	0.14153
109.4	0.00324807	0.0127076	0.0468019	0.0845119	0.14153
109.6	0.00324807	0.0127076	0.0468019	0.0845119	0.14153
109.8	0.00324807	0.0127076	0.0468019	0.0845119	0.14153
110	0.00324807	0.0127076	0.0468019	0.0845119	0.14153
110.2	0.00324807	0.0127076	0.0468019	0.0845119	0.14153
110.4	0.00324807	0.0127076	0.0468019	0.0845119	0.14153
110.6	0.00324807	0.0127076	0.0468019	0.0845119	0.14153
110.8	0.00324807	0.0127076	0.0468019	0.0845119	0.14153
111	0.00324807	0.0127076	0.0468019	0.0845119	0.14153
111.2	0.00324807	0.0127076	0.0468019	0.0845119	0.14153
111.4	0.00324807	0.0127076	0.0468019	0.0845119	0.14153
111.6	0.00324807	0.0127076	0.0468019	0.0845119	0.14153
111.8	0.00324807	0.0127076	0.0468019	0.0845119	0.14153
112	0.00324807	0.0127076	0.0468019	0.0845119	0.14153
112.2	0.00324807	0.0127076	0.0468019	0.0845119	0.14153
112.4	0.00324807	0.0127076	0.0468019	0.0845119	0.14153
112.6	0.00324807	0.0127076	0.0468019	0.0845119	0.14153
112.8	0.00324807	0.0127076	0.0468019	0.0845119	0.14153
113	0.00324807	0.0127076	0.0468019	0.0845119	0.14153
113.2	0.00324807	0.0127076	0.0468019	0.0845119	0.14153
113.4	0.00324807	0.0127076	0.0468019	0.0845119	0.14153
113.6	0.00324807	0.0127076	0.0468019	0.0845119	0.14153
113.8	0.00324807	0.0127076	0.0468019	0.0845119	0.14153
114	0.00324807	0.0127076	0.0468019	0.0845119	0.14153
114.2	0.00324807	0.0127076	0.0468019	0.0845119	0.14153
114.4	0.00324807	0.0127076	0.0468019	0.0845119	0.14153
114.6	0.00324807	0.0127076	0.0468019	0.0845119	0.14153
114.8	0.00324807	0.0127076	0.0468019	0.0845119	0.14153
115	0.00324807	0.0127076	0.0468019	0.0845119	0.14153
115.2	0.00324807	0.0127076	0.0468019	0.0845119	0.14153
115.4	0.00324807	0.0127076	0.0468019	0.0845119	0.14153
115.6	0.00324807	0.0127076	0.0468019	0.0845119	0.14153
115.8	0.00324807	0.0127076	0.0468019	0.0845119	0.14153
116	0.00324807	0.0127076	0.0468019	0.0845119	0.14153
116.2	0.00324807	0.0127076	0.0468019	0.0845119	0.14153
116.4	0.00324807	0.0127076	0.0468019	0.0845119	0.14153
116.6	0.00324807	0.0127076	0.0468019	0.0845119	0.14153
116.8	0.00324807	0.0127076	0.0468019	0.0845119	0.14153
117	0.00324807	0.0127076	0.0468019	0.0845119	0.14153
117.2	0.00324807	0.0127076	0.0468019	0.0845119	0.14153
117.4	0.00324807	0.0127076	0.0468019	0.0845119	0.14153
117.6	0.00324807	0.0127076	0.0468019	0.0845119	0.14153
117.8	0.00324807	0.0127076	0.0468019	0.0845119	0.14153
118	0.00324807	0.0127076	0.0468019	0.0845119	0.14153
118.2	0.00324807	0.0127076	0.0468019	0.0845119	0.14153
118.4	0.00324807	0.0127076	0.0468019	0.0845119	0.14153
118.6	0.00324807	0.0127076	0.0468019	0.0845119	0.14153
118.8	0.00324807	0.0127076	0.0468019	0.0845119	0.14153
119	0.00324807	0.0127076	0.0468019	0.0845119	0.14153
119.2	0.00324807	0.0127076	0.0468019	0.0845119	0.14153
119.4	0.00324807	0.0127076	0.0468019	0.0845119	0.14153
119.6	0.00324807	0.0127076	0.0468019	0.0845119	0.14153
119.8	0.00324807	0.0127076	0.0468019	0.0845119	0.14153
120	0.00324807	0.00977584	0.0468015	0.0845111	0.141528
120.2	0.00250211	0.00753071	0.036053	0.0651022	0.109025
120.4	0.00192747	0.0058012	0.027773	0.0501507	0.083986
120.6	0.00148481	0.00446889	0.0213946	0.0386331	0.0646977
120.8	0.00114381	0.00344256	0.0164811	0.0297605	0.0498391
121	0.00088112	0.00265194	0.012696	0.0229257	0.038393
121.2	0.00067876	0.00204289	0.00978025	0.0176606	0.0295756
121.4	0.00052287	0.00157372	0.00753411	0.0136046	0.0227833
121.6	0.00040279	0.0012123	0.00580381	0.0104802	0.0175508
121.8	0.00031029	0.00093388	0.0044709	0.00807327	0.0135201
122	0.00023902	0.0007194	0.00344411	0.00621916	0.0104151
122.2	0.00018413	0.00055418	0.00265313	0.00479086	0.00802311
122.4	0.00014184	0.00042691	0.00204381	0.00369058	0.00618052
122.6	0.00010927	0.00032886	0.00157443	0.002843	0.00476109
122.8	8.417e-05	0.00025334	0.00121284	0.00219007	0.00366765
123	6.484e-05	0.00019516	0.0009343	0.0016871	0.00282534
123.2	4.995e-05	0.00015034	0.00071973	0.00129964	0.00217647
123.4	3.848e-05	0.00011581	0.00055443	0.00100116	0.00167662
123.6	2.964e-05	8.921e-05	0.0004271	0.00077123	0.00129156
123.8	2.283e-05	6.872e-05	0.00032901	0.00059411	0.00099494
124	1.759e-05	5.294e-05	0.00025345	0.00045767	0.00076644
124.2	1.355e-05	4.078e-05	0.00019524	0.00035256	0.00059042
124.4	1.044e-05	3.142e-05	0.0001504	0.00027159	0.00045482
124.6	8.04e-06	2.42e-05	0.00011586	0.00020922	0.00035037
124.8	6.19e-06	1.864e-05	8.925e-05	0.00016117	0.0002699
125	4.77e-06	1.436e-05	6.875e-05	0.00012415	0.00020792
125.2	3.68e-06	1.106e-05	5.296e-05	9.564e-05	0.00016017
125.4	2.83e-06	8.52e-06	4.08e-05	7.368e-05	0.00012338
125.6	2.18e-06	6.57e-06	3.143e-05	5.675e-05	9.505e-05
125.8	1.68e-06	5.06e-06	2.421e-05	4.372e-05	7.322e-05
126	1.29e-06	3.9e-06	1.865e-05	3.368e-05	5.64e-05
126.2	1e-06	3e-06	1.437e-05	2.594e-05	4.345e-05
126.4	7.7e-07	2.31e-06	1.107e-05	1.999e-05	3.347e-05
126.6	5.9e-07	1.78e-06	8.53e-06	1.54e-05	2.578e-05
126.8	4.6e-07	1.37e-06	6.57e-06	1.186e-05	1.986e-05
127	3.5e-07	1.06e-06	5.06e-06	9.14e-06	1.53e-05
127.2	2.7e-07	8.1e-07	3.9e-06	7.04e-06	1.179e-05
127.4	2.1e-07	6.3e-07	3e-06	5.42e-06	9.08e-06
127.6	1.6e-07	4.8e-07	2.31e-06	4.18e-06	6.99e-06
127.8	1.2e-07	3.7e-07	1.78e-06	3.22e-06	5.39e-06
128	1e-07	2.9e-07	1.37e-06	2.48e-06	4.15e-06
128.2	7e-08	2.2e-07	1.06e-06	1.91e-06	3.2e-06
128.4	6e-08	1.7e-07	8.1e-07	1.47e-06	2.46e-06
128.6	4e-08	1.3e-07	6.3e-07	1.13e-06	1.9e-06
128.8	3e-08	1e-07	4.8e-07	8.7e-07	1.46e-06
129	3e-08	8e-08	3.7e-07	6.7e-07	1.13e-06
129.2	2e-08	6e-08	2.9e-07	5.2e-07	8.7e-07
129.4	2e-08	5e-08	2.2e-07	4e-07	6.7e-07
129.6	1e-08	4e-08	1.7e-07	3.1e-07	5.1e-07
129.8	1e-08	3e-08	1.3e-07	2.4e-07	4e-07
130	1e-08	2e-08	1e-07	1.8e-07	3.1e-07
130.2	1e-08	2e-08	8e-08	1.4e-07	2.4e-07
130.4	0	1e-08	6e-08	1.1e-07	1.8e-07
130.6	0	1e-08	5e-08	8e-08	1.4e-07
130.8	0	1e-08	4e-08	6e-08	1.1e-07
131	0	1e-08	3e-08	5e-08	8e-08
131.2	0	0	2e-08	4e-08	6e-08
131.4	0	0	2e-08	3e-08	5e-08
131.6	0	0	1e-08	2e-08	4e-08
131.8	0	0	1e-08	2e-08	3e-08
132	0	0	1e-08	1e-08	2e-08
132.2	0	0	1e-08	1e-08	2e-08
132.4	0	0	0	1e-08	1e-08
132.6	0	0	0	1e-08	1e-08
132.8	0	0	0	0	1e-08
133	0	0	0	0	1e-08
133.2	0	0	0	0	0
133.4	0	0	0	0	0
133.6	0	0	0	0	0
133.8	0	0	0	0	0
134	0	0	0	0	0
134.2	0	0	0	0	0
134.4	0	0	0	0	0
134.6	0	0	0	0	0
134.8	0	0	0	0	0
135	0	0	0	0	0
135.2	0	0	0	0	0
135.4	0	0	0	0	0
135.6	0	0	0	0	0
135.8	0	0	0	0	0
136	0	0	0	0	0
136.2	0	0	0	0	0
136.4	0	0	0	0	0
136.6	0	0	0	0	0
136.8	0	0	0	0	0
137	0	0	0	0	0
137.2	0	0	0	0	0
137.4	0	0	0	0	0
137.6	0	0	0	0	0
137.8	0	0	0	0	0
138	0	0	0	0	0
138.2	0	0	0	0	0
138.4	0	0	0	0	0
138.6	0	0	0	0	0
138.8	0	0	0	0	0
139	0	0	0	0	0
139.2	0	0	0	0	0
139.4	0	0	0	0	0
139.6	0	0	0	0	0
139.8	0	0	0	0	0
140	0	0	0	0	0
140.2	0	0	0	0	0
140.4	0	0	0	0	0
140.6	0	0	0	0	0
140.8	0	0	0	0	0
141	0	0	0	0	0
141.2	0	0	0	0	0
141.4	0	0	0	0	0
141.6	0	0	0	0	0
141.8	0	0	0	0	0
142	0	0	0	0	0
142.2	0	0	0	0	0
142.4	0	0	0	0	0
142.6	0	0	0	0	0
142.8	0	0	0	0	0
143	0	0	0	0	0
143.2	0	0	0	0	0
143.4	0	0	0	0	0
143.6	0	0	0	0	0
143.8	0	0	0	0	0
144	0	0	0	0	0
144.2	0	0	0	0	0
144.4	0	0	0	0	0
144.6	0	0	0	0	0
144.8	0	0	0	0	0
145	0	0	0	0	0
145.2	0	0	0	0	0
145.4	0	0	0	0	0
145.6	0	0	0	0	0
145.8	0	0	0	0	0
146	0	0	0	0	0
146.2	0	0	0	0	0
146.4	0	0	0	0	0
146.6	0	0	0	0	0
146.8	0	0	0	0	0
147	0	0	0	0	0
147.2	0	0	0	0	0
147.4	0	0	0	0	0
147.6	0	0	0	0	0
147.8	0	0	0	0	0
148	0	0	0	0	0
148.2	0	0	0	0	0
148.4	0	0	0	0	0
148.6	0	0	0	0	0
148.8	0	0	0	0	0
149	0	0	0	0	0
149.2	0	0	0	0	0
149.4	0	0	0	0	0
149.6	0	0	0	0	0
149.8	0	0	0	0	0
150	0	0	0	0	0
150.2	0	0	0	0	0
150.4	0	0	0	0	0
150.6	0	0	0	0	0
150.8	0	0	0	0	0
151	0	0	0	0	0
151.2	0	0	0	0	0
151.4	0	0	0	0	0
151.6	0	0	0	0	0
151.8	0	0	0	0	0
152	0	0	0	0	0
152.2	0	0	0	0	0
152.4	0	0	0	0	0
152.6	0	0	0	0	0
152.8	0	0	0	0	0
153	0	0	0	0	0
153.2	0	0	0	0	0
153.4	0	0	0	0	0
153.6	0	0	0	0	0
153.8	0	0	0	0	0
154	0	0	0	0	0
154.2	0	0	0	0	0
154.4	0	0	0	0	0
154.6	0	0	0	0	0
154.8	0	0	0	0	0
155	0	0	0	0	0
155.2	0	0	0	0	0
155.4	0	0	0	0	0
155.6	0	0	0	0	0
155.8	0	0	0	0	0
156	0	0	0	0	0
156.2	0	0	0	0	0
156.4	0	0	0	0	0
156.6	0	0	0	0	0
156.8	0	0	0	0	0
157	0	0	0	0	0
157.2	0	0	0	0	0
157.4	0	0	0	0	0
157.6	0	0	0	0	0
157.8	0	0	0	0	0
158	0	0	0	0	0
158.2	0	0	0	0	0
158.4	0	0	0	0	0
158.6	0	0	0	0	0
158.8	0	0	0	0	0
159	0	0	0	0	0
159.2	0	0	0	0	0
159.4	0	0	0	0	0
159.6	0	0	0	0	0
159.8	0	0	0	0	0
160	0	0	0	0	0
160.2	0	0	0	0	0
160.4	0	0	0	0	0
160.6	0	0	0	0	0
160.8	0	0	0	0	0
161	0	0	0	0	0
161.2	0	0	0	0	0
161.4	0	0	0	0	0
161.6	0	0	0	0	0
161.8	0	0	0	0	0
162	0	0	0	0	0
162.2	0	0	0	0	0
162.4	0	0	0	0	0
162.6	0	0	0	0	0
162.8	0	0	0	0	0
163	0	0	0	0	0
163.2	0	0	0	0	0
163.4	0	0	0	0	0
163.6	0	0	0	0	0
163.8	0	0	0	0	0
164	0	0	0	0	0
164.2	0	0	0	0	0
164.4	0	0	0	0	0
164.6	0	0	0	0	0
164.8	0	0	0	0	0
165	0	0	0	0	0
165.2	0	0	0	0	0
165.4	0	0	0	0	0
165.6	0	0	0	0	0
165.8	0	0	0	0	0
166	0	0	0	0	0
166.2	0	0	0	0	0
166.4	0	0	0	0	0
166.6	0	0	0	0	0
166.8	0	0	0	0	0
167	0	0	0	0	0
167.2	0	0	0	0	0
167.4	0	0	0	0	0
167.6	0	0	0	0	0
167.8	0	0	0	0	0
168	0	0	0	0	0
168.2	0	0	0	0	0
168.4	0	0	0	0	0
168.6	0	0	0	0	0
168.8	0	0	0	0	0
169	0	0	0	0	0
169.2	0	0	0	0	0
169.4	0	0	0	0	0
169.6	0	0	0	0	0
169.8	0	0	0	0	0
170	0	0	0	0	0
170.2	0	0	0	0	0
170.4	0	0	0	0	0
170.6	0	0	0	0	0
170.8	0	0	0	0	0
171	0	0	0	0	0
171.2	0	0	0	0	0
171.4	0	0	0	0	0
171.6	0	0	0	0	0
171.8	0	0	0	0	0
172	0	0	0	0	0
172.2	0	0	0	0	0
172.4	0	0	0	0	0
172.6	0	0	0	0	0
172.8	0	0	0	0	0
173	0	0	0	0	0
173.2	0	0	0	0	0
173.4	0	0	0	0	0
173.6	0	0	0	0	0
173.8	0	0	0	0	0
174	0	0	0	0	0
174.2	0	0	0	0	0
174.4	0	0	0	0	0
174.6	0	0	0	0	0
174.8	0	0	0	0	0
175	0	0	0	0	0
175.2	0	0	0	0	0
175.4	0	0	0	0	0
175.6	0	0	0	0	0
175.8	0	0	0	0	0
176	0	0	0	0	0
176.2	0	0	0	0	0
176.4	0	0	0	0	0
176.6	0	0	0	0	0
176.8	0	0	0	0	0
177	0	0	0	0	0
177.2	0	0	0	0	0
177.4	0	0	0	0	0
177.6	0	0	0	0	0
177.8	0	0	0	0	0
178	0	0	0	0	0
178.2	0	0	0	0	0
178.4	0	0	0	0	0
178.6	0	0	0	0	0
178.8	0	0	0	0	0
179	0	0	0	0	0
179.2	0	0	0	0	0
179.4	0	0	0	0	0
179.6	0	0	0	0	0
179.8	0	0	0	0	0
180	0	0	0	0	0
180.2	0	0	0	0	0
180.4	0	0	0	0	0
180.6	0	0	0	0	0
180.8	0	0	0	0	0
181	0	0	0	0	0
181.2	0	0	0	0	0
181.4	0	0	0	0	0
181.6	0	0	0	0	0
181.8	0	0	0	0	0
182	0	0	0	0	0
182.2	0	0	0	0	0
182.4	0	0	0	0	0
182.6	0	0	0	0	0
182.8	0	0	0	0	0
183	0	0	0	0	0
183.2	0	0	0	0	0
183.4	0	0	0	0	0
183.6	0	0	0	0	0
183.8	0	0	0	0	0
184	0	0	0	0	0
184.2	0	0	0	0	0
184.4	0	0	0	0	0
184.6	0	0	0	0	0
184.8	0	0	0	0	0
185	0	0	0	0	0
185.2	0	0	0	0	0
185.4	0	0	0	0	0
185.6	0	0	0	0	0
185.8	0	0	0	0	0
186	0	0	0	0	0
186.2	0	0	0	0	0
186.4	0	0	0	0	0
186.6	0	0	0	0	0
186.8	0	0	0	0	0
187	0	0	0	0	0
187.2	0	0	0	0	0
187.4	0	0	0	0	0
187.6	0	0	0	0	0
187.8	0	0	0	0	0
188	0	0	0	0	0
188.2	0	0	0	0	0
188.4	0	0	0	0	0
188.6	0	0	0	0	0
188.8	0	0	0	0	0
189	0	0	0	0	0
189.2	0	0	0	0	0
189.4	0	0	0	0	0
189.6	0	0	0	0	0
189.8	0	0	0	0	0
190	0	0	0	0	0
190.2	0	0	0	0	0
190.4	0	0	0	0	0
190.6	0	0	0	0	0
190.8	0	0	0	0	0
191	0	0	0	0	0
191.2	0	0	0	0	0
191.4	0	0	0	0	0
191.6	0	0	0	0	0
191.8	0	0	0	0	0
192	0	0	0	0	0
192.2	0	0	0	0	0
192.4	0	0	0	0	0
192.6	0	0	0	0	0
192.8	0	0	0	0	0
193	0	0	0	0	0
193.2	0	0	0	0	0
193.4	0	0	0	0	0
193.6	0	0	0	0	0
193.8	0	0	0	0	0
194	0	0	0	0	0
194.2	0	0	0	0	0
194.4	0	0	0	0	0
194.6	0	0	0	0	0
194.8	0	0	0	0	0
195	0	0	0	0	0
195.2	0	0	0	0	0
195.4	0	0	0	0	0
195.6	0	0	0	0	0
195.8	0	0	0	0	0
196	0	0	0	0	0
196.2	0	0	0	0	0
196.4	0	0	0	0	0
196.6	0	0	0	0	0
196.8	0	0	0	0	0
197	0	0	0	0	0
197.2	0	0	0	0	0
197.4	0	0	0	0	0
197.6	0	0	0	0	0
197.8	0	0	0	0	0
198	0	0	0	0	0
198.2	0	0	0	0	0
198.4	0	0	0	0	0
198.6	0	0	0	0	0
198.8	0	0	0	0	0
199	0	0	0	0	0
199.2	0	0	0	0	0
199.4	0	0	0	0	0
199.6	0	0	0	0	0
199.8	0	0	0	0	0
200	0	0	0	0	0
200.2	0	0	0	0	0
200.4	0	0	0	0	0
200.6	0	0	0	0	0
200.8	0	0	0	0	0
201	0	0	0	0	0
201.2	0	0	0	0	0
201.4	0	0	0	0	0
201.6	0	0	0	0	0
201.8	0	0	0	0	0
202	0	0	0	0	0
202.2	0	0	0	0	0
202.4	0	0	0	0	0
202.6	0	0	0	0	0
202.8	0	0	0	0	0
203	0	0	0	0	0
203.2	0	0	0	0	0
203.4	0	0	0	0	0
203.6	0	0	0	0	0
203.8	0	0	0	0	0
204	0	0	0	0	0
204.2	0	0	0	0	0
204.4	0	0	0	0	0
204.6	0	0	0	0	0
204.8	0	0	0	0	0
205	0	0	0	0	0
205.2	0	0	0	0	0
205.4	0	0	0	0	0
205.6	0	0	0	0	0
205.8	0	0	0	0	0
206	0	0	0	0	0
206.2	0	0	0	0	0
206.4	0	0	0	0	0
206.6	0	0	0	0	0
206.8	0	0	0	0	0
207	0	0	0	0	0
207.2	0	0	0	0	0
207.4	0	0	0	0	0
207.6	0	0	0	0	0
207.8	0	0	0	0	0
208	0	0	0	0	0
208.2	0	0	0	0	0
208.4	0	0	0	0	0
208.6	0	0	0	0	0
208.8	0	0	0	0	0
209	0	0	0	0	0
209.2	0	0	0	0	0
209.4	0	0	0	0	0
209.6	0	0	0	0	0
209.8	0	0	0	0	0
210	0	0	0	0	0
210.2	0	0	0	0	0
210.4	0	0	0	0	0
210.6	0	0	0	0	0
210.8	0	0	0	0	0
211	0	0	0	0	0
211.2	0	0	0	0	0
211.4	0	0	0	0	0
211.6	0	0	0	0	0
211.8	0	0	0	0	0
212	0	0	0	0	0
212.2	0	0	0	0	0
212.4	0	0	0	0	0
212.6	0	0	0	0	0
212.8	0	0	0	0	0
213	0	0	0	0	0
213.2	0	0	0	0	0
213.4	0	0	0	0	0
213.6	0	0	0	0	0
213.8	0	0	0	0	0
214	0	0	0	0	0
214.2	0	0	0	0	0
214.4	0	0	0	0	0
214.6	0	0	0	0	0
214.8	0	0	0	0	0
215	0	0	0	0	0
215.2	0	0	0	0	0
215.4	0	0	0	0	0
215.6	0	0	0	0	0
215.8	0	0	0	0	0
216	0	0	0	0	0
216.2	0	0	0	0	0
216.4	0	0	0	0	0
216.6	0	0	0	0	0
216.8	0	0	0	0	0
217	0	0	0	0	0
217.2	0	0	0	0	0
217.4	0	0	0	0	0
217.6	0	0	0	0	0
217.8	0	0	0	0	0
218	0	0	0	0	0
218.2	0	0	0	0	0
218.4	0	0	0	0	0
218.6	0	0	0	0	0
218.8	0	0	0	0	0
219	0	0	0	0	0
219.2	0	0	0	0	0
219.4	0	0	0	0	0
219.6	0	0	0	0	0
219.8	0	0	0	0	0
220	0	0	0	0	0
220.2	0	0	0	0	0
220.4	0	0	0	0	0
220.6	0	0	0	0	0
220.8	0	0	0	0	0
221	0	0	0	0	0
221.2	0	0	0	0	0
221.4	0	0	0	0	0
221.6	0	0	0	0	0
221.8	0	0	0	0	0
222	0	0	0	0	0
222.2	0	0	0	0	0
222.4	0	0	0	0	0
222.6	0	0	0	0	0
222.8	0	0	0	0	0
223	0	0	0	0	0
223.2	0	0	0	0	0
223.4	0	0	0	0	0
223.6	0	0	0	0	0
223.8	0	0	0	0	0
224	0	0	0	0	0
224.2	0	0	0	0	0
224.4	0	0	0	0	0
224.6	0	0	0	0	0
224.8	0	0	0	0	0
225	0	0	0	0	0
225.2	0	0	0	0	0
225.4	0	0	0	0	0
225.6	0	0	0	0	0
225.8	0	0	0	0	0
226	0	0	0	0	0
226.2	0	0	0	0	0
226.4	0	0	0	0	0
226.6	0	0	0	0	0
226.8	0	0	0	0	0
227	0	0	0	0	0
227.2	0	0	0	0	0
227.4	0	0	0	0	0
227.6	0	0	0	0	0
227.8	0	0	0	0	0
228	0	0	0	0	0
228.2	0	0	0	0	0
228.4	0	0	0	0	0
228.6	0	0	0	0	0
228.8	0	0	0	0	0
229	0	0	0	0	0
229.2	0	0	0	0	0
229.4	0	0	0	0	0
229.6	0	0	0	0	0
229.8	0	0	0	0	0
230	0	0	0	0	0
230.2	0	0	0	0	0
230.4	0	0	0	0	0
230.6	0	0	0	0	0
230.8	0	0	0	0	0
231	0	0	0	0	0
231.2	0	0	0	0	0
231.4	0	0	0	0	0
231.6	0	0	0	0	0
231.8	0	0	0	0	0
232	0	0	0	0	0
232.2	0	0	0	0	0
232.4	0	0	0	0	0
232.6	0	0	0	0	0
232.8	0	0	0	0	0
233	0	0	0	0	0
233.2	0	0	0	0	0
233.4	0	0	0	0	0
233.6	0	0	0	0	0
233.8	0	0	0	0	0
234	0	0	0	0	0
234.2	0	0	0	0	0
234.4	0	0	0	0	0
234.6	0	0	0	0	0
234.8	0	0	0	0	0
235	0	0	0	0	0
235.2	0	0	0	0	0
235.4	0	0	0	0	0
235.6	0	0	0	0	0
235.8	0	0	0	0	0
236	0	0	0	0	0
236.2	0	0	0	0	0
236.4	0	0	0	0	0
236.6	0	0	0	0	0
236.8	0	0	0	0	0
237	0	0	0	0	0
237.2	0	0	0	0	0
237.4	0	0	0	0	0
237.6	0	0	0	0	0
237.8	0	0	0	0	0
238	0	0	0	0	0
238.2	0	0	0	0	0
238.4	0	0	0	0	0
238.6	0	0	0	0	0
238.8	0	0	0	0	0
239	0	0	0	0	0
239.2	0	0	0	0	0
239.4	0	0	0	0	0
239.6	0	0	0	0	0
	-99999	-99999	0	0	0
