# Supplementary material for: Structure-guided screening identifies Tucatinib as dual inhibitor for MCT1/2
Source: EMBO Rep. 2025 Dec 11;27(3):677–703. doi: 10.1038/s44319-025-00661-9 (PMC12894981; doi:10.1038/s44319-025-00661-9)
Supplement: Supplementary file 10 — Figure EV3 Source Data [file 44319_2025_661_MOESM10_ESM.zip › Figure EV3/Figure EV3B.xlsx]

## Sheet: Sheet1
X(time)	Y(response)
time	3.12 μM	6.25 μM	12.5 μM	25 μM	50 μM
0	0	0	0	0	0
0.2	0.00577065	0.0114557	0.0225036	0.0434354	0.0810295
0.4	0.00953621	0.0187867	0.0363546	0.0681671	0.120513
0.6	0.0119934	0.0234781	0.0448799	0.082249	0.139752
0.8	0.0135968	0.0264802	0.0501272	0.0902672	0.149127
1	0.0146431	0.0284014	0.053357	0.0948326	0.153695
1.2	0.0153258	0.0296309	0.0553449	0.0974321	0.155921
1.4	0.0157713	0.0304177	0.0565684	0.0989122	0.157006
1.6	0.016062	0.0309212	0.0573215	0.099755	0.157534
1.8	0.0162517	0.0312433	0.057785	0.100235	0.157792
2	0.0163755	0.0314495	0.0580703	0.100508	0.157917
2.2	0.0164563	0.0315815	0.0582459	0.100664	0.157978
2.4	0.016509	0.0316659	0.058354	0.100752	0.158008
2.6	0.0165434	0.03172	0.0584206	0.100803	0.158023
2.8	0.0165659	0.0317545	0.0584615	0.100831	0.15803
3	0.0165805	0.0317767	0.0584867	0.100848	0.158033
3.2	0.0165901	0.0317908	0.0585022	0.100857	0.158035
3.4	0.0165963	0.0317999	0.0585118	0.100862	0.158036
3.6	0.0166004	0.0318057	0.0585176	0.100865	0.158036
3.8	0.016603	0.0318094	0.0585213	0.100867	0.158036
4	0.0166048	0.0318118	0.0585235	0.100868	0.158036
4.2	0.0166059	0.0318133	0.0585249	0.100869	0.158036
4.4	0.0166066	0.0318143	0.0585257	0.100869	0.158036
4.6	0.0166071	0.0318149	0.0585262	0.100869	0.158036
4.8	0.0166074	0.0318153	0.0585265	0.100869	0.158036
5	0.0166076	0.0318155	0.0585267	0.100869	0.158036
5.2	0.0166078	0.0318157	0.0585269	0.100869	0.158036
5.4	0.0166079	0.0318158	0.0585269	0.100869	0.158036
5.6	0.0166079	0.0318159	0.058527	0.100869	0.158036
5.8	0.0166079	0.0318159	0.058527	0.100869	0.158036
6	0.016608	0.031816	0.058527	0.100869	0.158036
6.2	0.016608	0.031816	0.058527	0.100869	0.158036
6.4	0.016608	0.031816	0.058527	0.100869	0.158036
6.6	0.016608	0.031816	0.058527	0.100869	0.158036
6.8	0.016608	0.031816	0.058527	0.100869	0.158036
7	0.016608	0.031816	0.0585271	0.100869	0.158036
7.2	0.016608	0.031816	0.0585271	0.100869	0.158036
7.4	0.016608	0.031816	0.0585271	0.100869	0.158036
7.6	0.016608	0.031816	0.0585271	0.100869	0.158036
7.8	0.016608	0.031816	0.0585271	0.100869	0.158036
8	0.016608	0.031816	0.0585271	0.100869	0.158036
8.2	0.016608	0.031816	0.0585271	0.100869	0.158036
8.4	0.016608	0.031816	0.0585271	0.100869	0.158036
8.6	0.016608	0.031816	0.0585271	0.100869	0.158036
8.8	0.016608	0.031816	0.0585271	0.100869	0.158036
9	0.016608	0.031816	0.0585271	0.100869	0.158036
9.2	0.016608	0.031816	0.0585271	0.100869	0.158036
9.4	0.016608	0.031816	0.0585271	0.100869	0.158036
9.6	0.016608	0.031816	0.0585271	0.100869	0.158036
9.8	0.016608	0.031816	0.0585271	0.100869	0.158036
10	0.016608	0.031816	0.0585271	0.100869	0.158036
10.2	0.016608	0.031816	0.0585271	0.100869	0.158036
10.4	0.016608	0.031816	0.0585271	0.100869	0.158036
10.6	0.016608	0.031816	0.0585271	0.100869	0.158036
10.8	0.016608	0.031816	0.0585271	0.100869	0.158036
11	0.016608	0.031816	0.0585271	0.100869	0.158036
11.2	0.016608	0.031816	0.0585271	0.100869	0.158036
11.4	0.016608	0.031816	0.0585271	0.100869	0.158036
11.6	0.016608	0.031816	0.0585271	0.100869	0.158036
11.8	0.016608	0.031816	0.0585271	0.100869	0.158036
12	0.016608	0.031816	0.0585271	0.100869	0.158036
12.2	0.016608	0.031816	0.0585271	0.100869	0.158036
12.4	0.016608	0.031816	0.0585271	0.100869	0.158036
12.6	0.016608	0.031816	0.0585271	0.100869	0.158036
12.8	0.016608	0.031816	0.0585271	0.100869	0.158036
13	0.016608	0.031816	0.0585271	0.100869	0.158036
13.2	0.016608	0.031816	0.0585271	0.100869	0.158036
13.4	0.016608	0.031816	0.0585271	0.100869	0.158036
13.6	0.016608	0.031816	0.0585271	0.100869	0.158036
13.8	0.016608	0.031816	0.0585271	0.100869	0.158036
14	0.016608	0.031816	0.0585271	0.100869	0.158036
14.2	0.016608	0.031816	0.0585271	0.100869	0.158036
14.4	0.016608	0.031816	0.0585271	0.100869	0.158036
14.6	0.016608	0.031816	0.0585271	0.100869	0.158036
14.8	0.016608	0.031816	0.0585271	0.100869	0.158036
15	0.016608	0.031816	0.0585271	0.100869	0.158036
15.2	0.016608	0.031816	0.0585271	0.100869	0.158036
15.4	0.016608	0.031816	0.0585271	0.100869	0.158036
15.6	0.016608	0.031816	0.0585271	0.100869	0.158036
15.8	0.016608	0.031816	0.0585271	0.100869	0.158036
16	0.016608	0.031816	0.0585271	0.100869	0.158036
16.2	0.016608	0.031816	0.0585271	0.100869	0.158036
16.4	0.016608	0.031816	0.0585271	0.100869	0.158036
16.6	0.016608	0.031816	0.0585271	0.100869	0.158036
16.8	0.016608	0.031816	0.0585271	0.100869	0.158036
17	0.016608	0.031816	0.0585271	0.100869	0.158036
17.2	0.016608	0.031816	0.0585271	0.100869	0.158036
17.4	0.016608	0.031816	0.0585271	0.100869	0.158036
17.6	0.016608	0.031816	0.0585271	0.100869	0.158036
17.8	0.016608	0.031816	0.0585271	0.100869	0.158036
18	0.016608	0.031816	0.0585271	0.100869	0.158036
18.2	0.016608	0.031816	0.0585271	0.100869	0.158036
18.4	0.016608	0.031816	0.0585271	0.100869	0.158036
18.6	0.016608	0.031816	0.0585271	0.100869	0.158036
18.8	0.016608	0.031816	0.0585271	0.100869	0.158036
19	0.016608	0.031816	0.0585271	0.100869	0.158036
19.2	0.016608	0.031816	0.0585271	0.100869	0.158036
19.4	0.016608	0.031816	0.0585271	0.100869	0.158036
19.6	0.016608	0.031816	0.0585271	0.100869	0.158036
19.8	0.016608	0.031816	0.0585271	0.100869	0.158036
20	0.016608	0.031816	0.0585271	0.100869	0.158036
20.2	0.016608	0.031816	0.0585271	0.100869	0.158036
20.4	0.016608	0.031816	0.0585271	0.100869	0.158036
20.6	0.016608	0.031816	0.0585271	0.100869	0.158036
20.8	0.016608	0.031816	0.0585271	0.100869	0.158036
21	0.016608	0.031816	0.0585271	0.100869	0.158036
21.2	0.016608	0.031816	0.0585271	0.100869	0.158036
21.4	0.016608	0.031816	0.0585271	0.100869	0.158036
21.6	0.016608	0.031816	0.0585271	0.100869	0.158036
21.8	0.016608	0.031816	0.0585271	0.100869	0.158036
22	0.016608	0.031816	0.0585271	0.100869	0.158036
22.2	0.016608	0.031816	0.0585271	0.100869	0.158036
22.4	0.016608	0.031816	0.0585271	0.100869	0.158036
22.6	0.016608	0.031816	0.0585271	0.100869	0.158036
22.8	0.016608	0.031816	0.0585271	0.100869	0.158036
23	0.016608	0.031816	0.0585271	0.100869	0.158036
23.2	0.016608	0.031816	0.0585271	0.100869	0.158036
23.4	0.016608	0.031816	0.0585271	0.100869	0.158036
23.6	0.016608	0.031816	0.0585271	0.100869	0.158036
23.8	0.016608	0.031816	0.0585271	0.100869	0.158036
24	0.016608	0.031816	0.0585271	0.100869	0.158036
24.2	0.016608	0.031816	0.0585271	0.100869	0.158036
24.4	0.016608	0.031816	0.0585271	0.100869	0.158036
24.6	0.016608	0.031816	0.0585271	0.100869	0.158036
24.8	0.016608	0.031816	0.0585271	0.100869	0.158036
25	0.016608	0.031816	0.0585271	0.100869	0.158036
25.2	0.016608	0.031816	0.0585271	0.100869	0.158036
25.4	0.016608	0.031816	0.0585271	0.100869	0.158036
25.6	0.016608	0.031816	0.0585271	0.100869	0.158036
25.8	0.016608	0.031816	0.0585271	0.100869	0.158036
26	0.016608	0.031816	0.0585271	0.100869	0.158036
26.2	0.016608	0.031816	0.0585271	0.100869	0.158036
26.4	0.016608	0.031816	0.0585271	0.100869	0.158036
26.6	0.016608	0.031816	0.0585271	0.100869	0.158036
26.8	0.016608	0.031816	0.0585271	0.100869	0.158036
27	0.016608	0.031816	0.0585271	0.100869	0.158036
27.2	0.016608	0.031816	0.0585271	0.100869	0.158036
27.4	0.016608	0.031816	0.0585271	0.100869	0.158036
27.6	0.016608	0.031816	0.0585271	0.100869	0.158036
27.8	0.016608	0.031816	0.0585271	0.100869	0.158036
28	0.016608	0.031816	0.0585271	0.100869	0.158036
28.2	0.016608	0.031816	0.0585271	0.100869	0.158036
28.4	0.016608	0.031816	0.0585271	0.100869	0.158036
28.6	0.016608	0.031816	0.0585271	0.100869	0.158036
28.8	0.016608	0.031816	0.0585271	0.100869	0.158036
29	0.016608	0.031816	0.0585271	0.100869	0.158036
29.2	0.016608	0.031816	0.0585271	0.100869	0.158036
29.4	0.016608	0.031816	0.0585271	0.100869	0.158036
29.6	0.016608	0.031816	0.0585271	0.100869	0.158036
29.8	0.016608	0.031816	0.0585271	0.100869	0.158036
30	0.016608	0.031816	0.0585271	0.100869	0.158036
30.2	0.016608	0.031816	0.0585271	0.100869	0.158036
30.4	0.016608	0.031816	0.0585271	0.100869	0.158036
30.6	0.016608	0.031816	0.0585271	0.100869	0.158036
30.8	0.016608	0.031816	0.0585271	0.100869	0.158036
31	0.016608	0.031816	0.0585271	0.100869	0.158036
31.2	0.016608	0.031816	0.0585271	0.100869	0.158036
31.4	0.016608	0.031816	0.0585271	0.100869	0.158036
31.6	0.016608	0.031816	0.0585271	0.100869	0.158036
31.8	0.016608	0.031816	0.0585271	0.100869	0.158036
32	0.016608	0.031816	0.0585271	0.100869	0.158036
32.2	0.016608	0.031816	0.0585271	0.100869	0.158036
32.4	0.016608	0.031816	0.0585271	0.100869	0.158036
32.6	0.016608	0.031816	0.0585271	0.100869	0.158036
32.8	0.016608	0.031816	0.0585271	0.100869	0.158036
33	0.016608	0.031816	0.0585271	0.100869	0.158036
33.2	0.016608	0.031816	0.0585271	0.100869	0.158036
33.4	0.016608	0.031816	0.0585271	0.100869	0.158036
33.6	0.016608	0.031816	0.0585271	0.100869	0.158036
33.8	0.016608	0.031816	0.0585271	0.100869	0.158036
34	0.016608	0.031816	0.0585271	0.100869	0.158036
34.2	0.016608	0.031816	0.0585271	0.100869	0.158036
34.4	0.016608	0.031816	0.0585271	0.100869	0.158036
34.6	0.016608	0.031816	0.0585271	0.100869	0.158036
34.8	0.016608	0.031816	0.0585271	0.100869	0.158036
35	0.016608	0.031816	0.0585271	0.100869	0.158036
35.2	0.016608	0.031816	0.0585271	0.100869	0.158036
35.4	0.016608	0.031816	0.0585271	0.100869	0.158036
35.6	0.016608	0.031816	0.0585271	0.100869	0.158036
35.8	0.016608	0.031816	0.0585271	0.100869	0.158036
36	0.016608	0.031816	0.0585271	0.100869	0.158036
36.2	0.016608	0.031816	0.0585271	0.100869	0.158036
36.4	0.016608	0.031816	0.0585271	0.100869	0.158036
36.6	0.016608	0.031816	0.0585271	0.100869	0.158036
36.8	0.016608	0.031816	0.0585271	0.100869	0.158036
37	0.016608	0.031816	0.0585271	0.100869	0.158036
37.2	0.016608	0.031816	0.0585271	0.100869	0.158036
37.4	0.016608	0.031816	0.0585271	0.100869	0.158036
37.6	0.016608	0.031816	0.0585271	0.100869	0.158036
37.8	0.016608	0.031816	0.0585271	0.100869	0.158036
38	0.016608	0.031816	0.0585271	0.100869	0.158036
38.2	0.016608	0.031816	0.0585271	0.100869	0.158036
38.4	0.016608	0.031816	0.0585271	0.100869	0.158036
38.6	0.016608	0.031816	0.0585271	0.100869	0.158036
38.8	0.016608	0.031816	0.0585271	0.100869	0.158036
39	0.016608	0.031816	0.0585271	0.100869	0.158036
39.2	0.016608	0.031816	0.0585271	0.100869	0.158036
39.4	0.016608	0.031816	0.0585271	0.100869	0.158036
39.6	0.016608	0.031816	0.0585271	0.100869	0.158036
39.8	0.016608	0.031816	0.0585271	0.100869	0.158036
40	0.016608	0.031816	0.0585271	0.100869	0.158036
40.2	0.016608	0.031816	0.0585271	0.100869	0.158036
40.4	0.016608	0.031816	0.0585271	0.100869	0.158036
40.6	0.016608	0.031816	0.0585271	0.100869	0.158036
40.8	0.016608	0.031816	0.0585271	0.100869	0.158036
41	0.016608	0.031816	0.0585271	0.100869	0.158036
41.2	0.016608	0.031816	0.0585271	0.100869	0.158036
41.4	0.016608	0.031816	0.0585271	0.100869	0.158036
41.6	0.016608	0.031816	0.0585271	0.100869	0.158036
41.8	0.016608	0.031816	0.0585271	0.100869	0.158036
42	0.016608	0.031816	0.0585271	0.100869	0.158036
42.2	0.016608	0.031816	0.0585271	0.100869	0.158036
42.4	0.016608	0.031816	0.0585271	0.100869	0.158036
42.6	0.016608	0.031816	0.0585271	0.100869	0.158036
42.8	0.016608	0.031816	0.0585271	0.100869	0.158036
43	0.016608	0.031816	0.0585271	0.100869	0.158036
43.2	0.016608	0.031816	0.0585271	0.100869	0.158036
43.4	0.016608	0.031816	0.0585271	0.100869	0.158036
43.6	0.016608	0.031816	0.0585271	0.100869	0.158036
43.8	0.016608	0.031816	0.0585271	0.100869	0.158036
44	0.016608	0.031816	0.0585271	0.100869	0.158036
44.2	0.016608	0.031816	0.0585271	0.100869	0.158036
44.4	0.016608	0.031816	0.0585271	0.100869	0.158036
44.6	0.016608	0.031816	0.0585271	0.100869	0.158036
44.8	0.016608	0.031816	0.0585271	0.100869	0.158036
45	0.016608	0.031816	0.0585271	0.100869	0.158036
45.2	0.016608	0.031816	0.0585271	0.100869	0.158036
45.4	0.016608	0.031816	0.0585271	0.100869	0.158036
45.6	0.016608	0.031816	0.0585271	0.100869	0.158036
45.8	0.016608	0.031816	0.0585271	0.100869	0.158036
46	0.016608	0.031816	0.0585271	0.100869	0.158036
46.2	0.016608	0.031816	0.0585271	0.100869	0.158036
46.4	0.016608	0.031816	0.0585271	0.100869	0.158036
46.6	0.016608	0.031816	0.0585271	0.100869	0.158036
46.8	0.016608	0.031816	0.0585271	0.100869	0.158036
47	0.016608	0.031816	0.0585271	0.100869	0.158036
47.2	0.016608	0.031816	0.0585271	0.100869	0.158036
47.4	0.016608	0.031816	0.0585271	0.100869	0.158036
47.6	0.016608	0.031816	0.0585271	0.100869	0.158036
47.8	0.016608	0.031816	0.0585271	0.100869	0.158036
48	0.016608	0.031816	0.0585271	0.100869	0.158036
48.2	0.016608	0.031816	0.0585271	0.100869	0.158036
48.4	0.016608	0.031816	0.0585271	0.100869	0.158036
48.6	0.016608	0.031816	0.0585271	0.100869	0.158036
48.8	0.016608	0.031816	0.0585271	0.100869	0.158036
49	0.016608	0.031816	0.0585271	0.100869	0.158036
49.2	0.016608	0.031816	0.0585271	0.100869	0.158036
49.4	0.016608	0.031816	0.0585271	0.100869	0.158036
49.6	0.016608	0.031816	0.0585271	0.100869	0.158036
49.8	0.016608	0.031816	0.0585271	0.100869	0.158036
50	0.016608	0.031816	0.0585271	0.100869	0.158036
50.2	0.016608	0.031816	0.0585271	0.100869	0.158036
50.4	0.016608	0.031816	0.0585271	0.100869	0.158036
50.6	0.016608	0.031816	0.0585271	0.100869	0.158036
50.8	0.016608	0.031816	0.0585271	0.100869	0.158036
51	0.016608	0.031816	0.0585271	0.100869	0.158036
51.2	0.016608	0.031816	0.0585271	0.100869	0.158036
51.4	0.016608	0.031816	0.0585271	0.100869	0.158036
51.6	0.016608	0.031816	0.0585271	0.100869	0.158036
51.8	0.016608	0.031816	0.0585271	0.100869	0.158036
52	0.016608	0.031816	0.0585271	0.100869	0.158036
52.2	0.016608	0.031816	0.0585271	0.100869	0.158036
52.4	0.016608	0.031816	0.0585271	0.100869	0.158036
52.6	0.016608	0.031816	0.0585271	0.100869	0.158036
52.8	0.016608	0.031816	0.0585271	0.100869	0.158036
53	0.016608	0.031816	0.0585271	0.100869	0.158036
53.2	0.016608	0.031816	0.0585271	0.100869	0.158036
53.4	0.016608	0.031816	0.0585271	0.100869	0.158036
53.6	0.016608	0.031816	0.0585271	0.100869	0.158036
53.8	0.016608	0.031816	0.0585271	0.100869	0.158036
54	0.016608	0.031816	0.0585271	0.100869	0.158036
54.2	0.016608	0.031816	0.0585271	0.100869	0.158036
54.4	0.016608	0.031816	0.0585271	0.100869	0.158036
54.6	0.016608	0.031816	0.0585271	0.100869	0.158036
54.8	0.016608	0.031816	0.0585271	0.100869	0.158036
55	0.016608	0.031816	0.0585271	0.100869	0.158036
55.2	0.016608	0.031816	0.0585271	0.100869	0.158036
55.4	0.016608	0.031816	0.0585271	0.100869	0.158036
55.6	0.016608	0.031816	0.0585271	0.100869	0.158036
55.8	0.016608	0.031816	0.0585271	0.100869	0.158036
56	0.016608	0.031816	0.0585271	0.100869	0.158036
56.2	0.016608	0.031816	0.0585271	0.100869	0.158036
56.4	0.016608	0.031816	0.0585271	0.100869	0.158036
56.6	0.016608	0.031816	0.0585271	0.100869	0.158036
56.8	0.016608	0.031816	0.0585271	0.100869	0.158036
57	0.016608	0.031816	0.0585271	0.100869	0.158036
57.2	0.016608	0.031816	0.0585271	0.100869	0.158036
57.4	0.016608	0.031816	0.0585271	0.100869	0.158036
57.6	0.016608	0.031816	0.0585271	0.100869	0.158036
57.8	0.016608	0.031816	0.0585271	0.100869	0.158036
58	0.016608	0.031816	0.0585271	0.100869	0.158036
58.2	0.016608	0.031816	0.0585271	0.100869	0.158036
58.4	0.016608	0.031816	0.0585271	0.100869	0.158036
58.6	0.016608	0.031816	0.0585271	0.100869	0.158036
58.8	0.016608	0.031816	0.0585271	0.100869	0.158036
59	0.016608	0.031816	0.0585271	0.100869	0.158036
59.2	0.016608	0.031816	0.0585271	0.100869	0.158036
59.4	0.016608	0.031816	0.0585271	0.100869	0.158036
59.6	0.016608	0.031816	0.0585271	0.100869	0.158036
59.8	0.016608	0.031816	0.0585271	0.100869	0.158036
60	0.016608	0.031816	0.0585271	0.100869	0.158036
60.2	0.016608	0.031816	0.0585271	0.100869	0.158036
60.4	0.016608	0.031816	0.0585271	0.100869	0.158036
60.6	0.016608	0.031816	0.0585271	0.100869	0.158036
60.8	0.016608	0.031816	0.0585271	0.100869	0.158036
61	0.016608	0.031816	0.0585271	0.100869	0.158036
61.2	0.016608	0.031816	0.0585271	0.100869	0.158036
61.4	0.016608	0.031816	0.0585271	0.100869	0.158036
61.6	0.016608	0.031816	0.0585271	0.100869	0.158036
61.8	0.016608	0.031816	0.0585271	0.100869	0.158036
62	0.016608	0.031816	0.0585271	0.100869	0.158036
62.2	0.016608	0.031816	0.0585271	0.100869	0.158036
62.4	0.016608	0.031816	0.0585271	0.100869	0.158036
62.6	0.016608	0.031816	0.0585271	0.100869	0.158036
62.8	0.016608	0.031816	0.0585271	0.100869	0.158036
63	0.016608	0.031816	0.0585271	0.100869	0.158036
63.2	0.016608	0.031816	0.0585271	0.100869	0.158036
63.4	0.016608	0.031816	0.0585271	0.100869	0.158036
63.6	0.016608	0.031816	0.0585271	0.100869	0.158036
63.8	0.016608	0.031816	0.0585271	0.100869	0.158036
64	0.016608	0.031816	0.0585271	0.100869	0.158036
64.2	0.016608	0.031816	0.0585271	0.100869	0.158036
64.4	0.016608	0.031816	0.0585271	0.100869	0.158036
64.6	0.016608	0.031816	0.0585271	0.100869	0.158036
64.8	0.016608	0.031816	0.0585271	0.100869	0.158036
65	0.016608	0.031816	0.0585271	0.100869	0.158036
65.2	0.016608	0.031816	0.0585271	0.100869	0.158036
65.4	0.016608	0.031816	0.0585271	0.100869	0.158036
65.6	0.016608	0.031816	0.0585271	0.100869	0.158036
65.8	0.016608	0.031816	0.0585271	0.100869	0.158036
66	0.016608	0.031816	0.0585271	0.100869	0.158036
66.2	0.016608	0.031816	0.0585271	0.100869	0.158036
66.4	0.016608	0.031816	0.0585271	0.100869	0.158036
66.6	0.016608	0.031816	0.0585271	0.100869	0.158036
66.8	0.016608	0.031816	0.0585271	0.100869	0.158036
67	0.016608	0.031816	0.0585271	0.100869	0.158036
67.2	0.016608	0.031816	0.0585271	0.100869	0.158036
67.4	0.016608	0.031816	0.0585271	0.100869	0.158036
67.6	0.016608	0.031816	0.0585271	0.100869	0.158036
67.8	0.016608	0.031816	0.0585271	0.100869	0.158036
68	0.016608	0.031816	0.0585271	0.100869	0.158036
68.2	0.016608	0.031816	0.0585271	0.100869	0.158036
68.4	0.016608	0.031816	0.0585271	0.100869	0.158036
68.6	0.016608	0.031816	0.0585271	0.100869	0.158036
68.8	0.016608	0.031816	0.0585271	0.100869	0.158036
69	0.016608	0.031816	0.0585271	0.100869	0.158036
69.2	0.016608	0.031816	0.0585271	0.100869	0.158036
69.4	0.016608	0.031816	0.0585271	0.100869	0.158036
69.6	0.016608	0.031816	0.0585271	0.100869	0.158036
69.8	0.016608	0.031816	0.0585271	0.100869	0.158036
70	0.016608	0.031816	0.0585271	0.100869	0.158036
70.2	0.016608	0.031816	0.0585271	0.100869	0.158036
70.4	0.016608	0.031816	0.0585271	0.100869	0.158036
70.6	0.016608	0.031816	0.0585271	0.100869	0.158036
70.8	0.016608	0.031816	0.0585271	0.100869	0.158036
71	0.016608	0.031816	0.0585271	0.100869	0.158036
71.2	0.016608	0.031816	0.0585271	0.100869	0.158036
71.4	0.016608	0.031816	0.0585271	0.100869	0.158036
71.6	0.016608	0.031816	0.0585271	0.100869	0.158036
71.8	0.016608	0.031816	0.0585271	0.100869	0.158036
72	0.016608	0.031816	0.0585271	0.100869	0.158036
72.2	0.016608	0.031816	0.0585271	0.100869	0.158036
72.4	0.016608	0.031816	0.0585271	0.100869	0.158036
72.6	0.016608	0.031816	0.0585271	0.100869	0.158036
72.8	0.016608	0.031816	0.0585271	0.100869	0.158036
73	0.016608	0.031816	0.0585271	0.100869	0.158036
73.2	0.016608	0.031816	0.0585271	0.100869	0.158036
73.4	0.016608	0.031816	0.0585271	0.100869	0.158036
73.6	0.016608	0.031816	0.0585271	0.100869	0.158036
73.8	0.016608	0.031816	0.0585271	0.100869	0.158036
74	0.016608	0.031816	0.0585271	0.100869	0.158036
74.2	0.016608	0.031816	0.0585271	0.100869	0.158036
74.4	0.016608	0.031816	0.0585271	0.100869	0.158036
74.6	0.016608	0.031816	0.0585271	0.100869	0.158036
74.8	0.016608	0.031816	0.0585271	0.100869	0.158036
75	0.016608	0.031816	0.0585271	0.100869	0.158036
75.2	0.016608	0.031816	0.0585271	0.100869	0.158036
75.4	0.016608	0.031816	0.0585271	0.100869	0.158036
75.6	0.016608	0.031816	0.0585271	0.100869	0.158036
75.8	0.016608	0.031816	0.0585271	0.100869	0.158036
76	0.016608	0.031816	0.0585271	0.100869	0.158036
76.2	0.016608	0.031816	0.0585271	0.100869	0.158036
76.4	0.016608	0.031816	0.0585271	0.100869	0.158036
76.6	0.016608	0.031816	0.0585271	0.100869	0.158036
76.8	0.016608	0.031816	0.0585271	0.100869	0.158036
77	0.016608	0.031816	0.0585271	0.100869	0.158036
77.2	0.016608	0.031816	0.0585271	0.100869	0.158036
77.4	0.016608	0.031816	0.0585271	0.100869	0.158036
77.6	0.016608	0.031816	0.0585271	0.100869	0.158036
77.8	0.016608	0.031816	0.0585271	0.100869	0.158036
78	0.016608	0.031816	0.0585271	0.100869	0.158036
78.2	0.016608	0.031816	0.0585271	0.100869	0.158036
78.4	0.016608	0.031816	0.0585271	0.100869	0.158036
78.6	0.016608	0.031816	0.0585271	0.100869	0.158036
78.8	0.016608	0.031816	0.0585271	0.100869	0.158036
79	0.016608	0.031816	0.0585271	0.100869	0.158036
79.2	0.016608	0.031816	0.0585271	0.100869	0.158036
79.4	0.016608	0.031816	0.0585271	0.100869	0.158036
79.6	0.016608	0.031816	0.0585271	0.100869	0.158036
79.8	0.016608	0.031816	0.0585271	0.100869	0.158036
80	0.016608	0.031816	0.0585271	0.100869	0.158036
80.2	0.016608	0.031816	0.0585271	0.100869	0.158036
80.4	0.016608	0.031816	0.0585271	0.100869	0.158036
80.6	0.016608	0.031816	0.0585271	0.100869	0.158036
80.8	0.016608	0.031816	0.0585271	0.100869	0.158036
81	0.016608	0.031816	0.0585271	0.100869	0.158036
81.2	0.016608	0.031816	0.0585271	0.100869	0.158036
81.4	0.016608	0.031816	0.0585271	0.100869	0.158036
81.6	0.016608	0.031816	0.0585271	0.100869	0.158036
81.8	0.016608	0.031816	0.0585271	0.100869	0.158036
82	0.016608	0.031816	0.0585271	0.100869	0.158036
82.2	0.016608	0.031816	0.0585271	0.100869	0.158036
82.4	0.016608	0.031816	0.0585271	0.100869	0.158036
82.6	0.016608	0.031816	0.0585271	0.100869	0.158036
82.8	0.016608	0.031816	0.0585271	0.100869	0.158036
83	0.016608	0.031816	0.0585271	0.100869	0.158036
83.2	0.016608	0.031816	0.0585271	0.100869	0.158036
83.4	0.016608	0.031816	0.0585271	0.100869	0.158036
83.6	0.016608	0.031816	0.0585271	0.100869	0.158036
83.8	0.016608	0.031816	0.0585271	0.100869	0.158036
84	0.016608	0.031816	0.0585271	0.100869	0.158036
84.2	0.016608	0.031816	0.0585271	0.100869	0.158036
84.4	0.016608	0.031816	0.0585271	0.100869	0.158036
84.6	0.016608	0.031816	0.0585271	0.100869	0.158036
84.8	0.016608	0.031816	0.0585271	0.100869	0.158036
85	0.016608	0.031816	0.0585271	0.100869	0.158036
85.2	0.016608	0.031816	0.0585271	0.100869	0.158036
85.4	0.016608	0.031816	0.0585271	0.100869	0.158036
85.6	0.016608	0.031816	0.0585271	0.100869	0.158036
85.8	0.016608	0.031816	0.0585271	0.100869	0.158036
86	0.016608	0.031816	0.0585271	0.100869	0.158036
86.2	0.016608	0.031816	0.0585271	0.100869	0.158036
86.4	0.016608	0.031816	0.0585271	0.100869	0.158036
86.6	0.016608	0.031816	0.0585271	0.100869	0.158036
86.8	0.016608	0.031816	0.0585271	0.100869	0.158036
87	0.016608	0.031816	0.0585271	0.100869	0.158036
87.2	0.016608	0.031816	0.0585271	0.100869	0.158036
87.4	0.016608	0.031816	0.0585271	0.100869	0.158036
87.6	0.016608	0.031816	0.0585271	0.100869	0.158036
87.8	0.016608	0.031816	0.0585271	0.100869	0.158036
88	0.016608	0.031816	0.0585271	0.100869	0.158036
88.2	0.016608	0.031816	0.0585271	0.100869	0.158036
88.4	0.016608	0.031816	0.0585271	0.100869	0.158036
88.6	0.016608	0.031816	0.0585271	0.100869	0.158036
88.8	0.016608	0.031816	0.0585271	0.100869	0.158036
89	0.016608	0.031816	0.0585271	0.100869	0.158036
89.2	0.016608	0.031816	0.0585271	0.100869	0.158036
89.4	0.016608	0.031816	0.0585271	0.100869	0.158036
89.6	0.016608	0.031816	0.0585271	0.100869	0.158036
89.8	0.016608	0.031816	0.0585271	0.100869	0.158036
90	0.016608	0.031816	0.0585271	0.100869	0.158036
90.2	0.016608	0.031816	0.0585271	0.100869	0.158036
90.4	0.016608	0.031816	0.0585271	0.100869	0.158036
90.6	0.016608	0.031816	0.0585271	0.100869	0.158036
90.8	0.016608	0.031816	0.0585271	0.100869	0.158036
91	0.016608	0.031816	0.0585271	0.100869	0.158036
91.2	0.016608	0.031816	0.0585271	0.100869	0.158036
91.4	0.016608	0.031816	0.0585271	0.100869	0.158036
91.6	0.016608	0.031816	0.0585271	0.100869	0.158036
91.8	0.016608	0.031816	0.0585271	0.100869	0.158036
92	0.016608	0.031816	0.0585271	0.100869	0.158036
92.2	0.016608	0.031816	0.0585271	0.100869	0.158036
92.4	0.016608	0.031816	0.0585271	0.100869	0.158036
92.6	0.016608	0.031816	0.0585271	0.100869	0.158036
92.8	0.016608	0.031816	0.0585271	0.100869	0.158036
93	0.016608	0.031816	0.0585271	0.100869	0.158036
93.2	0.016608	0.031816	0.0585271	0.100869	0.158036
93.4	0.016608	0.031816	0.0585271	0.100869	0.158036
93.6	0.016608	0.031816	0.0585271	0.100869	0.158036
93.8	0.016608	0.031816	0.0585271	0.100869	0.158036
94	0.016608	0.031816	0.0585271	0.100869	0.158036
94.2	0.016608	0.031816	0.0585271	0.100869	0.158036
94.4	0.016608	0.031816	0.0585271	0.100869	0.158036
94.6	0.016608	0.031816	0.0585271	0.100869	0.158036
94.8	0.016608	0.031816	0.0585271	0.100869	0.158036
95	0.016608	0.031816	0.0585271	0.100869	0.158036
95.2	0.016608	0.031816	0.0585271	0.100869	0.158036
95.4	0.016608	0.031816	0.0585271	0.100869	0.158036
95.6	0.016608	0.031816	0.0585271	0.100869	0.158036
95.8	0.016608	0.031816	0.0585271	0.100869	0.158036
96	0.016608	0.031816	0.0585271	0.100869	0.158036
96.2	0.016608	0.031816	0.0585271	0.100869	0.158036
96.4	0.016608	0.031816	0.0585271	0.100869	0.158036
96.6	0.016608	0.031816	0.0585271	0.100869	0.158036
96.8	0.016608	0.031816	0.0585271	0.100869	0.158036
97	0.016608	0.031816	0.0585271	0.100869	0.158036
97.2	0.016608	0.031816	0.0585271	0.100869	0.158036
97.4	0.016608	0.031816	0.0585271	0.100869	0.158036
97.6	0.016608	0.031816	0.0585271	0.100869	0.158036
97.8	0.016608	0.031816	0.0585271	0.100869	0.158036
98	0.016608	0.031816	0.0585271	0.100869	0.158036
98.2	0.016608	0.031816	0.0585271	0.100869	0.158036
98.4	0.016608	0.031816	0.0585271	0.100869	0.158036
98.6	0.016608	0.031816	0.0585271	0.100869	0.158036
98.8	0.016608	0.031816	0.0585271	0.100869	0.158036
99	0.016608	0.031816	0.0585271	0.100869	0.158036
99.2	0.016608	0.031816	0.0585271	0.100869	0.158036
99.4	0.016608	0.031816	0.0585271	0.100869	0.158036
99.6	0.016608	0.031816	0.0585271	0.100869	0.158036
99.8	0.016608	0.031816	0.0585271	0.100869	0.158036
100	0.016608	0.031816	0.0585271	0.100869	0.158036
100.2	0.016608	0.031816	0.0585271	0.100869	0.158036
100.4	0.016608	0.031816	0.0585271	0.100869	0.158036
100.6	0.016608	0.031816	0.0585271	0.100869	0.158036
100.8	0.016608	0.031816	0.0585271	0.100869	0.158036
101	0.016608	0.031816	0.0585271	0.100869	0.158036
101.2	0.016608	0.031816	0.0585271	0.100869	0.158036
101.4	0.016608	0.031816	0.0585271	0.100869	0.158036
101.6	0.016608	0.031816	0.0585271	0.100869	0.158036
101.8	0.016608	0.031816	0.0585271	0.100869	0.158036
102	0.016608	0.031816	0.0585271	0.100869	0.158036
102.2	0.016608	0.031816	0.0585271	0.100869	0.158036
102.4	0.016608	0.031816	0.0585271	0.100869	0.158036
102.6	0.016608	0.031816	0.0585271	0.100869	0.158036
102.8	0.016608	0.031816	0.0585271	0.100869	0.158036
103	0.016608	0.031816	0.0585271	0.100869	0.158036
103.2	0.016608	0.031816	0.0585271	0.100869	0.158036
103.4	0.016608	0.031816	0.0585271	0.100869	0.158036
103.6	0.016608	0.031816	0.0585271	0.100869	0.158036
103.8	0.016608	0.031816	0.0585271	0.100869	0.158036
104	0.016608	0.031816	0.0585271	0.100869	0.158036
104.2	0.016608	0.031816	0.0585271	0.100869	0.158036
104.4	0.016608	0.031816	0.0585271	0.100869	0.158036
104.6	0.016608	0.031816	0.0585271	0.100869	0.158036
104.8	0.016608	0.031816	0.0585271	0.100869	0.158036
105	0.016608	0.031816	0.0585271	0.100869	0.158036
105.2	0.016608	0.031816	0.0585271	0.100869	0.158036
105.4	0.016608	0.031816	0.0585271	0.100869	0.158036
105.6	0.016608	0.031816	0.0585271	0.100869	0.158036
105.8	0.016608	0.031816	0.0585271	0.100869	0.158036
106	0.016608	0.031816	0.0585271	0.100869	0.158036
106.2	0.016608	0.031816	0.0585271	0.100869	0.158036
106.4	0.016608	0.031816	0.0585271	0.100869	0.158036
106.6	0.016608	0.031816	0.0585271	0.100869	0.158036
106.8	0.016608	0.031816	0.0585271	0.100869	0.158036
107	0.016608	0.031816	0.0585271	0.100869	0.158036
107.2	0.016608	0.031816	0.0585271	0.100869	0.158036
107.4	0.016608	0.031816	0.0585271	0.100869	0.158036
107.6	0.016608	0.031816	0.0585271	0.100869	0.158036
107.8	0.016608	0.031816	0.0585271	0.100869	0.158036
108	0.016608	0.031816	0.0585271	0.100869	0.158036
108.2	0.016608	0.031816	0.0585271	0.100869	0.158036
108.4	0.016608	0.031816	0.0585271	0.100869	0.158036
108.6	0.016608	0.031816	0.0585271	0.100869	0.158036
108.8	0.016608	0.031816	0.0585271	0.100869	0.158036
109	0.016608	0.031816	0.0585271	0.100869	0.158036
109.2	0.016608	0.031816	0.0585271	0.100869	0.158036
109.4	0.016608	0.031816	0.0585271	0.100869	0.158036
109.6	0.016608	0.031816	0.0585271	0.100869	0.158036
109.8	0.016608	0.031816	0.0585271	0.100869	0.158036
110	0.016608	0.031816	0.0585271	0.100869	0.158036
110.2	0.016608	0.031816	0.0585271	0.100869	0.158036
110.4	0.016608	0.031816	0.0585271	0.100869	0.158036
110.6	0.016608	0.031816	0.0585271	0.100869	0.158036
110.8	0.016608	0.031816	0.0585271	0.100869	0.158036
111	0.016608	0.031816	0.0585271	0.100869	0.158036
111.2	0.016608	0.031816	0.0585271	0.100869	0.158036
111.4	0.016608	0.031816	0.0585271	0.100869	0.158036
111.6	0.016608	0.031816	0.0585271	0.100869	0.158036
111.8	0.016608	0.031816	0.0585271	0.100869	0.158036
112	0.016608	0.031816	0.0585271	0.100869	0.158036
112.2	0.016608	0.031816	0.0585271	0.100869	0.158036
112.4	0.016608	0.031816	0.0585271	0.100869	0.158036
112.6	0.016608	0.031816	0.0585271	0.100869	0.158036
112.8	0.016608	0.031816	0.0585271	0.100869	0.158036
113	0.016608	0.031816	0.0585271	0.100869	0.158036
113.2	0.016608	0.031816	0.0585271	0.100869	0.158036
113.4	0.016608	0.031816	0.0585271	0.100869	0.158036
113.6	0.016608	0.031816	0.0585271	0.100869	0.158036
113.8	0.016608	0.031816	0.0585271	0.100869	0.158036
114	0.016608	0.031816	0.0585271	0.100869	0.158036
114.2	0.016608	0.031816	0.0585271	0.100869	0.158036
114.4	0.016608	0.031816	0.0585271	0.100869	0.158036
114.6	0.016608	0.031816	0.0585271	0.100869	0.158036
114.8	0.016608	0.031816	0.0585271	0.100869	0.158036
115	0.016608	0.031816	0.0585271	0.100869	0.158036
115.2	0.016608	0.031816	0.0585271	0.100869	0.158036
115.4	0.016608	0.031816	0.0585271	0.100869	0.158036
115.6	0.016608	0.031816	0.0585271	0.100869	0.158036
115.8	0.016608	0.031816	0.0585271	0.100869	0.158036
116	0.016608	0.031816	0.0585271	0.100869	0.158036
116.2	0.016608	0.031816	0.0585271	0.100869	0.158036
116.4	0.016608	0.031816	0.0585271	0.100869	0.158036
116.6	0.016608	0.031816	0.0585271	0.100869	0.158036
116.8	0.016608	0.031816	0.0585271	0.100869	0.158036
117	0.016608	0.031816	0.0585271	0.100869	0.158036
117.2	0.016608	0.031816	0.0585271	0.100869	0.158036
117.4	0.016608	0.031816	0.0585271	0.100869	0.158036
117.6	0.016608	0.031816	0.0585271	0.100869	0.158036
117.8	0.016608	0.031816	0.0585271	0.100869	0.158036
118	0.016608	0.031816	0.0585271	0.100869	0.158036
118.2	0.016608	0.031816	0.0585271	0.100869	0.158036
118.4	0.016608	0.031816	0.0585271	0.100869	0.158036
118.6	0.016608	0.031816	0.0585271	0.100869	0.158036
118.8	0.016608	0.031816	0.0585271	0.100869	0.158036
119	0.016608	0.031816	0.0585271	0.100869	0.158036
119.2	0.016608	0.031816	0.0585271	0.100869	0.158036
119.4	0.016608	0.031816	0.0585271	0.100869	0.158036
119.6	0.016608	0.031816	0.0585271	0.100869	0.158036
119.8	0.016608	0.031816	0.0585271	0.100869	0.158036
120	0.016608	0.0317409	0.0585198	0.100656	0.157389
120.2	0.0110501	0.0211187	0.0389359	0.0669713	0.104718
120.4	0.00735211	0.0140512	0.0259058	0.0445591	0.0696738
120.6	0.00489169	0.00934892	0.0172363	0.0296472	0.0463572
120.8	0.00325467	0.00622026	0.0114681	0.0197256	0.0308435
121	0.00216548	0.00413862	0.00763025	0.0131243	0.0205216
121.2	0.00144079	0.00275361	0.00507675	0.00873223	0.013654
121.4	0.00095862	0.0018321	0.0033778	0.00580995	0.0090846
121.6	0.00063782	0.00121898	0.0022474	0.00386562	0.0060444
121.8	0.00042437	0.00081104	0.0014953	0.00257197	0.00402161
122	0.00028235	0.00053962	0.00099489	0.00171125	0.00267576
122.2	0.00018786	0.00035904	0.00066195	0.00113857	0.00178031
122.4	0.00012499	0.00023888	0.00044042	0.00075754	0.00118452
122.6	8.316e-05	0.00015894	0.00029303	0.00050403	0.00078811
122.8	5.533e-05	0.00010575	0.00019497	0.00033535	0.00052437
123	3.682e-05	7.036e-05	0.00012972	0.00022313	0.00034889
123.2	2.449e-05	4.681e-05	8.631e-05	0.00014846	0.00023213
123.4	1.63e-05	3.115e-05	5.743e-05	9.877e-05	0.00015445
123.6	1.084e-05	2.072e-05	3.821e-05	6.572e-05	0.00010276
123.8	7.21e-06	1.379e-05	2.542e-05	4.373e-05	6.837e-05
124	4.8e-06	9.17e-06	1.691e-05	2.909e-05	4.549e-05
124.2	3.19e-06	6.1e-06	1.125e-05	1.936e-05	3.027e-05
124.4	2.12e-06	4.06e-06	7.49e-06	1.288e-05	2.014e-05
124.6	1.41e-06	2.7e-06	4.98e-06	8.57e-06	1.34e-05
124.8	9.4e-07	1.8e-06	3.31e-06	5.7e-06	8.91e-06
125	6.3e-07	1.2e-06	2.21e-06	3.79e-06	5.93e-06
125.2	4.2e-07	8e-07	1.47e-06	2.52e-06	3.95e-06
125.4	2.8e-07	5.3e-07	9.8e-07	1.68e-06	2.63e-06
125.6	1.8e-07	3.5e-07	6.5e-07	1.12e-06	1.75e-06
125.8	1.2e-07	2.3e-07	4.3e-07	7.4e-07	1.16e-06
126	8e-08	1.6e-07	2.9e-07	4.9e-07	7.7e-07
126.2	5e-08	1e-07	1.9e-07	3.3e-07	5.1e-07
126.4	4e-08	7e-08	1.3e-07	2.2e-07	3.4e-07
126.6	2e-08	5e-08	8e-08	1.5e-07	2.3e-07
126.8	2e-08	3e-08	6e-08	1e-07	1.5e-07
127	1e-08	2e-08	4e-08	6e-08	1e-07
127.2	1e-08	1e-08	2e-08	4e-08	7e-08
127.4	0	1e-08	2e-08	3e-08	4e-08
127.6	0	1e-08	1e-08	2e-08	3e-08
127.8	0	0	1e-08	1e-08	2e-08
128	0	0	0	1e-08	1e-08
128.2	0	0	0	1e-08	1e-08
128.4	0	0	0	0	1e-08
128.6	0	0	0	0	0
128.8	0	0	0	0	0
129	0	0	0	0	0
129.2	0	0	0	0	0
129.4	0	0	0	0	0
129.6	0	0	0	0	0
129.8	0	0	0	0	0
130	0	0	0	0	0
130.2	0	0	0	0	0
130.4	0	0	0	0	0
130.6	0	0	0	0	0
130.8	0	0	0	0	0
131	0	0	0	0	0
131.2	0	0	0	0	0
131.4	0	0	0	0	0
131.6	0	0	0	0	0
131.8	0	0	0	0	0
132	0	0	0	0	0
132.2	0	0	0	0	0
132.4	0	0	0	0	0
132.6	0	0	0	0	0
132.8	0	0	0	0	0
133	0	0	0	0	0
133.2	0	0	0	0	0
133.4	0	0	0	0	0
133.6	0	0	0	0	0
133.8	0	0	0	0	0
134	0	0	0	0	0
134.2	0	0	0	0	0
134.4	0	0	0	0	0
134.6	0	0	0	0	0
134.8	0	0	0	0	0
135	0	0	0	0	0
135.2	0	0	0	0	0
135.4	0	0	0	0	0
135.6	0	0	0	0	0
135.8	0	0	0	0	0
136	0	0	0	0	0
136.2	0	0	0	0	0
136.4	0	0	0	0	0
136.6	0	0	0	0	0
136.8	0	0	0	0	0
137	0	0	0	0	0
137.2	0	0	0	0	0
137.4	0	0	0	0	0
137.6	0	0	0	0	0
137.8	0	0	0	0	0
138	0	0	0	0	0
138.2	0	0	0	0	0
138.4	0	0	0	0	0
138.6	0	0	0	0	0
138.8	0	0	0	0	0
139	0	0	0	0	0
139.2	0	0	0	0	0
139.4	0	0	0	0	0
139.6	0	0	0	0	0
139.8	0	0	0	0	0
140	0	0	0	0	0
140.2	0	0	0	0	0
140.4	0	0	0	0	0
140.6	0	0	0	0	0
140.8	0	0	0	0	0
141	0	0	0	0	0
141.2	0	0	0	0	0
141.4	0	0	0	0	0
141.6	0	0	0	0	0
141.8	0	0	0	0	0
142	0	0	0	0	0
142.2	0	0	0	0	0
142.4	0	0	0	0	0
142.6	0	0	0	0	0
142.8	0	0	0	0	0
143	0	0	0	0	0
143.2	0	0	0	0	0
143.4	0	0	0	0	0
143.6	0	0	0	0	0
143.8	0	0	0	0	0
144	0	0	0	0	0
144.2	0	0	0	0	0
144.4	0	0	0	0	0
144.6	0	0	0	0	0
144.8	0	0	0	0	0
145	0	0	0	0	0
145.2	0	0	0	0	0
145.4	0	0	0	0	0
145.6	0	0	0	0	0
145.8	0	0	0	0	0
146	0	0	0	0	0
146.2	0	0	0	0	0
146.4	0	0	0	0	0
146.6	0	0	0	0	0
146.8	0	0	0	0	0
147	0	0	0	0	0
147.2	0	0	0	0	0
147.4	0	0	0	0	0
147.6	0	0	0	0	0
147.8	0	0	0	0	0
148	0	0	0	0	0
148.2	0	0	0	0	0
148.4	0	0	0	0	0
148.6	0	0	0	0	0
148.8	0	0	0	0	0
149	0	0	0	0	0
149.2	0	0	0	0	0
149.4	0	0	0	0	0
149.6	0	0	0	0	0
149.8	0	0	0	0	0
150	0	0	0	0	0
150.2	0	0	0	0	0
150.4	0	0	0	0	0
150.6	0	0	0	0	0
150.8	0	0	0	0	0
151	0	0	0	0	0
151.2	0	0	0	0	0
151.4	0	0	0	0	0
151.6	0	0	0	0	0
151.8	0	0	0	0	0
152	0	0	0	0	0
152.2	0	0	0	0	0
152.4	0	0	0	0	0
152.6	0	0	0	0	0
152.8	0	0	0	0	0
153	0	0	0	0	0
153.2	0	0	0	0	0
153.4	0	0	0	0	0
153.6	0	0	0	0	0
153.8	0	0	0	0	0
154	0	0	0	0	0
154.2	0	0	0	0	0
154.4	0	0	0	0	0
154.6	0	0	0	0	0
154.8	0	0	0	0	0
155	0	0	0	0	0
155.2	0	0	0	0	0
155.4	0	0	0	0	0
155.6	0	0	0	0	0
155.8	0	0	0	0	0
156	0	0	0	0	0
156.2	0	0	0	0	0
156.4	0	0	0	0	0
156.6	0	0	0	0	0
156.8	0	0	0	0	0
157	0	0	0	0	0
157.2	0	0	0	0	0
157.4	0	0	0	0	0
157.6	0	0	0	0	0
157.8	0	0	0	0	0
158	0	0	0	0	0
158.2	0	0	0	0	0
158.4	0	0	0	0	0
158.6	0	0	0	0	0
158.8	0	0	0	0	0
159	0	0	0	0	0
159.2	0	0	0	0	0
159.4	0	0	0	0	0
159.6	0	0	0	0	0
159.8	0	0	0	0	0
160	0	0	0	0	0
160.2	0	0	0	0	0
160.4	0	0	0	0	0
160.6	0	0	0	0	0
160.8	0	0	0	0	0
161	0	0	0	0	0
161.2	0	0	0	0	0
161.4	0	0	0	0	0
161.6	0	0	0	0	0
161.8	0	0	0	0	0
162	0	0	0	0	0
162.2	0	0	0	0	0
162.4	0	0	0	0	0
162.6	0	0	0	0	0
162.8	0	0	0	0	0
163	0	0	0	0	0
163.2	0	0	0	0	0
163.4	0	0	0	0	0
163.6	0	0	0	0	0
163.8	0	0	0	0	0
164	0	0	0	0	0
164.2	0	0	0	0	0
164.4	0	0	0	0	0
164.6	0	0	0	0	0
164.8	0	0	0	0	0
165	0	0	0	0	0
165.2	0	0	0	0	0
165.4	0	0	0	0	0
165.6	0	0	0	0	0
165.8	0	0	0	0	0
166	0	0	0	0	0
166.2	0	0	0	0	0
166.4	0	0	0	0	0
166.6	0	0	0	0	0
166.8	0	0	0	0	0
167	0	0	0	0	0
167.2	0	0	0	0	0
167.4	0	0	0	0	0
167.6	0	0	0	0	0
167.8	0	0	0	0	0
168	0	0	0	0	0
168.2	0	0	0	0	0
168.4	0	0	0	0	0
168.6	0	0	0	0	0
168.8	0	0	0	0	0
169	0	0	0	0	0
169.2	0	0	0	0	0
169.4	0	0	0	0	0
169.6	0	0	0	0	0
169.8	0	0	0	0	0
170	0	0	0	0	0
170.2	0	0	0	0	0
170.4	0	0	0	0	0
170.6	0	0	0	0	0
170.8	0	0	0	0	0
171	0	0	0	0	0
171.2	0	0	0	0	0
171.4	0	0	0	0	0
171.6	0	0	0	0	0
171.8	0	0	0	0	0
172	0	0	0	0	0
172.2	0	0	0	0	0
172.4	0	0	0	0	0
172.6	0	0	0	0	0
172.8	0	0	0	0	0
173	0	0	0	0	0
173.2	0	0	0	0	0
173.4	0	0	0	0	0
173.6	0	0	0	0	0
173.8	0	0	0	0	0
174	0	0	0	0	0
174.2	0	0	0	0	0
174.4	0	0	0	0	0
174.6	0	0	0	0	0
174.8	0	0	0	0	0
175	0	0	0	0	0
175.2	0	0	0	0	0
175.4	0	0	0	0	0
175.6	0	0	0	0	0
175.8	0	0	0	0	0
176	0	0	0	0	0
176.2	0	0	0	0	0
176.4	0	0	0	0	0
176.6	0	0	0	0	0
176.8	0	0	0	0	0
177	0	0	0	0	0
177.2	0	0	0	0	0
177.4	0	0	0	0	0
177.6	0	0	0	0	0
177.8	0	0	0	0	0
178	0	0	0	0	0
178.2	0	0	0	0	0
178.4	0	0	0	0	0
178.6	0	0	0	0	0
178.8	0	0	0	0	0
179	0	0	0	0	0
179.2	0	0	0	0	0
179.4	0	0	0	0	0
179.6	0	0	0	0	0
179.8	0	0	0	0	0
180	0	0	0	0	0
180.2	0	0	0	0	0
180.4	0	0	0	0	0
180.6	0	0	0	0	0
180.8	0	0	0	0	0
181	0	0	0	0	0
181.2	0	0	0	0	0
181.4	0	0	0	0	0
181.6	0	0	0	0	0
181.8	0	0	0	0	0
182	0	0	0	0	0
182.2	0	0	0	0	0
182.4	0	0	0	0	0
182.6	0	0	0	0	0
182.8	0	0	0	0	0
183	0	0	0	0	0
183.2	0	0	0	0	0
183.4	0	0	0	0	0
183.6	0	0	0	0	0
183.8	0	0	0	0	0
184	0	0	0	0	0
184.2	0	0	0	0	0
184.4	0	0	0	0	0
184.6	0	0	0	0	0
184.8	0	0	0	0	0
185	0	0	0	0	0
185.2	0	0	0	0	0
185.4	0	0	0	0	0
185.6	0	0	0	0	0
185.8	0	0	0	0	0
186	0	0	0	0	0
186.2	0	0	0	0	0
186.4	0	0	0	0	0
186.6	0	0	0	0	0
186.8	0	0	0	0	0
187	0	0	0	0	0
187.2	0	0	0	0	0
187.4	0	0	0	0	0
187.6	0	0	0	0	0
187.8	0	0	0	0	0
188	0	0	0	0	0
188.2	0	0	0	0	0
188.4	0	0	0	0	0
188.6	0	0	0	0	0
188.8	0	0	0	0	0
189	0	0	0	0	0
189.2	0	0	0	0	0
189.4	0	0	0	0	0
189.6	0	0	0	0	0
189.8	0	0	0	0	0
190	0	0	0	0	0
190.2	0	0	0	0	0
190.4	0	0	0	0	0
190.6	0	0	0	0	0
190.8	0	0	0	0	0
191	0	0	0	0	0
191.2	0	0	0	0	0
191.4	0	0	0	0	0
191.6	0	0	0	0	0
191.8	0	0	0	0	0
192	0	0	0	0	0
192.2	0	0	0	0	0
192.4	0	0	0	0	0
192.6	0	0	0	0	0
192.8	0	0	0	0	0
193	0	0	0	0	0
193.2	0	0	0	0	0
193.4	0	0	0	0	0
193.6	0	0	0	0	0
193.8	0	0	0	0	0
194	0	0	0	0	0
194.2	0	0	0	0	0
194.4	0	0	0	0	0
194.6	0	0	0	0	0
194.8	0	0	0	0	0
195	0	0	0	0	0
195.2	0	0	0	0	0
195.4	0	0	0	0	0
195.6	0	0	0	0	0
195.8	0	0	0	0	0
196	0	0	0	0	0
196.2	0	0	0	0	0
196.4	0	0	0	0	0
196.6	0	0	0	0	0
196.8	0	0	0	0	0
197	0	0	0	0	0
197.2	0	0	0	0	0
197.4	0	0	0	0	0
197.6	0	0	0	0	0
197.8	0	0	0	0	0
198	0	0	0	0	0
198.2	0	0	0	0	0
198.4	0	0	0	0	0
198.6	0	0	0	0	0
198.8	0	0	0	0	0
199	0	0	0	0	0
199.2	0	0	0	0	0
199.4	0	0	0	0	0
199.6	0	0	0	0	0
199.8	0	0	0	0	0
200	0	0	0	0	0
200.2	0	0	0	0	0
200.4	0	0	0	0	0
200.6	0	0	0	0	0
200.8	0	0	0	0	0
201	0	0	0	0	0
201.2	0	0	0	0	0
201.4	0	0	0	0	0
201.6	0	0	0	0	0
201.8	0	0	0	0	0
202	0	0	0	0	0
202.2	0	0	0	0	0
202.4	0	0	0	0	0
202.6	0	0	0	0	0
202.8	0	0	0	0	0
203	0	0	0	0	0
203.2	0	0	0	0	0
203.4	0	0	0	0	0
203.6	0	0	0	0	0
203.8	0	0	0	0	0
204	0	0	0	0	0
204.2	0	0	0	0	0
204.4	0	0	0	0	0
204.6	0	0	0	0	0
204.8	0	0	0	0	0
205	0	0	0	0	0
205.2	0	0	0	0	0
205.4	0	0	0	0	0
205.6	0	0	0	0	0
205.8	0	0	0	0	0
206	0	0	0	0	0
206.2	0	0	0	0	0
206.4	0	0	0	0	0
206.6	0	0	0	0	0
206.8	0	0	0	0	0
207	0	0	0	0	0
207.2	0	0	0	0	0
207.4	0	0	0	0	0
207.6	0	0	0	0	0
207.8	0	0	0	0	0
208	0	0	0	0	0
208.2	0	0	0	0	0
208.4	0	0	0	0	0
208.6	0	0	0	0	0
208.8	0	0	0	0	0
209	0	0	0	0	0
209.2	0	0	0	0	0
209.4	0	0	0	0	0
209.6	0	0	0	0	0
209.8	0	0	0	0	0
210	0	0	0	0	0
210.2	0	0	0	0	0
210.4	0	0	0	0	0
210.6	0	0	0	0	0
210.8	0	0	0	0	0
211	0	0	0	0	0
211.2	0	0	0	0	0
211.4	0	0	0	0	0
211.6	0	0	0	0	0
211.8	0	0	0	0	0
212	0	0	0	0	0
212.2	0	0	0	0	0
212.4	0	0	0	0	0
212.6	0	0	0	0	0
212.8	0	0	0	0	0
213	0	0	0	0	0
213.2	0	0	0	0	0
213.4	0	0	0	0	0
213.6	0	0	0	0	0
213.8	0	0	0	0	0
214	0	0	0	0	0
214.2	0	0	0	0	0
214.4	0	0	0	0	0
214.6	0	0	0	0	0
214.8	0	0	0	0	0
215	0	0	0	0	0
215.2	0	0	0	0	0
215.4	0	0	0	0	0
215.6	0	0	0	0	0
215.8	0	0	0	0	0
216	0	0	0	0	0
216.2	0	0	0	0	0
216.4	0	0	0	0	0
216.6	0	0	0	0	0
216.8	0	0	0	0	0
217	0	0	0	0	0
217.2	0	0	0	0	0
217.4	0	0	0	0	0
217.6	0	0	0	0	0
217.8	0	0	0	0	0
218	0	0	0	0	0
218.2	0	0	0	0	0
218.4	0	0	0	0	0
218.6	0	0	0	0	0
218.8	0	0	0	0	0
219	0	0	0	0	0
219.2	0	0	0	0	0
219.4	0	0	0	0	0
219.6	0	0	0	0	0
219.8	0	0	0	0	0
220	0	0	0	0	0
220.2	0	0	0	0	0
220.4	0	0	0	0	0
220.6	0	0	0	0	0
220.8	0	0	0	0	0
221	0	0	0	0	0
221.2	0	0	0	0	0
221.4	0	0	0	0	0
221.6	0	0	0	0	0
221.8	0	0	0	0	0
222	0	0	0	0	0
222.2	0	0	0	0	0
222.4	0	0	0	0	0
222.6	0	0	0	0	0
222.8	0	0	0	0	0
223	0	0	0	0	0
223.2	0	0	0	0	0
223.4	0	0	0	0	0
223.6	0	0	0	0	0
223.8	0	0	0	0	0
224	0	0	0	0	0
224.2	0	0	0	0	0
224.4	0	0	0	0	0
224.6	0	0	0	0	0
224.8	0	0	0	0	0
225	0	0	0	0	0
225.2	0	0	0	0	0
225.4	0	0	0	0	0
225.6	0	0	0	0	0
225.8	0	0	0	0	0
226	0	0	0	0	0
226.2	0	0	0	0	0
226.4	0	0	0	0	0
226.6	0	0	0	0	0
226.8	0	0	0	0	0
227	0	0	0	0	0
227.2	0	0	0	0	0
227.4	0	0	0	0	0
227.6	0	0	0	0	0
227.8	0	0	0	0	0
228	0	0	0	0	0
228.2	0	0	0	0	0
228.4	0	0	0	0	0
228.6	0	0	0	0	0
228.8	0	0	0	0	0
229	0	0	0	0	0
229.2	0	0	0	0	0
229.4	0	0	0	0	0
229.6	0	0	0	0	0
229.8	0	0	0	0	0
230	0	0	0	0	0
230.2	0	0	0	0	0
230.4	0	0	0	0	0
230.6	0	0	0	0	0
230.8	0	0	0	0	0
231	0	0	0	0	0
231.2	0	0	0	0	0
231.4	0	0	0	0	0
231.6	0	0	0	0	0
231.8	0	0	0	0	0
232	0	0	0	0	0
232.2	0	0	0	0	0
232.4	0	0	0	0	0
232.6	0	0	0	0	0
232.8	0	0	0	0	0
233	0	0	0	0	0
233.2	0	0	0	0	0
233.4	0	0	0	0	0
233.6	0	0	0	0	0
233.8	0	0	0	0	0
234	0	0	0	0	0
234.2	0	0	0	0	0
234.4	0	0	0	0	0
234.6	0	0	0	0	0
234.8	0	0	0	0	0
235	0	0	0	0	0
235.2	0	0	0	0	0
235.4	0	0	0	0	0
235.6	0	0	0	0	0
235.8	0	0	0	0	0
236	0	0	0	0	0
236.2	0	0	0	0	0
236.4	0	0	0	0	0
236.6	0	0	0	0	0
236.8	0	0	0	0	0
237	0	0	0	0	0
237.2	0	0	0	0	0
237.4	0	0	0	0	0
237.6	0	0	0	0	0
237.8	0	0	0	0	0
238	0	0	0	0	0
238.2	0	0	0	0	0
238.4	0	0	0	0	0
238.6	0	0	0	0	0
238.8	0	0	0	0	0
239	0	0	0	0	0
239.2	0	0	0	0	0
239.4	0	0	0	0	0
239.6	0	0	0	0	0
	-99999	-99999	-99999	-99999	0
