# Supplementary material for: Structure-guided screening identifies Tucatinib as dual inhibitor for MCT1/2
Source: EMBO Rep. 2025 Dec 11;27(3):677–703. doi: 10.1038/s44319-025-00661-9 (PMC12894981; doi:10.1038/s44319-025-00661-9)
Supplement: Supplementary file 10 — Figure EV3 Source Data [file 44319_2025_661_MOESM10_ESM.zip › Figure EV3/Figure EV3C.xlsx]

## Sheet: Sheet1
X(time)	Y(response)
time	3.13 μM	6.25μM	12.5 μM	25 μM	50 μM
0	0	0	0	0	0
0.2	0.00492664	0.00979618	0.0193056	0.0374981	0.0708006
0.4	0.00896028	0.0176945	0.0344009	0.0650742	0.116857
0.6	0.0122628	0.0240626	0.0462042	0.0853536	0.146817
0.8	0.0149667	0.0291969	0.0554333	0.100267	0.166306
1	0.0171804	0.0333366	0.0626497	0.111234	0.178984
1.2	0.018993	0.0366742	0.0682923	0.1193	0.187231
1.4	0.0204769	0.0393652	0.0727043	0.125231	0.192596
1.6	0.0216919	0.0415349	0.0761541	0.129593	0.196085
1.8	0.0226867	0.0432842	0.0788515	0.132801	0.198356
2	0.0235011	0.0446946	0.0809607	0.13516	0.199832
2.2	0.024168	0.0458318	0.0826099	0.136894	0.200793
2.4	0.0247139	0.0467487	0.0838994	0.13817	0.201418
2.6	0.0251609	0.0474879	0.0849077	0.139108	0.201824
2.8	0.0255269	0.0480839	0.0856961	0.139798	0.202089
3	0.0258265	0.0485644	0.0863126	0.140306	0.202261
3.2	0.0260719	0.0489518	0.0867946	0.140679	0.202373
3.4	0.0262727	0.0492642	0.0871715	0.140953	0.202445
3.6	0.0264372	0.0495161	0.0874662	0.141155	0.202493
3.8	0.0265718	0.0497192	0.0876966	0.141303	0.202524
4	0.026682	0.0498829	0.0878768	0.141413	0.202544
4.2	0.0267723	0.0500149	0.0880177	0.141493	0.202557
4.4	0.0268462	0.0501213	0.0881278	0.141552	0.202565
4.6	0.0269067	0.0502071	0.088214	0.141595	0.202571
4.8	0.0269562	0.0502763	0.0882813	0.141627	0.202574
5	0.0269968	0.0503321	0.088334	0.141651	0.202577
5.2	0.02703	0.0503771	0.0883752	0.141668	0.202578
5.4	0.0270572	0.0504133	0.0884074	0.141681	0.202579
5.6	0.0270794	0.0504426	0.0884325	0.14169	0.20258
5.8	0.0270977	0.0504661	0.0884522	0.141697	0.20258
6	0.0271126	0.0504851	0.0884676	0.141702	0.20258
6.2	0.0271248	0.0505005	0.0884797	0.141706	0.202581
6.4	0.0271348	0.0505128	0.0884891	0.141708	0.202581
6.6	0.027143	0.0505228	0.0884964	0.14171	0.202581
6.8	0.0271497	0.0505308	0.0885022	0.141712	0.202581
7	0.0271552	0.0505373	0.0885067	0.141713	0.202581
7.2	0.0271597	0.0505425	0.0885102	0.141714	0.202581
7.4	0.0271634	0.0505467	0.088513	0.141714	0.202581
7.6	0.0271664	0.0505501	0.0885151	0.141715	0.202581
7.8	0.0271688	0.0505529	0.0885168	0.141715	0.202581
8	0.0271709	0.050555	0.0885181	0.141715	0.202581
8.2	0.0271725	0.0505568	0.0885191	0.141715	0.202581
8.4	0.0271739	0.0505583	0.0885199	0.141716	0.202581
8.6	0.027175	0.0505594	0.0885206	0.141716	0.202581
8.8	0.0271759	0.0505603	0.0885211	0.141716	0.202581
9	0.0271766	0.0505611	0.0885214	0.141716	0.202581
9.2	0.0271772	0.0505617	0.0885217	0.141716	0.202581
9.4	0.0271777	0.0505622	0.088522	0.141716	0.202581
9.6	0.0271781	0.0505626	0.0885221	0.141716	0.202581
9.8	0.0271785	0.0505629	0.0885223	0.141716	0.202581
10	0.0271787	0.0505632	0.0885224	0.141716	0.202581
10.2	0.027179	0.0505634	0.0885225	0.141716	0.202581
10.4	0.0271791	0.0505635	0.0885226	0.141716	0.202581
10.6	0.0271793	0.0505637	0.0885226	0.141716	0.202581
10.8	0.0271794	0.0505638	0.0885227	0.141716	0.202581
11	0.0271795	0.0505639	0.0885227	0.141716	0.202581
11.2	0.0271796	0.0505639	0.0885227	0.141716	0.202581
11.4	0.0271797	0.050564	0.0885227	0.141716	0.202581
11.6	0.0271797	0.050564	0.0885227	0.141716	0.202581
11.8	0.0271798	0.0505641	0.0885228	0.141716	0.202581
12	0.0271798	0.0505641	0.0885228	0.141716	0.202581
12.2	0.0271798	0.0505641	0.0885228	0.141716	0.202581
12.4	0.0271799	0.0505642	0.0885228	0.141716	0.202581
12.6	0.0271799	0.0505642	0.0885228	0.141716	0.202581
12.8	0.0271799	0.0505642	0.0885228	0.141716	0.202581
13	0.0271799	0.0505642	0.0885228	0.141716	0.202581
13.2	0.0271799	0.0505642	0.0885228	0.141716	0.202581
13.4	0.0271799	0.0505642	0.0885228	0.141716	0.202581
13.6	0.0271799	0.0505642	0.0885228	0.141716	0.202581
13.8	0.02718	0.0505642	0.0885228	0.141716	0.202581
14	0.02718	0.0505642	0.0885228	0.141716	0.202581
14.2	0.02718	0.0505642	0.0885228	0.141716	0.202581
14.4	0.02718	0.0505642	0.0885228	0.141716	0.202581
14.6	0.02718	0.0505642	0.0885228	0.141716	0.202581
14.8	0.02718	0.0505642	0.0885228	0.141716	0.202581
15	0.02718	0.0505642	0.0885228	0.141716	0.202581
15.2	0.02718	0.0505642	0.0885228	0.141716	0.202581
15.4	0.02718	0.0505642	0.0885228	0.141716	0.202581
15.6	0.02718	0.0505642	0.0885228	0.141716	0.202581
15.8	0.02718	0.0505642	0.0885228	0.141716	0.202581
16	0.02718	0.0505642	0.0885228	0.141716	0.202581
16.2	0.02718	0.0505642	0.0885228	0.141716	0.202581
16.4	0.02718	0.0505642	0.0885228	0.141716	0.202581
16.6	0.02718	0.0505642	0.0885228	0.141716	0.202581
16.8	0.02718	0.0505642	0.0885228	0.141716	0.202581
17	0.02718	0.0505642	0.0885228	0.141716	0.202581
17.2	0.02718	0.0505642	0.0885228	0.141716	0.202581
17.4	0.02718	0.0505642	0.0885228	0.141716	0.202581
17.6	0.02718	0.0505642	0.0885228	0.141716	0.202581
17.8	0.02718	0.0505642	0.0885228	0.141716	0.202581
18	0.02718	0.0505642	0.0885228	0.141716	0.202581
18.2	0.02718	0.0505642	0.0885228	0.141716	0.202581
18.4	0.02718	0.0505642	0.0885228	0.141716	0.202581
18.6	0.02718	0.0505642	0.0885228	0.141716	0.202581
18.8	0.02718	0.0505642	0.0885228	0.141716	0.202581
19	0.02718	0.0505642	0.0885228	0.141716	0.202581
19.2	0.02718	0.0505642	0.0885228	0.141716	0.202581
19.4	0.02718	0.0505642	0.0885228	0.141716	0.202581
19.6	0.02718	0.0505642	0.0885228	0.141716	0.202581
19.8	0.02718	0.0505642	0.0885228	0.141716	0.202581
20	0.02718	0.0505642	0.0885228	0.141716	0.202581
20.2	0.02718	0.0505642	0.0885228	0.141716	0.202581
20.4	0.02718	0.0505642	0.0885228	0.141716	0.202581
20.6	0.02718	0.0505642	0.0885228	0.141716	0.202581
20.8	0.02718	0.0505642	0.0885228	0.141716	0.202581
21	0.02718	0.0505642	0.0885228	0.141716	0.202581
21.2	0.02718	0.0505642	0.0885228	0.141716	0.202581
21.4	0.02718	0.0505642	0.0885228	0.141716	0.202581
21.6	0.02718	0.0505642	0.0885228	0.141716	0.202581
21.8	0.02718	0.0505642	0.0885228	0.141716	0.202581
22	0.02718	0.0505642	0.0885228	0.141716	0.202581
22.2	0.02718	0.0505642	0.0885228	0.141716	0.202581
22.4	0.02718	0.0505642	0.0885228	0.141716	0.202581
22.6	0.02718	0.0505642	0.0885228	0.141716	0.202581
22.8	0.02718	0.0505642	0.0885228	0.141716	0.202581
23	0.02718	0.0505642	0.0885228	0.141716	0.202581
23.2	0.02718	0.0505642	0.0885228	0.141716	0.202581
23.4	0.02718	0.0505642	0.0885228	0.141716	0.202581
23.6	0.02718	0.0505642	0.0885228	0.141716	0.202581
23.8	0.02718	0.0505642	0.0885228	0.141716	0.202581
24	0.02718	0.0505642	0.0885228	0.141716	0.202581
24.2	0.02718	0.0505642	0.0885228	0.141716	0.202581
24.4	0.02718	0.0505642	0.0885228	0.141716	0.202581
24.6	0.02718	0.0505642	0.0885228	0.141716	0.202581
24.8	0.02718	0.0505642	0.0885228	0.141716	0.202581
25	0.02718	0.0505642	0.0885228	0.141716	0.202581
25.2	0.02718	0.0505642	0.0885228	0.141716	0.202581
25.4	0.02718	0.0505642	0.0885228	0.141716	0.202581
25.6	0.02718	0.0505642	0.0885228	0.141716	0.202581
25.8	0.02718	0.0505642	0.0885228	0.141716	0.202581
26	0.02718	0.0505642	0.0885228	0.141716	0.202581
26.2	0.02718	0.0505642	0.0885228	0.141716	0.202581
26.4	0.02718	0.0505642	0.0885228	0.141716	0.202581
26.6	0.02718	0.0505642	0.0885228	0.141716	0.202581
26.8	0.02718	0.0505642	0.0885228	0.141716	0.202581
27	0.02718	0.0505642	0.0885228	0.141716	0.202581
27.2	0.02718	0.0505642	0.0885228	0.141716	0.202581
27.4	0.02718	0.0505642	0.0885228	0.141716	0.202581
27.6	0.02718	0.0505642	0.0885228	0.141716	0.202581
27.8	0.02718	0.0505642	0.0885228	0.141716	0.202581
28	0.02718	0.0505642	0.0885228	0.141716	0.202581
28.2	0.02718	0.0505642	0.0885228	0.141716	0.202581
28.4	0.02718	0.0505642	0.0885228	0.141716	0.202581
28.6	0.02718	0.0505642	0.0885228	0.141716	0.202581
28.8	0.02718	0.0505642	0.0885228	0.141716	0.202581
29	0.02718	0.0505642	0.0885228	0.141716	0.202581
29.2	0.02718	0.0505642	0.0885228	0.141716	0.202581
29.4	0.02718	0.0505642	0.0885228	0.141716	0.202581
29.6	0.02718	0.0505642	0.0885228	0.141716	0.202581
29.8	0.02718	0.0505642	0.0885228	0.141716	0.202581
30	0.02718	0.0505642	0.0885228	0.141716	0.202581
30.2	0.02718	0.0505642	0.0885228	0.141716	0.202581
30.4	0.02718	0.0505642	0.0885228	0.141716	0.202581
30.6	0.02718	0.0505642	0.0885228	0.141716	0.202581
30.8	0.02718	0.0505642	0.0885228	0.141716	0.202581
31	0.02718	0.0505642	0.0885228	0.141716	0.202581
31.2	0.02718	0.0505642	0.0885228	0.141716	0.202581
31.4	0.02718	0.0505642	0.0885228	0.141716	0.202581
31.6	0.02718	0.0505642	0.0885228	0.141716	0.202581
31.8	0.02718	0.0505642	0.0885228	0.141716	0.202581
32	0.02718	0.0505642	0.0885228	0.141716	0.202581
32.2	0.02718	0.0505642	0.0885228	0.141716	0.202581
32.4	0.02718	0.0505642	0.0885228	0.141716	0.202581
32.6	0.02718	0.0505642	0.0885228	0.141716	0.202581
32.8	0.02718	0.0505642	0.0885228	0.141716	0.202581
33	0.02718	0.0505642	0.0885228	0.141716	0.202581
33.2	0.02718	0.0505642	0.0885228	0.141716	0.202581
33.4	0.02718	0.0505642	0.0885228	0.141716	0.202581
33.6	0.02718	0.0505642	0.0885228	0.141716	0.202581
33.8	0.02718	0.0505642	0.0885228	0.141716	0.202581
34	0.02718	0.0505642	0.0885228	0.141716	0.202581
34.2	0.02718	0.0505642	0.0885228	0.141716	0.202581
34.4	0.02718	0.0505642	0.0885228	0.141716	0.202581
34.6	0.02718	0.0505642	0.0885228	0.141716	0.202581
34.8	0.02718	0.0505642	0.0885228	0.141716	0.202581
35	0.02718	0.0505642	0.0885228	0.141716	0.202581
35.2	0.02718	0.0505642	0.0885228	0.141716	0.202581
35.4	0.02718	0.0505642	0.0885228	0.141716	0.202581
35.6	0.02718	0.0505642	0.0885228	0.141716	0.202581
35.8	0.02718	0.0505642	0.0885228	0.141716	0.202581
36	0.02718	0.0505642	0.0885228	0.141716	0.202581
36.2	0.02718	0.0505642	0.0885228	0.141716	0.202581
36.4	0.02718	0.0505642	0.0885228	0.141716	0.202581
36.6	0.02718	0.0505642	0.0885228	0.141716	0.202581
36.8	0.02718	0.0505642	0.0885228	0.141716	0.202581
37	0.02718	0.0505642	0.0885228	0.141716	0.202581
37.2	0.02718	0.0505642	0.0885228	0.141716	0.202581
37.4	0.02718	0.0505642	0.0885228	0.141716	0.202581
37.6	0.02718	0.0505642	0.0885228	0.141716	0.202581
37.8	0.02718	0.0505642	0.0885228	0.141716	0.202581
38	0.02718	0.0505642	0.0885228	0.141716	0.202581
38.2	0.02718	0.0505642	0.0885228	0.141716	0.202581
38.4	0.02718	0.0505642	0.0885228	0.141716	0.202581
38.6	0.02718	0.0505642	0.0885228	0.141716	0.202581
38.8	0.02718	0.0505642	0.0885228	0.141716	0.202581
39	0.02718	0.0505642	0.0885228	0.141716	0.202581
39.2	0.02718	0.0505642	0.0885228	0.141716	0.202581
39.4	0.02718	0.0505642	0.0885228	0.141716	0.202581
39.6	0.02718	0.0505642	0.0885228	0.141716	0.202581
39.8	0.02718	0.0505642	0.0885228	0.141716	0.202581
40	0.02718	0.0505642	0.0885228	0.141716	0.202581
40.2	0.02718	0.0505642	0.0885228	0.141716	0.202581
40.4	0.02718	0.0505642	0.0885228	0.141716	0.202581
40.6	0.02718	0.0505642	0.0885228	0.141716	0.202581
40.8	0.02718	0.0505642	0.0885228	0.141716	0.202581
41	0.02718	0.0505642	0.0885228	0.141716	0.202581
41.2	0.02718	0.0505642	0.0885228	0.141716	0.202581
41.4	0.02718	0.0505642	0.0885228	0.141716	0.202581
41.6	0.02718	0.0505642	0.0885228	0.141716	0.202581
41.8	0.02718	0.0505642	0.0885228	0.141716	0.202581
42	0.02718	0.0505642	0.0885228	0.141716	0.202581
42.2	0.02718	0.0505642	0.0885228	0.141716	0.202581
42.4	0.02718	0.0505642	0.0885228	0.141716	0.202581
42.6	0.02718	0.0505642	0.0885228	0.141716	0.202581
42.8	0.02718	0.0505642	0.0885228	0.141716	0.202581
43	0.02718	0.0505642	0.0885228	0.141716	0.202581
43.2	0.02718	0.0505642	0.0885228	0.141716	0.202581
43.4	0.02718	0.0505642	0.0885228	0.141716	0.202581
43.6	0.02718	0.0505642	0.0885228	0.141716	0.202581
43.8	0.02718	0.0505642	0.0885228	0.141716	0.202581
44	0.02718	0.0505642	0.0885228	0.141716	0.202581
44.2	0.02718	0.0505642	0.0885228	0.141716	0.202581
44.4	0.02718	0.0505642	0.0885228	0.141716	0.202581
44.6	0.02718	0.0505642	0.0885228	0.141716	0.202581
44.8	0.02718	0.0505642	0.0885228	0.141716	0.202581
45	0.02718	0.0505642	0.0885228	0.141716	0.202581
45.2	0.02718	0.0505642	0.0885228	0.141716	0.202581
45.4	0.02718	0.0505642	0.0885228	0.141716	0.202581
45.6	0.02718	0.0505642	0.0885228	0.141716	0.202581
45.8	0.02718	0.0505642	0.0885228	0.141716	0.202581
46	0.02718	0.0505642	0.0885228	0.141716	0.202581
46.2	0.02718	0.0505642	0.0885228	0.141716	0.202581
46.4	0.02718	0.0505642	0.0885228	0.141716	0.202581
46.6	0.02718	0.0505642	0.0885228	0.141716	0.202581
46.8	0.02718	0.0505642	0.0885228	0.141716	0.202581
47	0.02718	0.0505642	0.0885228	0.141716	0.202581
47.2	0.02718	0.0505642	0.0885228	0.141716	0.202581
47.4	0.02718	0.0505642	0.0885228	0.141716	0.202581
47.6	0.02718	0.0505642	0.0885228	0.141716	0.202581
47.8	0.02718	0.0505642	0.0885228	0.141716	0.202581
48	0.02718	0.0505642	0.0885228	0.141716	0.202581
48.2	0.02718	0.0505642	0.0885228	0.141716	0.202581
48.4	0.02718	0.0505642	0.0885228	0.141716	0.202581
48.6	0.02718	0.0505642	0.0885228	0.141716	0.202581
48.8	0.02718	0.0505642	0.0885228	0.141716	0.202581
49	0.02718	0.0505642	0.0885228	0.141716	0.202581
49.2	0.02718	0.0505642	0.0885228	0.141716	0.202581
49.4	0.02718	0.0505642	0.0885228	0.141716	0.202581
49.6	0.02718	0.0505642	0.0885228	0.141716	0.202581
49.8	0.02718	0.0505642	0.0885228	0.141716	0.202581
50	0.02718	0.0505642	0.0885228	0.141716	0.202581
50.2	0.02718	0.0505642	0.0885228	0.141716	0.202581
50.4	0.02718	0.0505642	0.0885228	0.141716	0.202581
50.6	0.02718	0.0505642	0.0885228	0.141716	0.202581
50.8	0.02718	0.0505642	0.0885228	0.141716	0.202581
51	0.02718	0.0505642	0.0885228	0.141716	0.202581
51.2	0.02718	0.0505642	0.0885228	0.141716	0.202581
51.4	0.02718	0.0505642	0.0885228	0.141716	0.202581
51.6	0.02718	0.0505642	0.0885228	0.141716	0.202581
51.8	0.02718	0.0505642	0.0885228	0.141716	0.202581
52	0.02718	0.0505642	0.0885228	0.141716	0.202581
52.2	0.02718	0.0505642	0.0885228	0.141716	0.202581
52.4	0.02718	0.0505642	0.0885228	0.141716	0.202581
52.6	0.02718	0.0505642	0.0885228	0.141716	0.202581
52.8	0.02718	0.0505642	0.0885228	0.141716	0.202581
53	0.02718	0.0505642	0.0885228	0.141716	0.202581
53.2	0.02718	0.0505642	0.0885228	0.141716	0.202581
53.4	0.02718	0.0505642	0.0885228	0.141716	0.202581
53.6	0.02718	0.0505642	0.0885228	0.141716	0.202581
53.8	0.02718	0.0505642	0.0885228	0.141716	0.202581
54	0.02718	0.0505642	0.0885228	0.141716	0.202581
54.2	0.02718	0.0505642	0.0885228	0.141716	0.202581
54.4	0.02718	0.0505642	0.0885228	0.141716	0.202581
54.6	0.02718	0.0505642	0.0885228	0.141716	0.202581
54.8	0.02718	0.0505642	0.0885228	0.141716	0.202581
55	0.02718	0.0505642	0.0885228	0.141716	0.202581
55.2	0.02718	0.0505642	0.0885228	0.141716	0.202581
55.4	0.02718	0.0505642	0.0885228	0.141716	0.202581
55.6	0.02718	0.0505642	0.0885228	0.141716	0.202581
55.8	0.02718	0.0505642	0.0885228	0.141716	0.202581
56	0.02718	0.0505642	0.0885228	0.141716	0.202581
56.2	0.02718	0.0505642	0.0885228	0.141716	0.202581
56.4	0.02718	0.0505642	0.0885228	0.141716	0.202581
56.6	0.02718	0.0505642	0.0885228	0.141716	0.202581
56.8	0.02718	0.0505642	0.0885228	0.141716	0.202581
57	0.02718	0.0505642	0.0885228	0.141716	0.202581
57.2	0.02718	0.0505642	0.0885228	0.141716	0.202581
57.4	0.02718	0.0505642	0.0885228	0.141716	0.202581
57.6	0.02718	0.0505642	0.0885228	0.141716	0.202581
57.8	0.02718	0.0505642	0.0885228	0.141716	0.202581
58	0.02718	0.0505642	0.0885228	0.141716	0.202581
58.2	0.02718	0.0505642	0.0885228	0.141716	0.202581
58.4	0.02718	0.0505642	0.0885228	0.141716	0.202581
58.6	0.02718	0.0505642	0.0885228	0.141716	0.202581
58.8	0.02718	0.0505642	0.0885228	0.141716	0.202581
59	0.02718	0.0505642	0.0885228	0.141716	0.202581
59.2	0.02718	0.0505642	0.0885228	0.141716	0.202581
59.4	0.02718	0.0505642	0.0885228	0.141716	0.202581
59.6	0.02718	0.0505642	0.0885228	0.141716	0.202581
59.8	0.02718	0.0505642	0.0885228	0.141716	0.202581
60	0.02718	0.0505642	0.0885228	0.141716	0.202581
60.2	0.02718	0.0505642	0.0885228	0.141716	0.202581
60.4	0.02718	0.0505642	0.0885228	0.141716	0.202581
60.6	0.02718	0.0505642	0.0885228	0.141716	0.202581
60.8	0.02718	0.0505642	0.0885228	0.141716	0.202581
61	0.02718	0.0505642	0.0885228	0.141716	0.202581
61.2	0.02718	0.0505642	0.0885228	0.141716	0.202581
61.4	0.02718	0.0505642	0.0885228	0.141716	0.202581
61.6	0.02718	0.0505642	0.0885228	0.141716	0.202581
61.8	0.02718	0.0505642	0.0885228	0.141716	0.202581
62	0.02718	0.0505642	0.0885228	0.141716	0.202581
62.2	0.02718	0.0505642	0.0885228	0.141716	0.202581
62.4	0.02718	0.0505642	0.0885228	0.141716	0.202581
62.6	0.02718	0.0505642	0.0885228	0.141716	0.202581
62.8	0.02718	0.0505642	0.0885228	0.141716	0.202581
63	0.02718	0.0505642	0.0885228	0.141716	0.202581
63.2	0.02718	0.0505642	0.0885228	0.141716	0.202581
63.4	0.02718	0.0505642	0.0885228	0.141716	0.202581
63.6	0.02718	0.0505642	0.0885228	0.141716	0.202581
63.8	0.02718	0.0505642	0.0885228	0.141716	0.202581
64	0.02718	0.0505642	0.0885228	0.141716	0.202581
64.2	0.02718	0.0505642	0.0885228	0.141716	0.202581
64.4	0.02718	0.0505642	0.0885228	0.141716	0.202581
64.6	0.02718	0.0505642	0.0885228	0.141716	0.202581
64.8	0.02718	0.0505642	0.0885228	0.141716	0.202581
65	0.02718	0.0505642	0.0885228	0.141716	0.202581
65.2	0.02718	0.0505642	0.0885228	0.141716	0.202581
65.4	0.02718	0.0505642	0.0885228	0.141716	0.202581
65.6	0.02718	0.0505642	0.0885228	0.141716	0.202581
65.8	0.02718	0.0505642	0.0885228	0.141716	0.202581
66	0.02718	0.0505642	0.0885228	0.141716	0.202581
66.2	0.02718	0.0505642	0.0885228	0.141716	0.202581
66.4	0.02718	0.0505642	0.0885228	0.141716	0.202581
66.6	0.02718	0.0505642	0.0885228	0.141716	0.202581
66.8	0.02718	0.0505642	0.0885228	0.141716	0.202581
67	0.02718	0.0505642	0.0885228	0.141716	0.202581
67.2	0.02718	0.0505642	0.0885228	0.141716	0.202581
67.4	0.02718	0.0505642	0.0885228	0.141716	0.202581
67.6	0.02718	0.0505642	0.0885228	0.141716	0.202581
67.8	0.02718	0.0505642	0.0885228	0.141716	0.202581
68	0.02718	0.0505642	0.0885228	0.141716	0.202581
68.2	0.02718	0.0505642	0.0885228	0.141716	0.202581
68.4	0.02718	0.0505642	0.0885228	0.141716	0.202581
68.6	0.02718	0.0505642	0.0885228	0.141716	0.202581
68.8	0.02718	0.0505642	0.0885228	0.141716	0.202581
69	0.02718	0.0505642	0.0885228	0.141716	0.202581
69.2	0.02718	0.0505642	0.0885228	0.141716	0.202581
69.4	0.02718	0.0505642	0.0885228	0.141716	0.202581
69.6	0.02718	0.0505642	0.0885228	0.141716	0.202581
69.8	0.02718	0.0505642	0.0885228	0.141716	0.202581
70	0.02718	0.0505642	0.0885228	0.141716	0.202581
70.2	0.02718	0.0505642	0.0885228	0.141716	0.202581
70.4	0.02718	0.0505642	0.0885228	0.141716	0.202581
70.6	0.02718	0.0505642	0.0885228	0.141716	0.202581
70.8	0.02718	0.0505642	0.0885228	0.141716	0.202581
71	0.02718	0.0505642	0.0885228	0.141716	0.202581
71.2	0.02718	0.0505642	0.0885228	0.141716	0.202581
71.4	0.02718	0.0505642	0.0885228	0.141716	0.202581
71.6	0.02718	0.0505642	0.0885228	0.141716	0.202581
71.8	0.02718	0.0505642	0.0885228	0.141716	0.202581
72	0.02718	0.0505642	0.0885228	0.141716	0.202581
72.2	0.02718	0.0505642	0.0885228	0.141716	0.202581
72.4	0.02718	0.0505642	0.0885228	0.141716	0.202581
72.6	0.02718	0.0505642	0.0885228	0.141716	0.202581
72.8	0.02718	0.0505642	0.0885228	0.141716	0.202581
73	0.02718	0.0505642	0.0885228	0.141716	0.202581
73.2	0.02718	0.0505642	0.0885228	0.141716	0.202581
73.4	0.02718	0.0505642	0.0885228	0.141716	0.202581
73.6	0.02718	0.0505642	0.0885228	0.141716	0.202581
73.8	0.02718	0.0505642	0.0885228	0.141716	0.202581
74	0.02718	0.0505642	0.0885228	0.141716	0.202581
74.2	0.02718	0.0505642	0.0885228	0.141716	0.202581
74.4	0.02718	0.0505642	0.0885228	0.141716	0.202581
74.6	0.02718	0.0505642	0.0885228	0.141716	0.202581
74.8	0.02718	0.0505642	0.0885228	0.141716	0.202581
75	0.02718	0.0505642	0.0885228	0.141716	0.202581
75.2	0.02718	0.0505642	0.0885228	0.141716	0.202581
75.4	0.02718	0.0505642	0.0885228	0.141716	0.202581
75.6	0.02718	0.0505642	0.0885228	0.141716	0.202581
75.8	0.02718	0.0505642	0.0885228	0.141716	0.202581
76	0.02718	0.0505642	0.0885228	0.141716	0.202581
76.2	0.02718	0.0505642	0.0885228	0.141716	0.202581
76.4	0.02718	0.0505642	0.0885228	0.141716	0.202581
76.6	0.02718	0.0505642	0.0885228	0.141716	0.202581
76.8	0.02718	0.0505642	0.0885228	0.141716	0.202581
77	0.02718	0.0505642	0.0885228	0.141716	0.202581
77.2	0.02718	0.0505642	0.0885228	0.141716	0.202581
77.4	0.02718	0.0505642	0.0885228	0.141716	0.202581
77.6	0.02718	0.0505642	0.0885228	0.141716	0.202581
77.8	0.02718	0.0505642	0.0885228	0.141716	0.202581
78	0.02718	0.0505642	0.0885228	0.141716	0.202581
78.2	0.02718	0.0505642	0.0885228	0.141716	0.202581
78.4	0.02718	0.0505642	0.0885228	0.141716	0.202581
78.6	0.02718	0.0505642	0.0885228	0.141716	0.202581
78.8	0.02718	0.0505642	0.0885228	0.141716	0.202581
79	0.02718	0.0505642	0.0885228	0.141716	0.202581
79.2	0.02718	0.0505642	0.0885228	0.141716	0.202581
79.4	0.02718	0.0505642	0.0885228	0.141716	0.202581
79.6	0.02718	0.0505642	0.0885228	0.141716	0.202581
79.8	0.02718	0.0505642	0.0885228	0.141716	0.202581
80	0.02718	0.0505642	0.0885228	0.141716	0.202581
80.2	0.02718	0.0505642	0.0885228	0.141716	0.202581
80.4	0.02718	0.0505642	0.0885228	0.141716	0.202581
80.6	0.02718	0.0505642	0.0885228	0.141716	0.202581
80.8	0.02718	0.0505642	0.0885228	0.141716	0.202581
81	0.02718	0.0505642	0.0885228	0.141716	0.202581
81.2	0.02718	0.0505642	0.0885228	0.141716	0.202581
81.4	0.02718	0.0505642	0.0885228	0.141716	0.202581
81.6	0.02718	0.0505642	0.0885228	0.141716	0.202581
81.8	0.02718	0.0505642	0.0885228	0.141716	0.202581
82	0.02718	0.0505642	0.0885228	0.141716	0.202581
82.2	0.02718	0.0505642	0.0885228	0.141716	0.202581
82.4	0.02718	0.0505642	0.0885228	0.141716	0.202581
82.6	0.02718	0.0505642	0.0885228	0.141716	0.202581
82.8	0.02718	0.0505642	0.0885228	0.141716	0.202581
83	0.02718	0.0505642	0.0885228	0.141716	0.202581
83.2	0.02718	0.0505642	0.0885228	0.141716	0.202581
83.4	0.02718	0.0505642	0.0885228	0.141716	0.202581
83.6	0.02718	0.0505642	0.0885228	0.141716	0.202581
83.8	0.02718	0.0505642	0.0885228	0.141716	0.202581
84	0.02718	0.0505642	0.0885228	0.141716	0.202581
84.2	0.02718	0.0505642	0.0885228	0.141716	0.202581
84.4	0.02718	0.0505642	0.0885228	0.141716	0.202581
84.6	0.02718	0.0505642	0.0885228	0.141716	0.202581
84.8	0.02718	0.0505642	0.0885228	0.141716	0.202581
85	0.02718	0.0505642	0.0885228	0.141716	0.202581
85.2	0.02718	0.0505642	0.0885228	0.141716	0.202581
85.4	0.02718	0.0505642	0.0885228	0.141716	0.202581
85.6	0.02718	0.0505642	0.0885228	0.141716	0.202581
85.8	0.02718	0.0505642	0.0885228	0.141716	0.202581
86	0.02718	0.0505642	0.0885228	0.141716	0.202581
86.2	0.02718	0.0505642	0.0885228	0.141716	0.202581
86.4	0.02718	0.0505642	0.0885228	0.141716	0.202581
86.6	0.02718	0.0505642	0.0885228	0.141716	0.202581
86.8	0.02718	0.0505642	0.0885228	0.141716	0.202581
87	0.02718	0.0505642	0.0885228	0.141716	0.202581
87.2	0.02718	0.0505642	0.0885228	0.141716	0.202581
87.4	0.02718	0.0505642	0.0885228	0.141716	0.202581
87.6	0.02718	0.0505642	0.0885228	0.141716	0.202581
87.8	0.02718	0.0505642	0.0885228	0.141716	0.202581
88	0.02718	0.0505642	0.0885228	0.141716	0.202581
88.2	0.02718	0.0505642	0.0885228	0.141716	0.202581
88.4	0.02718	0.0505642	0.0885228	0.141716	0.202581
88.6	0.02718	0.0505642	0.0885228	0.141716	0.202581
88.8	0.02718	0.0505642	0.0885228	0.141716	0.202581
89	0.02718	0.0505642	0.0885228	0.141716	0.202581
89.2	0.02718	0.0505642	0.0885228	0.141716	0.202581
89.4	0.02718	0.0505642	0.0885228	0.141716	0.202581
89.6	0.02718	0.0505642	0.0885228	0.141716	0.202581
89.8	0.02718	0.0505642	0.0885228	0.141716	0.202581
90	0.02718	0.0505642	0.0885228	0.141716	0.202581
90.2	0.02718	0.0505642	0.0885228	0.141716	0.202581
90.4	0.02718	0.0505642	0.0885228	0.141716	0.202581
90.6	0.02718	0.0505642	0.0885228	0.141716	0.202581
90.8	0.02718	0.0505642	0.0885228	0.141716	0.202581
91	0.02718	0.0505642	0.0885228	0.141716	0.202581
91.2	0.02718	0.0505642	0.0885228	0.141716	0.202581
91.4	0.02718	0.0505642	0.0885228	0.141716	0.202581
91.6	0.02718	0.0505642	0.0885228	0.141716	0.202581
91.8	0.02718	0.0505642	0.0885228	0.141716	0.202581
92	0.02718	0.0505642	0.0885228	0.141716	0.202581
92.2	0.02718	0.0505642	0.0885228	0.141716	0.202581
92.4	0.02718	0.0505642	0.0885228	0.141716	0.202581
92.6	0.02718	0.0505642	0.0885228	0.141716	0.202581
92.8	0.02718	0.0505642	0.0885228	0.141716	0.202581
93	0.02718	0.0505642	0.0885228	0.141716	0.202581
93.2	0.02718	0.0505642	0.0885228	0.141716	0.202581
93.4	0.02718	0.0505642	0.0885228	0.141716	0.202581
93.6	0.02718	0.0505642	0.0885228	0.141716	0.202581
93.8	0.02718	0.0505642	0.0885228	0.141716	0.202581
94	0.02718	0.0505642	0.0885228	0.141716	0.202581
94.2	0.02718	0.0505642	0.0885228	0.141716	0.202581
94.4	0.02718	0.0505642	0.0885228	0.141716	0.202581
94.6	0.02718	0.0505642	0.0885228	0.141716	0.202581
94.8	0.02718	0.0505642	0.0885228	0.141716	0.202581
95	0.02718	0.0505642	0.0885228	0.141716	0.202581
95.2	0.02718	0.0505642	0.0885228	0.141716	0.202581
95.4	0.02718	0.0505642	0.0885228	0.141716	0.202581
95.6	0.02718	0.0505642	0.0885228	0.141716	0.202581
95.8	0.02718	0.0505642	0.0885228	0.141716	0.202581
96	0.02718	0.0505642	0.0885228	0.141716	0.202581
96.2	0.02718	0.0505642	0.0885228	0.141716	0.202581
96.4	0.02718	0.0505642	0.0885228	0.141716	0.202581
96.6	0.02718	0.0505642	0.0885228	0.141716	0.202581
96.8	0.02718	0.0505642	0.0885228	0.141716	0.202581
97	0.02718	0.0505642	0.0885228	0.141716	0.202581
97.2	0.02718	0.0505642	0.0885228	0.141716	0.202581
97.4	0.02718	0.0505642	0.0885228	0.141716	0.202581
97.6	0.02718	0.0505642	0.0885228	0.141716	0.202581
97.8	0.02718	0.0505642	0.0885228	0.141716	0.202581
98	0.02718	0.0505642	0.0885228	0.141716	0.202581
98.2	0.02718	0.0505642	0.0885228	0.141716	0.202581
98.4	0.02718	0.0505642	0.0885228	0.141716	0.202581
98.6	0.02718	0.0505642	0.0885228	0.141716	0.202581
98.8	0.02718	0.0505642	0.0885228	0.141716	0.202581
99	0.02718	0.0505642	0.0885228	0.141716	0.202581
99.2	0.02718	0.0505642	0.0885228	0.141716	0.202581
99.4	0.02718	0.0505642	0.0885228	0.141716	0.202581
99.6	0.02718	0.0505642	0.0885228	0.141716	0.202581
99.8	0.02718	0.0505642	0.0885228	0.141716	0.202581
100	0.02718	0.0505642	0.0885228	0.141716	0.202581
100.2	0.02718	0.0505642	0.0885228	0.141716	0.202581
100.4	0.02718	0.0505642	0.0885228	0.141716	0.202581
100.6	0.02718	0.0505642	0.0885228	0.141716	0.202581
100.8	0.02718	0.0505642	0.0885228	0.141716	0.202581
101	0.02718	0.0505642	0.0885228	0.141716	0.202581
101.2	0.02718	0.0505642	0.0885228	0.141716	0.202581
101.4	0.02718	0.0505642	0.0885228	0.141716	0.202581
101.6	0.02718	0.0505642	0.0885228	0.141716	0.202581
101.8	0.02718	0.0505642	0.0885228	0.141716	0.202581
102	0.02718	0.0505642	0.0885228	0.141716	0.202581
102.2	0.02718	0.0505642	0.0885228	0.141716	0.202581
102.4	0.02718	0.0505642	0.0885228	0.141716	0.202581
102.6	0.02718	0.0505642	0.0885228	0.141716	0.202581
102.8	0.02718	0.0505642	0.0885228	0.141716	0.202581
103	0.02718	0.0505642	0.0885228	0.141716	0.202581
103.2	0.02718	0.0505642	0.0885228	0.141716	0.202581
103.4	0.02718	0.0505642	0.0885228	0.141716	0.202581
103.6	0.02718	0.0505642	0.0885228	0.141716	0.202581
103.8	0.02718	0.0505642	0.0885228	0.141716	0.202581
104	0.02718	0.0505642	0.0885228	0.141716	0.202581
104.2	0.02718	0.0505642	0.0885228	0.141716	0.202581
104.4	0.02718	0.0505642	0.0885228	0.141716	0.202581
104.6	0.02718	0.0505642	0.0885228	0.141716	0.202581
104.8	0.02718	0.0505642	0.0885228	0.141716	0.202581
105	0.02718	0.0505642	0.0885228	0.141716	0.202581
105.2	0.02718	0.0505642	0.0885228	0.141716	0.202581
105.4	0.02718	0.0505642	0.0885228	0.141716	0.202581
105.6	0.02718	0.0505642	0.0885228	0.141716	0.202581
105.8	0.02718	0.0505642	0.0885228	0.141716	0.202581
106	0.02718	0.0505642	0.0885228	0.141716	0.202581
106.2	0.02718	0.0505642	0.0885228	0.141716	0.202581
106.4	0.02718	0.0505642	0.0885228	0.141716	0.202581
106.6	0.02718	0.0505642	0.0885228	0.141716	0.202581
106.8	0.02718	0.0505642	0.0885228	0.141716	0.202581
107	0.02718	0.0505642	0.0885228	0.141716	0.202581
107.2	0.02718	0.0505642	0.0885228	0.141716	0.202581
107.4	0.02718	0.0505642	0.0885228	0.141716	0.202581
107.6	0.02718	0.0505642	0.0885228	0.141716	0.202581
107.8	0.02718	0.0505642	0.0885228	0.141716	0.202581
108	0.02718	0.0505642	0.0885228	0.141716	0.202581
108.2	0.02718	0.0505642	0.0885228	0.141716	0.202581
108.4	0.02718	0.0505642	0.0885228	0.141716	0.202581
108.6	0.02718	0.0505642	0.0885228	0.141716	0.202581
108.8	0.02718	0.0505642	0.0885228	0.141716	0.202581
109	0.02718	0.0505642	0.0885228	0.141716	0.202581
109.2	0.02718	0.0505642	0.0885228	0.141716	0.202581
109.4	0.02718	0.0505642	0.0885228	0.141716	0.202581
109.6	0.02718	0.0505642	0.0885228	0.141716	0.202581
109.8	0.02718	0.0505642	0.0885228	0.141716	0.202581
110	0.02718	0.0505642	0.0885228	0.141716	0.202581
110.2	0.02718	0.0505642	0.0885228	0.141716	0.202581
110.4	0.02718	0.0505642	0.0885228	0.141716	0.202581
110.6	0.02718	0.0505642	0.0885228	0.141716	0.202581
110.8	0.02718	0.0505642	0.0885228	0.141716	0.202581
111	0.02718	0.0505642	0.0885228	0.141716	0.202581
111.2	0.02718	0.0505642	0.0885228	0.141716	0.202581
111.4	0.02718	0.0505642	0.0885228	0.141716	0.202581
111.6	0.02718	0.0505642	0.0885228	0.141716	0.202581
111.8	0.02718	0.0505642	0.0885228	0.141716	0.202581
112	0.02718	0.0505642	0.0885228	0.141716	0.202581
112.2	0.02718	0.0505642	0.0885228	0.141716	0.202581
112.4	0.02718	0.0505642	0.0885228	0.141716	0.202581
112.6	0.02718	0.0505642	0.0885228	0.141716	0.202581
112.8	0.02718	0.0505642	0.0885228	0.141716	0.202581
113	0.02718	0.0505642	0.0885228	0.141716	0.202581
113.2	0.02718	0.0505642	0.0885228	0.141716	0.202581
113.4	0.02718	0.0505642	0.0885228	0.141716	0.202581
113.6	0.02718	0.0505642	0.0885228	0.141716	0.202581
113.8	0.02718	0.0505642	0.0885228	0.141716	0.202581
114	0.02718	0.0505642	0.0885228	0.141716	0.202581
114.2	0.02718	0.0505642	0.0885228	0.141716	0.202581
114.4	0.02718	0.0505642	0.0885228	0.141716	0.202581
114.6	0.02718	0.0505642	0.0885228	0.141716	0.202581
114.8	0.02718	0.0505642	0.0885228	0.141716	0.202581
115	0.02718	0.0505642	0.0885228	0.141716	0.202581
115.2	0.02718	0.0505642	0.0885228	0.141716	0.202581
115.4	0.02718	0.0505642	0.0885228	0.141716	0.202581
115.6	0.02718	0.0505642	0.0885228	0.141716	0.202581
115.8	0.02718	0.0505642	0.0885228	0.141716	0.202581
116	0.02718	0.0505642	0.0885228	0.141716	0.202581
116.2	0.02718	0.0505642	0.0885228	0.141716	0.202581
116.4	0.02718	0.0505642	0.0885228	0.141716	0.202581
116.6	0.02718	0.0505642	0.0885228	0.141716	0.202581
116.8	0.02718	0.0505642	0.0885228	0.141716	0.202581
117	0.02718	0.0505642	0.0885228	0.141716	0.202581
117.2	0.02718	0.0505642	0.0885228	0.141716	0.202581
117.4	0.02718	0.0505642	0.0885228	0.141716	0.202581
117.6	0.02718	0.0505642	0.0885228	0.141716	0.202581
117.8	0.02718	0.0505642	0.0885228	0.141716	0.202581
118	0.02718	0.0505642	0.0885228	0.141716	0.202581
118.2	0.02718	0.0505642	0.0885228	0.141716	0.202581
118.4	0.02718	0.0505642	0.0885228	0.141716	0.202581
118.6	0.02718	0.0505642	0.0885228	0.141716	0.202581
118.8	0.02718	0.0505642	0.0885228	0.141716	0.202581
119	0.02718	0.0505642	0.0885228	0.141716	0.202581
119.2	0.02718	0.0505642	0.0885228	0.141716	0.202581
119.4	0.02718	0.0505642	0.0885228	0.141716	0.202581
119.6	0.02718	0.0505642	0.0885228	0.141716	0.202581
119.8	0.02718	0.0505642	0.0885228	0.141716	0.202581
120	0.02718	0.0505101	0.0885178	0.14158	0.202205
120.2	0.0225966	0.0419926	0.0735911	0.117705	0.168107
120.4	0.0187861	0.0349114	0.0611814	0.0978568	0.139759
120.6	0.0156182	0.0290243	0.0508644	0.0813552	0.116191
120.8	0.0129845	0.0241299	0.0422871	0.0676362	0.096598
121	0.0107949	0.0200609	0.0351562	0.0562307	0.0803086
121.2	0.00897459	0.016678	0.0292278	0.0467485	0.0667662
121.4	0.00746121	0.0138656	0.0242991	0.0388653	0.0555074
121.6	0.00620302	0.0115274	0.0202016	0.0323115	0.0461472
121.8	0.00515701	0.00958356	0.016795	0.0268628	0.0383654
122	0.00428738	0.00796748	0.0139628	0.0223329	0.0318958
122.2	0.0035644	0.00662392	0.0116083	0.0185669	0.0265172
122.4	0.00296333	0.00550693	0.00965077	0.015436	0.0220456
122.6	0.00246363	0.0045783	0.00802336	0.012833	0.0183281
122.8	0.00204818	0.00380626	0.00667038	0.010669	0.0152374
123	0.0017028	0.00316441	0.00554555	0.00886985	0.0126679
123.2	0.00141566	0.00263079	0.0046104	0.00737413	0.0105317
123.4	0.00117693	0.00218716	0.00383295	0.00613063	0.00875575
123.6	0.00097847	0.00181834	0.0031866	0.00509682	0.00727927
123.8	0.00081347	0.00151171	0.00264924	0.00423734	0.00605177
124	0.00067629	0.00125679	0.0022025	0.0035228	0.00503126
124.2	0.00056225	0.00104486	0.00183109	0.00292875	0.00418283
124.4	0.00046744	0.00086867	0.00152232	0.00243487	0.00347748
124.6	0.00038861	0.00072218	0.00126561	0.00202428	0.00289107
124.8	0.00032308	0.0006004	0.00105219	0.00168293	0.00240355
125	0.0002686	0.00049915	0.00087476	0.00139913	0.00199824
125.2	0.00022331	0.00041498	0.00072725	0.0011632	0.00166128
125.4	0.00018565	0.000345	0.00060461	0.00096705	0.00138114
125.6	0.00015434	0.00028683	0.00050266	0.00080397	0.00114823
125.8	0.00012832	0.00023846	0.00041789	0.0006684	0.00095461
126	0.00010668	0.00019825	0.00034742	0.00055569	0.00079363
126.2	8.869e-05	0.00016482	0.00028884	0.00046198	0.0006598
126.4	7.373e-05	0.00013702	0.00024013	0.00038408	0.00054854
126.6	6.13e-05	0.00011392	0.00019964	0.00031931	0.00045604
126.8	5.096e-05	9.471e-05	0.00016597	0.00026547	0.00037914
127	4.237e-05	7.874e-05	0.00013798	0.0002207	0.0003152
127.2	3.522e-05	6.546e-05	0.00011472	0.00018348	0.00026205
127.4	2.928e-05	5.442e-05	9.537e-05	0.00015254	0.00021786
127.6	2.435e-05	4.524e-05	7.929e-05	0.00012682	0.00018112
127.8	2.024e-05	3.761e-05	6.592e-05	0.00010543	0.00015058
128	1.683e-05	3.127e-05	5.48e-05	8.765e-05	0.00012519
128.2	1.399e-05	2.6e-05	4.556e-05	7.287e-05	0.00010408
128.4	1.163e-05	2.161e-05	3.788e-05	6.058e-05	8.653e-05
128.6	9.67e-06	1.797e-05	3.149e-05	5.037e-05	7.194e-05
128.8	8.04e-06	1.494e-05	2.618e-05	4.187e-05	5.981e-05
129	6.68e-06	1.242e-05	2.177e-05	3.481e-05	4.972e-05
129.2	5.56e-06	1.033e-05	1.81e-05	2.894e-05	4.134e-05
129.4	4.62e-06	8.58e-06	1.504e-05	2.406e-05	3.437e-05
129.6	3.84e-06	7.14e-06	1.251e-05	2e-05	2.857e-05
129.8	3.19e-06	5.93e-06	1.04e-05	1.663e-05	2.375e-05
130	2.65e-06	4.93e-06	8.64e-06	1.383e-05	1.975e-05
130.2	2.21e-06	4.1e-06	7.19e-06	1.15e-05	1.642e-05
130.4	1.83e-06	3.41e-06	5.97e-06	9.56e-06	1.365e-05
130.6	1.53e-06	2.83e-06	4.97e-06	7.95e-06	1.135e-05
130.8	1.27e-06	2.36e-06	4.13e-06	6.61e-06	9.43e-06
131	1.05e-06	1.96e-06	3.43e-06	5.49e-06	7.84e-06
131.2	8.8e-07	1.63e-06	2.85e-06	4.57e-06	6.52e-06
131.4	7.3e-07	1.35e-06	2.37e-06	3.8e-06	5.42e-06
131.6	6.1e-07	1.13e-06	1.97e-06	3.16e-06	4.51e-06
131.8	5e-07	9.4e-07	1.64e-06	2.62e-06	3.75e-06
132	4.2e-07	7.8e-07	1.36e-06	2.18e-06	3.11e-06
132.2	3.5e-07	6.5e-07	1.13e-06	1.81e-06	2.59e-06
132.4	2.9e-07	5.4e-07	9.4e-07	1.51e-06	2.15e-06
132.6	2.4e-07	4.5e-07	7.8e-07	1.25e-06	1.79e-06
132.8	2e-07	3.7e-07	6.5e-07	1.04e-06	1.49e-06
133	1.7e-07	3.1e-07	5.4e-07	8.7e-07	1.24e-06
133.2	1.4e-07	2.6e-07	4.5e-07	7.2e-07	1.03e-06
133.4	1.1e-07	2.1e-07	3.7e-07	6e-07	8.6e-07
133.6	1e-07	1.8e-07	3.1e-07	5e-07	7.1e-07
133.8	8e-08	1.5e-07	2.6e-07	4.1e-07	5.9e-07
134	7e-08	1.2e-07	2.2e-07	3.4e-07	4.9e-07
134.2	5e-08	1e-07	1.8e-07	2.9e-07	4.1e-07
134.4	5e-08	8e-08	1.5e-07	2.4e-07	3.4e-07
134.6	4e-08	7e-08	1.2e-07	2e-07	2.8e-07
134.8	3e-08	6e-08	1e-07	1.6e-07	2.3e-07
135	3e-08	5e-08	9e-08	1.4e-07	2e-07
135.2	2e-08	4e-08	7e-08	1.1e-07	1.6e-07
135.4	2e-08	3e-08	6e-08	9e-08	1.3e-07
135.6	2e-08	3e-08	5e-08	8e-08	1.1e-07
135.8	1e-08	2e-08	4e-08	7e-08	9e-08
136	1e-08	2e-08	3e-08	5e-08	8e-08
136.2	1e-08	2e-08	3e-08	5e-08	6e-08
136.4	1e-08	1e-08	2e-08	4e-08	5e-08
136.6	1e-08	1e-08	2e-08	3e-08	4e-08
136.8	0	1e-08	2e-08	3e-08	4e-08
137	0	1e-08	1e-08	2e-08	3e-08
137.2	0	1e-08	1e-08	2e-08	3e-08
137.4	0	1e-08	1e-08	1e-08	2e-08
137.6	0	0	1e-08	1e-08	2e-08
137.8	0	0	1e-08	1e-08	1e-08
138	0	0	1e-08	1e-08	1e-08
138.2	0	0	0	1e-08	1e-08
138.4	0	0	0	1e-08	1e-08
138.6	0	0	0	0	1e-08
138.8	0	0	0	0	1e-08
139	0	0	0	0	0
139.2	0	0	0	0	0
139.4	0	0	0	0	0
139.6	0	0	0	0	0
139.8	0	0	0	0	0
140	0	0	0	0	0
140.2	0	0	0	0	0
140.4	0	0	0	0	0
140.6	0	0	0	0	0
140.8	0	0	0	0	0
141	0	0	0	0	0
141.2	0	0	0	0	0
141.4	0	0	0	0	0
141.6	0	0	0	0	0
141.8	0	0	0	0	0
142	0	0	0	0	0
142.2	0	0	0	0	0
142.4	0	0	0	0	0
142.6	0	0	0	0	0
142.8	0	0	0	0	0
143	0	0	0	0	0
143.2	0	0	0	0	0
143.4	0	0	0	0	0
143.6	0	0	0	0	0
143.8	0	0	0	0	0
144	0	0	0	0	0
144.2	0	0	0	0	0
144.4	0	0	0	0	0
144.6	0	0	0	0	0
144.8	0	0	0	0	0
145	0	0	0	0	0
145.2	0	0	0	0	0
145.4	0	0	0	0	0
145.6	0	0	0	0	0
145.8	0	0	0	0	0
146	0	0	0	0	0
146.2	0	0	0	0	0
146.4	0	0	0	0	0
146.6	0	0	0	0	0
146.8	0	0	0	0	0
147	0	0	0	0	0
147.2	0	0	0	0	0
147.4	0	0	0	0	0
147.6	0	0	0	0	0
147.8	0	0	0	0	0
148	0	0	0	0	0
148.2	0	0	0	0	0
148.4	0	0	0	0	0
148.6	0	0	0	0	0
148.8	0	0	0	0	0
149	0	0	0	0	0
149.2	0	0	0	0	0
149.4	0	0	0	0	0
149.6	0	0	0	0	0
149.8	0	0	0	0	0
150	0	0	0	0	0
150.2	0	0	0	0	0
150.4	0	0	0	0	0
150.6	0	0	0	0	0
150.8	0	0	0	0	0
151	0	0	0	0	0
151.2	0	0	0	0	0
151.4	0	0	0	0	0
151.6	0	0	0	0	0
151.8	0	0	0	0	0
152	0	0	0	0	0
152.2	0	0	0	0	0
152.4	0	0	0	0	0
152.6	0	0	0	0	0
152.8	0	0	0	0	0
153	0	0	0	0	0
153.2	0	0	0	0	0
153.4	0	0	0	0	0
153.6	0	0	0	0	0
153.8	0	0	0	0	0
154	0	0	0	0	0
154.2	0	0	0	0	0
154.4	0	0	0	0	0
154.6	0	0	0	0	0
154.8	0	0	0	0	0
155	0	0	0	0	0
155.2	0	0	0	0	0
155.4	0	0	0	0	0
155.6	0	0	0	0	0
155.8	0	0	0	0	0
156	0	0	0	0	0
156.2	0	0	0	0	0
156.4	0	0	0	0	0
156.6	0	0	0	0	0
156.8	0	0	0	0	0
157	0	0	0	0	0
157.2	0	0	0	0	0
157.4	0	0	0	0	0
157.6	0	0	0	0	0
157.8	0	0	0	0	0
158	0	0	0	0	0
158.2	0	0	0	0	0
158.4	0	0	0	0	0
158.6	0	0	0	0	0
158.8	0	0	0	0	0
159	0	0	0	0	0
159.2	0	0	0	0	0
159.4	0	0	0	0	0
159.6	0	0	0	0	0
159.8	0	0	0	0	0
160	0	0	0	0	0
160.2	0	0	0	0	0
160.4	0	0	0	0	0
160.6	0	0	0	0	0
160.8	0	0	0	0	0
161	0	0	0	0	0
161.2	0	0	0	0	0
161.4	0	0	0	0	0
161.6	0	0	0	0	0
161.8	0	0	0	0	0
162	0	0	0	0	0
162.2	0	0	0	0	0
162.4	0	0	0	0	0
162.6	0	0	0	0	0
162.8	0	0	0	0	0
163	0	0	0	0	0
163.2	0	0	0	0	0
163.4	0	0	0	0	0
163.6	0	0	0	0	0
163.8	0	0	0	0	0
164	0	0	0	0	0
164.2	0	0	0	0	0
164.4	0	0	0	0	0
164.6	0	0	0	0	0
164.8	0	0	0	0	0
165	0	0	0	0	0
165.2	0	0	0	0	0
165.4	0	0	0	0	0
165.6	0	0	0	0	0
165.8	0	0	0	0	0
166	0	0	0	0	0
166.2	0	0	0	0	0
166.4	0	0	0	0	0
166.6	0	0	0	0	0
166.8	0	0	0	0	0
167	0	0	0	0	0
167.2	0	0	0	0	0
167.4	0	0	0	0	0
167.6	0	0	0	0	0
167.8	0	0	0	0	0
168	0	0	0	0	0
168.2	0	0	0	0	0
168.4	0	0	0	0	0
168.6	0	0	0	0	0
168.8	0	0	0	0	0
169	0	0	0	0	0
169.2	0	0	0	0	0
169.4	0	0	0	0	0
169.6	0	0	0	0	0
169.8	0	0	0	0	0
170	0	0	0	0	0
170.2	0	0	0	0	0
170.4	0	0	0	0	0
170.6	0	0	0	0	0
170.8	0	0	0	0	0
171	0	0	0	0	0
171.2	0	0	0	0	0
171.4	0	0	0	0	0
171.6	0	0	0	0	0
171.8	0	0	0	0	0
172	0	0	0	0	0
172.2	0	0	0	0	0
172.4	0	0	0	0	0
172.6	0	0	0	0	0
172.8	0	0	0	0	0
173	0	0	0	0	0
173.2	0	0	0	0	0
173.4	0	0	0	0	0
173.6	0	0	0	0	0
173.8	0	0	0	0	0
174	0	0	0	0	0
174.2	0	0	0	0	0
174.4	0	0	0	0	0
174.6	0	0	0	0	0
174.8	0	0	0	0	0
175	0	0	0	0	0
175.2	0	0	0	0	0
175.4	0	0	0	0	0
175.6	0	0	0	0	0
175.8	0	0	0	0	0
176	0	0	0	0	0
176.2	0	0	0	0	0
176.4	0	0	0	0	0
176.6	0	0	0	0	0
176.8	0	0	0	0	0
177	0	0	0	0	0
177.2	0	0	0	0	0
177.4	0	0	0	0	0
177.6	0	0	0	0	0
177.8	0	0	0	0	0
178	0	0	0	0	0
178.2	0	0	0	0	0
178.4	0	0	0	0	0
178.6	0	0	0	0	0
178.8	0	0	0	0	0
179	0	0	0	0	0
179.2	0	0	0	0	0
179.4	0	0	0	0	0
179.6	0	0	0	0	0
179.8	0	0	0	0	0
180	0	0	0	0	0
180.2	0	0	0	0	0
180.4	0	0	0	0	0
180.6	0	0	0	0	0
180.8	0	0	0	0	0
181	0	0	0	0	0
181.2	0	0	0	0	0
181.4	0	0	0	0	0
181.6	0	0	0	0	0
181.8	0	0	0	0	0
182	0	0	0	0	0
182.2	0	0	0	0	0
182.4	0	0	0	0	0
182.6	0	0	0	0	0
182.8	0	0	0	0	0
183	0	0	0	0	0
183.2	0	0	0	0	0
183.4	0	0	0	0	0
183.6	0	0	0	0	0
183.8	0	0	0	0	0
184	0	0	0	0	0
184.2	0	0	0	0	0
184.4	0	0	0	0	0
184.6	0	0	0	0	0
184.8	0	0	0	0	0
185	0	0	0	0	0
185.2	0	0	0	0	0
185.4	0	0	0	0	0
185.6	0	0	0	0	0
185.8	0	0	0	0	0
186	0	0	0	0	0
186.2	0	0	0	0	0
186.4	0	0	0	0	0
186.6	0	0	0	0	0
186.8	0	0	0	0	0
187	0	0	0	0	0
187.2	0	0	0	0	0
187.4	0	0	0	0	0
187.6	0	0	0	0	0
187.8	0	0	0	0	0
188	0	0	0	0	0
188.2	0	0	0	0	0
188.4	0	0	0	0	0
188.6	0	0	0	0	0
188.8	0	0	0	0	0
189	0	0	0	0	0
189.2	0	0	0	0	0
189.4	0	0	0	0	0
189.6	0	0	0	0	0
189.8	0	0	0	0	0
190	0	0	0	0	0
190.2	0	0	0	0	0
190.4	0	0	0	0	0
190.6	0	0	0	0	0
190.8	0	0	0	0	0
191	0	0	0	0	0
191.2	0	0	0	0	0
191.4	0	0	0	0	0
191.6	0	0	0	0	0
191.8	0	0	0	0	0
192	0	0	0	0	0
192.2	0	0	0	0	0
192.4	0	0	0	0	0
192.6	0	0	0	0	0
192.8	0	0	0	0	0
193	0	0	0	0	0
193.2	0	0	0	0	0
193.4	0	0	0	0	0
193.6	0	0	0	0	0
193.8	0	0	0	0	0
194	0	0	0	0	0
194.2	0	0	0	0	0
194.4	0	0	0	0	0
194.6	0	0	0	0	0
194.8	0	0	0	0	0
195	0	0	0	0	0
195.2	0	0	0	0	0
195.4	0	0	0	0	0
195.6	0	0	0	0	0
195.8	0	0	0	0	0
196	0	0	0	0	0
196.2	0	0	0	0	0
196.4	0	0	0	0	0
196.6	0	0	0	0	0
196.8	0	0	0	0	0
197	0	0	0	0	0
197.2	0	0	0	0	0
197.4	0	0	0	0	0
197.6	0	0	0	0	0
197.8	0	0	0	0	0
198	0	0	0	0	0
198.2	0	0	0	0	0
198.4	0	0	0	0	0
198.6	0	0	0	0	0
198.8	0	0	0	0	0
199	0	0	0	0	0
199.2	0	0	0	0	0
199.4	0	0	0	0	0
199.6	0	0	0	0	0
199.8	0	0	0	0	0
200	0	0	0	0	0
200.2	0	0	0	0	0
200.4	0	0	0	0	0
200.6	0	0	0	0	0
200.8	0	0	0	0	0
201	0	0	0	0	0
201.2	0	0	0	0	0
201.4	0	0	0	0	0
201.6	0	0	0	0	0
201.8	0	0	0	0	0
202	0	0	0	0	0
202.2	0	0	0	0	0
202.4	0	0	0	0	0
202.6	0	0	0	0	0
202.8	0	0	0	0	0
203	0	0	0	0	0
203.2	0	0	0	0	0
203.4	0	0	0	0	0
203.6	0	0	0	0	0
203.8	0	0	0	0	0
204	0	0	0	0	0
204.2	0	0	0	0	0
204.4	0	0	0	0	0
204.6	0	0	0	0	0
204.8	0	0	0	0	0
205	0	0	0	0	0
205.2	0	0	0	0	0
205.4	0	0	0	0	0
205.6	0	0	0	0	0
205.8	0	0	0	0	0
206	0	0	0	0	0
206.2	0	0	0	0	0
206.4	0	0	0	0	0
206.6	0	0	0	0	0
206.8	0	0	0	0	0
207	0	0	0	0	0
207.2	0	0	0	0	0
207.4	0	0	0	0	0
207.6	0	0	0	0	0
207.8	0	0	0	0	0
208	0	0	0	0	0
208.2	0	0	0	0	0
208.4	0	0	0	0	0
208.6	0	0	0	0	0
208.8	0	0	0	0	0
209	0	0	0	0	0
209.2	0	0	0	0	0
209.4	0	0	0	0	0
209.6	0	0	0	0	0
209.8	0	0	0	0	0
210	0	0	0	0	0
210.2	0	0	0	0	0
210.4	0	0	0	0	0
210.6	0	0	0	0	0
210.8	0	0	0	0	0
211	0	0	0	0	0
211.2	0	0	0	0	0
211.4	0	0	0	0	0
211.6	0	0	0	0	0
211.8	0	0	0	0	0
212	0	0	0	0	0
212.2	0	0	0	0	0
212.4	0	0	0	0	0
212.6	0	0	0	0	0
212.8	0	0	0	0	0
213	0	0	0	0	0
213.2	0	0	0	0	0
213.4	0	0	0	0	0
213.6	0	0	0	0	0
213.8	0	0	0	0	0
214	0	0	0	0	0
214.2	0	0	0	0	0
214.4	0	0	0	0	0
214.6	0	0	0	0	0
214.8	0	0	0	0	0
215	0	0	0	0	0
215.2	0	0	0	0	0
215.4	0	0	0	0	0
215.6	0	0	0	0	0
215.8	0	0	0	0	0
216	0	0	0	0	0
216.2	0	0	0	0	0
216.4	0	0	0	0	0
216.6	0	0	0	0	0
216.8	0	0	0	0	0
217	0	0	0	0	0
217.2	0	0	0	0	0
217.4	0	0	0	0	0
217.6	0	0	0	0	0
217.8	0	0	0	0	0
218	0	0	0	0	0
218.2	0	0	0	0	0
218.4	0	0	0	0	0
218.6	0	0	0	0	0
218.8	0	0	0	0	0
219	0	0	0	0	0
219.2	0	0	0	0	0
219.4	0	0	0	0	0
219.6	0	0	0	0	0
219.8	0	0	0	0	0
220	0	0	0	0	0
220.2	0	0	0	0	0
220.4	0	0	0	0	0
220.6	0	0	0	0	0
220.8	0	0	0	0	0
221	0	0	0	0	0
221.2	0	0	0	0	0
221.4	0	0	0	0	0
221.6	0	0	0	0	0
221.8	0	0	0	0	0
222	0	0	0	0	0
222.2	0	0	0	0	0
222.4	0	0	0	0	0
222.6	0	0	0	0	0
222.8	0	0	0	0	0
223	0	0	0	0	0
223.2	0	0	0	0	0
223.4	0	0	0	0	0
223.6	0	0	0	0	0
223.8	0	0	0	0	0
224	0	0	0	0	0
224.2	0	0	0	0	0
224.4	0	0	0	0	0
224.6	0	0	0	0	0
224.8	0	0	0	0	0
225	0	0	0	0	0
225.2	0	0	0	0	0
225.4	0	0	0	0	0
225.6	0	0	0	0	0
225.8	0	0	0	0	0
226	0	0	0	0	0
226.2	0	0	0	0	0
226.4	0	0	0	0	0
226.6	0	0	0	0	0
226.8	0	0	0	0	0
227	0	0	0	0	0
227.2	0	0	0	0	0
227.4	0	0	0	0	0
227.6	0	0	0	0	0
227.8	0	0	0	0	0
228	0	0	0	0	0
228.2	0	0	0	0	0
228.4	0	0	0	0	0
228.6	0	0	0	0	0
228.8	0	0	0	0	0
229	0	0	0	0	0
229.2	0	0	0	0	0
229.4	0	0	0	0	0
229.6	0	0	0	0	0
229.8	0	0	0	0	0
230	0	0	0	0	0
230.2	0	0	0	0	0
230.4	0	0	0	0	0
230.6	0	0	0	0	0
230.8	0	0	0	0	0
231	0	0	0	0	0
231.2	0	0	0	0	0
231.4	0	0	0	0	0
231.6	0	0	0	0	0
231.8	0	0	0	0	0
232	0	0	0	0	0
232.2	0	0	0	0	0
232.4	0	0	0	0	0
232.6	0	0	0	0	0
232.8	0	0	0	0	0
233	0	0	0	0	0
233.2	0	0	0	0	0
233.4	0	0	0	0	0
233.6	0	0	0	0	0
233.8	0	0	0	0	0
234	0	0	0	0	0
234.2	0	0	0	0	0
234.4	0	0	0	0	0
234.6	0	0	0	0	0
234.8	0	0	0	0	0
235	0	0	0	0	0
235.2	0	0	0	0	0
235.4	0	0	0	0	0
235.6	0	0	0	0	0
235.8	0	0	0	0	0
236	0	0	0	0	0
236.2	0	0	0	0	0
236.4	0	0	0	0	0
236.6	0	0	0	0	0
236.8	0	0	0	0	0
237	0	0	0	0	0
237.2	0	0	0	0	0
237.4	0	0	0	0	0
237.6	0	0	0	0	0
237.8	0	0	0	0	0
238	0	0	0	0	0
238.2	0	0	0	0	0
238.4	0	0	0	0	0
238.6	0	0	0	0	0
238.8	0	0	0	0	0
239	0	0	0	0	0
239.2	0	0	0	0	0
239.4	0	0	0	0	0
239.6	0	0	0	0	0
	-99999	-99999	-99999	-99999	0
