# Supplementary material for: Structure-guided screening identifies Tucatinib as dual inhibitor for MCT1/2
Source: EMBO Rep. 2025 Dec 11;27(3):677–703. doi: 10.1038/s44319-025-00661-9 (PMC12894981; doi:10.1038/s44319-025-00661-9)
Supplement: Supplementary file 10 — Figure EV3 Source Data [file 44319_2025_661_MOESM10_ESM.zip › Figure EV3/Figure EV3D.xlsx]

## Sheet: Sheet1
X(time)	Y(response)
time	0.39 μM	0.78 μM	1.56 μM	3.13 μM	6.25 μM
0	0	0	0	0	0
0.2	0.00046115	0.00091838	0.00182124	0.00358147	0.00693746
0.4	0.00085611	0.00169811	0.00334074	0.00646696	0.0121484
0.6	0.00119438	0.00236011	0.00460849	0.00879173	0.0160624
0.8	0.0014841	0.00292217	0.0056662	0.0106647	0.0190024
1	0.00173224	0.00339937	0.00654867	0.0121738	0.0212106
1.2	0.00194476	0.00380453	0.00728493	0.0133895	0.0228693
1.4	0.00212678	0.00414852	0.00789921	0.0143691	0.0241152
1.6	0.00228267	0.00444057	0.00841171	0.0151582	0.025051
1.8	0.00241619	0.00468853	0.00883931	0.0157941	0.025754
2	0.00253055	0.00489906	0.00919606	0.0163063	0.0262819
2.2	0.00262849	0.0050778	0.0094937	0.016719	0.0266785
2.4	0.00271238	0.00522955	0.00974203	0.0170515	0.0269764
2.6	0.00278423	0.00535839	0.00994922	0.0173194	0.0272002
2.8	0.00284576	0.00546779	0.0101221	0.0175353	0.0273682
3	0.00289846	0.00556066	0.0102663	0.0177092	0.0274945
3.2	0.0029436	0.00563952	0.0103866	0.0178493	0.0275893
3.4	0.00298226	0.00570646	0.010487	0.0179621	0.0276605
3.6	0.00301537	0.00576331	0.0105708	0.0180531	0.027714
3.8	0.00304373	0.00581157	0.0106407	0.0181263	0.0277542
4	0.00306802	0.00585254	0.010699	0.0181854	0.0277844
4.2	0.00308882	0.00588733	0.0107476	0.0182329	0.027807
4.4	0.00310664	0.00591686	0.0107882	0.0182713	0.0278241
4.6	0.0031219	0.00594194	0.010822	0.0183021	0.0278368
4.8	0.00313497	0.00596323	0.0108503	0.018327	0.0278465
5	0.00314616	0.00598131	0.0108739	0.018347	0.0278537
5.2	0.00315575	0.00599665	0.0108935	0.0183632	0.0278591
5.4	0.00316396	0.00600968	0.0109099	0.0183762	0.0278632
5.6	0.00317099	0.00602074	0.0109236	0.0183867	0.0278662
5.8	0.00317701	0.00603014	0.010935	0.0183951	0.0278685
6	0.00318217	0.00603811	0.0109446	0.0184019	0.0278702
6.2	0.00318659	0.00604488	0.0109525	0.0184074	0.0278715
6.4	0.00319037	0.00605063	0.0109592	0.0184118	0.0278725
6.6	0.00319361	0.00605551	0.0109647	0.0184154	0.0278732
6.8	0.00319639	0.00605966	0.0109693	0.0184182	0.0278738
7	0.00319877	0.00606317	0.0109732	0.0184206	0.0278742
7.2	0.0032008	0.00606616	0.0109764	0.0184224	0.0278745
7.4	0.00320255	0.0060687	0.0109791	0.0184239	0.0278748
7.6	0.00320404	0.00607085	0.0109813	0.0184251	0.0278749
7.8	0.00320532	0.00607268	0.0109832	0.0184261	0.0278751
8	0.00320642	0.00607423	0.0109847	0.0184269	0.0278752
8.2	0.00320735	0.00607555	0.010986	0.0184275	0.0278752
8.4	0.00320816	0.00607667	0.0109871	0.018428	0.0278753
8.6	0.00320885	0.00607762	0.010988	0.0184284	0.0278753
8.8	0.00320944	0.00607842	0.0109888	0.0184288	0.0278754
9	0.00320994	0.00607911	0.0109894	0.018429	0.0278754
9.2	0.00321037	0.00607969	0.0109899	0.0184292	0.0278754
9.4	0.00321074	0.00608018	0.0109904	0.0184294	0.0278754
9.6	0.00321106	0.0060806	0.0109907	0.0184295	0.0278754
9.8	0.00321133	0.00608096	0.010991	0.0184297	0.0278754
10	0.00321157	0.00608126	0.0109913	0.0184298	0.0278754
10.2	0.00321177	0.00608152	0.0109915	0.0184298	0.0278754
10.4	0.00321194	0.00608173	0.0109917	0.0184299	0.0278754
10.6	0.00321208	0.00608192	0.0109918	0.0184299	0.0278754
10.8	0.00321221	0.00608207	0.0109919	0.01843	0.0278754
11	0.00321231	0.00608221	0.010992	0.01843	0.0278754
11.2	0.00321241	0.00608232	0.0109921	0.01843	0.0278754
11.4	0.00321249	0.00608242	0.0109922	0.01843	0.0278755
11.6	0.00321255	0.0060825	0.0109923	0.01843	0.0278755
11.8	0.00321261	0.00608257	0.0109923	0.0184301	0.0278755
12	0.00321266	0.00608263	0.0109924	0.0184301	0.0278755
12.2	0.0032127	0.00608268	0.0109924	0.0184301	0.0278755
12.4	0.00321274	0.00608272	0.0109924	0.0184301	0.0278755
12.6	0.00321277	0.00608276	0.0109924	0.0184301	0.0278755
12.8	0.0032128	0.00608279	0.0109925	0.0184301	0.0278755
13	0.00321282	0.00608281	0.0109925	0.0184301	0.0278755
13.2	0.00321284	0.00608283	0.0109925	0.0184301	0.0278755
13.4	0.00321285	0.00608285	0.0109925	0.0184301	0.0278755
13.6	0.00321287	0.00608287	0.0109925	0.0184301	0.0278755
13.8	0.00321288	0.00608288	0.0109925	0.0184301	0.0278755
14	0.00321289	0.00608289	0.0109925	0.0184301	0.0278755
14.2	0.0032129	0.0060829	0.0109925	0.0184301	0.0278755
14.4	0.00321291	0.00608291	0.0109925	0.0184301	0.0278755
14.6	0.00321292	0.00608292	0.0109926	0.0184301	0.0278755
14.8	0.00321292	0.00608292	0.0109926	0.0184301	0.0278755
15	0.00321293	0.00608293	0.0109926	0.0184301	0.0278755
15.2	0.00321293	0.00608293	0.0109926	0.0184301	0.0278755
15.4	0.00321293	0.00608294	0.0109926	0.0184301	0.0278755
15.6	0.00321294	0.00608294	0.0109926	0.0184301	0.0278755
15.8	0.00321294	0.00608294	0.0109926	0.0184301	0.0278755
16	0.00321294	0.00608294	0.0109926	0.0184301	0.0278755
16.2	0.00321294	0.00608295	0.0109926	0.0184301	0.0278755
16.4	0.00321294	0.00608295	0.0109926	0.0184301	0.0278755
16.6	0.00321295	0.00608295	0.0109926	0.0184301	0.0278755
16.8	0.00321295	0.00608295	0.0109926	0.0184301	0.0278755
17	0.00321295	0.00608295	0.0109926	0.0184301	0.0278755
17.2	0.00321295	0.00608295	0.0109926	0.0184301	0.0278755
17.4	0.00321295	0.00608295	0.0109926	0.0184301	0.0278755
17.6	0.00321295	0.00608295	0.0109926	0.0184301	0.0278755
17.8	0.00321295	0.00608295	0.0109926	0.0184301	0.0278755
18	0.00321295	0.00608295	0.0109926	0.0184301	0.0278755
18.2	0.00321295	0.00608296	0.0109926	0.0184301	0.0278755
18.4	0.00321295	0.00608296	0.0109926	0.0184301	0.0278755
18.6	0.00321295	0.00608296	0.0109926	0.0184301	0.0278755
18.8	0.00321295	0.00608296	0.0109926	0.0184301	0.0278755
19	0.00321295	0.00608296	0.0109926	0.0184301	0.0278755
19.2	0.00321295	0.00608296	0.0109926	0.0184301	0.0278755
19.4	0.00321295	0.00608296	0.0109926	0.0184301	0.0278755
19.6	0.00321295	0.00608296	0.0109926	0.0184301	0.0278755
19.8	0.00321295	0.00608296	0.0109926	0.0184301	0.0278755
20	0.00321295	0.00608296	0.0109926	0.0184301	0.0278755
20.2	0.00321295	0.00608296	0.0109926	0.0184301	0.0278755
20.4	0.00321295	0.00608296	0.0109926	0.0184301	0.0278755
20.6	0.00321295	0.00608296	0.0109926	0.0184301	0.0278755
20.8	0.00321295	0.00608296	0.0109926	0.0184301	0.0278755
21	0.00321295	0.00608296	0.0109926	0.0184301	0.0278755
21.2	0.00321295	0.00608296	0.0109926	0.0184301	0.0278755
21.4	0.00321295	0.00608296	0.0109926	0.0184301	0.0278755
21.6	0.00321295	0.00608296	0.0109926	0.0184301	0.0278755
21.8	0.00321295	0.00608296	0.0109926	0.0184301	0.0278755
22	0.00321295	0.00608296	0.0109926	0.0184301	0.0278755
22.2	0.00321295	0.00608296	0.0109926	0.0184301	0.0278755
22.4	0.00321295	0.00608296	0.0109926	0.0184301	0.0278755
22.6	0.00321295	0.00608296	0.0109926	0.0184301	0.0278755
22.8	0.00321295	0.00608296	0.0109926	0.0184301	0.0278755
23	0.00321295	0.00608296	0.0109926	0.0184301	0.0278755
23.2	0.00321295	0.00608296	0.0109926	0.0184301	0.0278755
23.4	0.00321295	0.00608296	0.0109926	0.0184301	0.0278755
23.6	0.00321295	0.00608296	0.0109926	0.0184301	0.0278755
23.8	0.00321295	0.00608296	0.0109926	0.0184301	0.0278755
24	0.00321295	0.00608296	0.0109926	0.0184301	0.0278755
24.2	0.00321295	0.00608296	0.0109926	0.0184301	0.0278755
24.4	0.00321295	0.00608296	0.0109926	0.0184301	0.0278755
24.6	0.00321295	0.00608296	0.0109926	0.0184301	0.0278755
24.8	0.00321295	0.00608296	0.0109926	0.0184301	0.0278755
25	0.00321295	0.00608296	0.0109926	0.0184301	0.0278755
25.2	0.00321295	0.00608296	0.0109926	0.0184301	0.0278755
25.4	0.00321295	0.00608296	0.0109926	0.0184301	0.0278755
25.6	0.00321295	0.00608296	0.0109926	0.0184301	0.0278755
25.8	0.00321295	0.00608296	0.0109926	0.0184301	0.0278755
26	0.00321295	0.00608296	0.0109926	0.0184301	0.0278755
26.2	0.00321295	0.00608296	0.0109926	0.0184301	0.0278755
26.4	0.00321295	0.00608296	0.0109926	0.0184301	0.0278755
26.6	0.00321295	0.00608296	0.0109926	0.0184301	0.0278755
26.8	0.00321295	0.00608296	0.0109926	0.0184301	0.0278755
27	0.00321295	0.00608296	0.0109926	0.0184301	0.0278755
27.2	0.00321295	0.00608296	0.0109926	0.0184301	0.0278755
27.4	0.00321295	0.00608296	0.0109926	0.0184301	0.0278755
27.6	0.00321295	0.00608296	0.0109926	0.0184301	0.0278755
27.8	0.00321295	0.00608296	0.0109926	0.0184301	0.0278755
28	0.00321295	0.00608296	0.0109926	0.0184301	0.0278755
28.2	0.00321295	0.00608296	0.0109926	0.0184301	0.0278755
28.4	0.00321295	0.00608296	0.0109926	0.0184301	0.0278755
28.6	0.00321295	0.00608296	0.0109926	0.0184301	0.0278755
28.8	0.00321295	0.00608296	0.0109926	0.0184301	0.0278755
29	0.00321295	0.00608296	0.0109926	0.0184301	0.0278755
29.2	0.00321295	0.00608296	0.0109926	0.0184301	0.0278755
29.4	0.00321295	0.00608296	0.0109926	0.0184301	0.0278755
29.6	0.00321295	0.00608296	0.0109926	0.0184301	0.0278755
29.8	0.00321295	0.00608296	0.0109926	0.0184301	0.0278755
30	0.00321295	0.00608296	0.0109926	0.0184301	0.0278755
30.2	0.00321295	0.00608296	0.0109926	0.0184301	0.0278755
30.4	0.00321295	0.00608296	0.0109926	0.0184301	0.0278755
30.6	0.00321295	0.00608296	0.0109926	0.0184301	0.0278755
30.8	0.00321295	0.00608296	0.0109926	0.0184301	0.0278755
31	0.00321295	0.00608296	0.0109926	0.0184301	0.0278755
31.2	0.00321295	0.00608296	0.0109926	0.0184301	0.0278755
31.4	0.00321295	0.00608296	0.0109926	0.0184301	0.0278755
31.6	0.00321295	0.00608296	0.0109926	0.0184301	0.0278755
31.8	0.00321295	0.00608296	0.0109926	0.0184301	0.0278755
32	0.00321295	0.00608296	0.0109926	0.0184301	0.0278755
32.2	0.00321295	0.00608296	0.0109926	0.0184301	0.0278755
32.4	0.00321295	0.00608296	0.0109926	0.0184301	0.0278755
32.6	0.00321295	0.00608296	0.0109926	0.0184301	0.0278755
32.8	0.00321295	0.00608296	0.0109926	0.0184301	0.0278755
33	0.00321295	0.00608296	0.0109926	0.0184301	0.0278755
33.2	0.00321295	0.00608296	0.0109926	0.0184301	0.0278755
33.4	0.00321295	0.00608296	0.0109926	0.0184301	0.0278755
33.6	0.00321295	0.00608296	0.0109926	0.0184301	0.0278755
33.8	0.00321295	0.00608296	0.0109926	0.0184301	0.0278755
34	0.00321295	0.00608296	0.0109926	0.0184301	0.0278755
34.2	0.00321295	0.00608296	0.0109926	0.0184301	0.0278755
34.4	0.00321295	0.00608296	0.0109926	0.0184301	0.0278755
34.6	0.00321295	0.00608296	0.0109926	0.0184301	0.0278755
34.8	0.00321295	0.00608296	0.0109926	0.0184301	0.0278755
35	0.00321295	0.00608296	0.0109926	0.0184301	0.0278755
35.2	0.00321295	0.00608296	0.0109926	0.0184301	0.0278755
35.4	0.00321295	0.00608296	0.0109926	0.0184301	0.0278755
35.6	0.00321295	0.00608296	0.0109926	0.0184301	0.0278755
35.8	0.00321295	0.00608296	0.0109926	0.0184301	0.0278755
36	0.00321295	0.00608296	0.0109926	0.0184301	0.0278755
36.2	0.00321295	0.00608296	0.0109926	0.0184301	0.0278755
36.4	0.00321295	0.00608296	0.0109926	0.0184301	0.0278755
36.6	0.00321295	0.00608296	0.0109926	0.0184301	0.0278755
36.8	0.00321295	0.00608296	0.0109926	0.0184301	0.0278755
37	0.00321295	0.00608296	0.0109926	0.0184301	0.0278755
37.2	0.00321295	0.00608296	0.0109926	0.0184301	0.0278755
37.4	0.00321295	0.00608296	0.0109926	0.0184301	0.0278755
37.6	0.00321295	0.00608296	0.0109926	0.0184301	0.0278755
37.8	0.00321295	0.00608296	0.0109926	0.0184301	0.0278755
38	0.00321295	0.00608296	0.0109926	0.0184301	0.0278755
38.2	0.00321295	0.00608296	0.0109926	0.0184301	0.0278755
38.4	0.00321295	0.00608296	0.0109926	0.0184301	0.0278755
38.6	0.00321295	0.00608296	0.0109926	0.0184301	0.0278755
38.8	0.00321295	0.00608296	0.0109926	0.0184301	0.0278755
39	0.00321295	0.00608296	0.0109926	0.0184301	0.0278755
39.2	0.00321295	0.00608296	0.0109926	0.0184301	0.0278755
39.4	0.00321295	0.00608296	0.0109926	0.0184301	0.0278755
39.6	0.00321295	0.00608296	0.0109926	0.0184301	0.0278755
39.8	0.00321295	0.00608296	0.0109926	0.0184301	0.0278755
40	0.00321295	0.00608296	0.0109926	0.0184301	0.0278755
40.2	0.00321295	0.00608296	0.0109926	0.0184301	0.0278755
40.4	0.00321295	0.00608296	0.0109926	0.0184301	0.0278755
40.6	0.00321295	0.00608296	0.0109926	0.0184301	0.0278755
40.8	0.00321295	0.00608296	0.0109926	0.0184301	0.0278755
41	0.00321295	0.00608296	0.0109926	0.0184301	0.0278755
41.2	0.00321295	0.00608296	0.0109926	0.0184301	0.0278755
41.4	0.00321295	0.00608296	0.0109926	0.0184301	0.0278755
41.6	0.00321295	0.00608296	0.0109926	0.0184301	0.0278755
41.8	0.00321295	0.00608296	0.0109926	0.0184301	0.0278755
42	0.00321295	0.00608296	0.0109926	0.0184301	0.0278755
42.2	0.00321295	0.00608296	0.0109926	0.0184301	0.0278755
42.4	0.00321295	0.00608296	0.0109926	0.0184301	0.0278755
42.6	0.00321295	0.00608296	0.0109926	0.0184301	0.0278755
42.8	0.00321295	0.00608296	0.0109926	0.0184301	0.0278755
43	0.00321295	0.00608296	0.0109926	0.0184301	0.0278755
43.2	0.00321295	0.00608296	0.0109926	0.0184301	0.0278755
43.4	0.00321295	0.00608296	0.0109926	0.0184301	0.0278755
43.6	0.00321295	0.00608296	0.0109926	0.0184301	0.0278755
43.8	0.00321295	0.00608296	0.0109926	0.0184301	0.0278755
44	0.00321295	0.00608296	0.0109926	0.0184301	0.0278755
44.2	0.00321295	0.00608296	0.0109926	0.0184301	0.0278755
44.4	0.00321295	0.00608296	0.0109926	0.0184301	0.0278755
44.6	0.00321295	0.00608296	0.0109926	0.0184301	0.0278755
44.8	0.00321295	0.00608296	0.0109926	0.0184301	0.0278755
45	0.00321295	0.00608296	0.0109926	0.0184301	0.0278755
45.2	0.00321295	0.00608296	0.0109926	0.0184301	0.0278755
45.4	0.00321295	0.00608296	0.0109926	0.0184301	0.0278755
45.6	0.00321295	0.00608296	0.0109926	0.0184301	0.0278755
45.8	0.00321295	0.00608296	0.0109926	0.0184301	0.0278755
46	0.00321295	0.00608296	0.0109926	0.0184301	0.0278755
46.2	0.00321295	0.00608296	0.0109926	0.0184301	0.0278755
46.4	0.00321295	0.00608296	0.0109926	0.0184301	0.0278755
46.6	0.00321295	0.00608296	0.0109926	0.0184301	0.0278755
46.8	0.00321295	0.00608296	0.0109926	0.0184301	0.0278755
47	0.00321295	0.00608296	0.0109926	0.0184301	0.0278755
47.2	0.00321295	0.00608296	0.0109926	0.0184301	0.0278755
47.4	0.00321295	0.00608296	0.0109926	0.0184301	0.0278755
47.6	0.00321295	0.00608296	0.0109926	0.0184301	0.0278755
47.8	0.00321295	0.00608296	0.0109926	0.0184301	0.0278755
48	0.00321295	0.00608296	0.0109926	0.0184301	0.0278755
48.2	0.00321295	0.00608296	0.0109926	0.0184301	0.0278755
48.4	0.00321295	0.00608296	0.0109926	0.0184301	0.0278755
48.6	0.00321295	0.00608296	0.0109926	0.0184301	0.0278755
48.8	0.00321295	0.00608296	0.0109926	0.0184301	0.0278755
49	0.00321295	0.00608296	0.0109926	0.0184301	0.0278755
49.2	0.00321295	0.00608296	0.0109926	0.0184301	0.0278755
49.4	0.00321295	0.00608296	0.0109926	0.0184301	0.0278755
49.6	0.00321295	0.00608296	0.0109926	0.0184301	0.0278755
49.8	0.00321295	0.00608296	0.0109926	0.0184301	0.0278755
50	0.00321295	0.00608296	0.0109926	0.0184301	0.0278755
50.2	0.00321295	0.00608296	0.0109926	0.0184301	0.0278755
50.4	0.00321295	0.00608296	0.0109926	0.0184301	0.0278755
50.6	0.00321295	0.00608296	0.0109926	0.0184301	0.0278755
50.8	0.00321295	0.00608296	0.0109926	0.0184301	0.0278755
51	0.00321295	0.00608296	0.0109926	0.0184301	0.0278755
51.2	0.00321295	0.00608296	0.0109926	0.0184301	0.0278755
51.4	0.00321295	0.00608296	0.0109926	0.0184301	0.0278755
51.6	0.00321295	0.00608296	0.0109926	0.0184301	0.0278755
51.8	0.00321295	0.00608296	0.0109926	0.0184301	0.0278755
52	0.00321295	0.00608296	0.0109926	0.0184301	0.0278755
52.2	0.00321295	0.00608296	0.0109926	0.0184301	0.0278755
52.4	0.00321295	0.00608296	0.0109926	0.0184301	0.0278755
52.6	0.00321295	0.00608296	0.0109926	0.0184301	0.0278755
52.8	0.00321295	0.00608296	0.0109926	0.0184301	0.0278755
53	0.00321295	0.00608296	0.0109926	0.0184301	0.0278755
53.2	0.00321295	0.00608296	0.0109926	0.0184301	0.0278755
53.4	0.00321295	0.00608296	0.0109926	0.0184301	0.0278755
53.6	0.00321295	0.00608296	0.0109926	0.0184301	0.0278755
53.8	0.00321295	0.00608296	0.0109926	0.0184301	0.0278755
54	0.00321295	0.00608296	0.0109926	0.0184301	0.0278755
54.2	0.00321295	0.00608296	0.0109926	0.0184301	0.0278755
54.4	0.00321295	0.00608296	0.0109926	0.0184301	0.0278755
54.6	0.00321295	0.00608296	0.0109926	0.0184301	0.0278755
54.8	0.00321295	0.00608296	0.0109926	0.0184301	0.0278755
55	0.00321295	0.00608296	0.0109926	0.0184301	0.0278755
55.2	0.00321295	0.00608296	0.0109926	0.0184301	0.0278755
55.4	0.00321295	0.00608296	0.0109926	0.0184301	0.0278755
55.6	0.00321295	0.00608296	0.0109926	0.0184301	0.0278755
55.8	0.00321295	0.00608296	0.0109926	0.0184301	0.0278755
56	0.00321295	0.00608296	0.0109926	0.0184301	0.0278755
56.2	0.00321295	0.00608296	0.0109926	0.0184301	0.0278755
56.4	0.00321295	0.00608296	0.0109926	0.0184301	0.0278755
56.6	0.00321295	0.00608296	0.0109926	0.0184301	0.0278755
56.8	0.00321295	0.00608296	0.0109926	0.0184301	0.0278755
57	0.00321295	0.00608296	0.0109926	0.0184301	0.0278755
57.2	0.00321295	0.00608296	0.0109926	0.0184301	0.0278755
57.4	0.00321295	0.00608296	0.0109926	0.0184301	0.0278755
57.6	0.00321295	0.00608296	0.0109926	0.0184301	0.0278755
57.8	0.00321295	0.00608296	0.0109926	0.0184301	0.0278755
58	0.00321295	0.00608296	0.0109926	0.0184301	0.0278755
58.2	0.00321295	0.00608296	0.0109926	0.0184301	0.0278755
58.4	0.00321295	0.00608296	0.0109926	0.0184301	0.0278755
58.6	0.00321295	0.00608296	0.0109926	0.0184301	0.0278755
58.8	0.00321295	0.00608296	0.0109926	0.0184301	0.0278755
59	0.00321295	0.00608296	0.0109926	0.0184301	0.0278755
59.2	0.00321295	0.00608296	0.0109926	0.0184301	0.0278755
59.4	0.00321295	0.00608296	0.0109926	0.0184301	0.0278755
59.6	0.00321295	0.00608296	0.0109926	0.0184301	0.0278755
59.8	0.00321295	0.00608296	0.0109926	0.0184301	0.0278755
60	0.00321295	0.00608296	0.0109926	0.0184301	0.0278755
60.2	0.00321295	0.00608296	0.0109926	0.0184301	0.0278755
60.4	0.00321295	0.00608296	0.0109926	0.0184301	0.0278755
60.6	0.00321295	0.00608296	0.0109926	0.0184301	0.0278755
60.8	0.00321295	0.00608296	0.0109926	0.0184301	0.0278755
61	0.00321295	0.00608296	0.0109926	0.0184301	0.0278755
61.2	0.00321295	0.00608296	0.0109926	0.0184301	0.0278755
61.4	0.00321295	0.00608296	0.0109926	0.0184301	0.0278755
61.6	0.00321295	0.00608296	0.0109926	0.0184301	0.0278755
61.8	0.00321295	0.00608296	0.0109926	0.0184301	0.0278755
62	0.00321295	0.00608296	0.0109926	0.0184301	0.0278755
62.2	0.00321295	0.00608296	0.0109926	0.0184301	0.0278755
62.4	0.00321295	0.00608296	0.0109926	0.0184301	0.0278755
62.6	0.00321295	0.00608296	0.0109926	0.0184301	0.0278755
62.8	0.00321295	0.00608296	0.0109926	0.0184301	0.0278755
63	0.00321295	0.00608296	0.0109926	0.0184301	0.0278755
63.2	0.00321295	0.00608296	0.0109926	0.0184301	0.0278755
63.4	0.00321295	0.00608296	0.0109926	0.0184301	0.0278755
63.6	0.00321295	0.00608296	0.0109926	0.0184301	0.0278755
63.8	0.00321295	0.00608296	0.0109926	0.0184301	0.0278755
64	0.00321295	0.00608296	0.0109926	0.0184301	0.0278755
64.2	0.00321295	0.00608296	0.0109926	0.0184301	0.0278755
64.4	0.00321295	0.00608296	0.0109926	0.0184301	0.0278755
64.6	0.00321295	0.00608296	0.0109926	0.0184301	0.0278755
64.8	0.00321295	0.00608296	0.0109926	0.0184301	0.0278755
65	0.00321295	0.00608296	0.0109926	0.0184301	0.0278755
65.2	0.00321295	0.00608296	0.0109926	0.0184301	0.0278755
65.4	0.00321295	0.00608296	0.0109926	0.0184301	0.0278755
65.6	0.00321295	0.00608296	0.0109926	0.0184301	0.0278755
65.8	0.00321295	0.00608296	0.0109926	0.0184301	0.0278755
66	0.00321295	0.00608296	0.0109926	0.0184301	0.0278755
66.2	0.00321295	0.00608296	0.0109926	0.0184301	0.0278755
66.4	0.00321295	0.00608296	0.0109926	0.0184301	0.0278755
66.6	0.00321295	0.00608296	0.0109926	0.0184301	0.0278755
66.8	0.00321295	0.00608296	0.0109926	0.0184301	0.0278755
67	0.00321295	0.00608296	0.0109926	0.0184301	0.0278755
67.2	0.00321295	0.00608296	0.0109926	0.0184301	0.0278755
67.4	0.00321295	0.00608296	0.0109926	0.0184301	0.0278755
67.6	0.00321295	0.00608296	0.0109926	0.0184301	0.0278755
67.8	0.00321295	0.00608296	0.0109926	0.0184301	0.0278755
68	0.00321295	0.00608296	0.0109926	0.0184301	0.0278755
68.2	0.00321295	0.00608296	0.0109926	0.0184301	0.0278755
68.4	0.00321295	0.00608296	0.0109926	0.0184301	0.0278755
68.6	0.00321295	0.00608296	0.0109926	0.0184301	0.0278755
68.8	0.00321295	0.00608296	0.0109926	0.0184301	0.0278755
69	0.00321295	0.00608296	0.0109926	0.0184301	0.0278755
69.2	0.00321295	0.00608296	0.0109926	0.0184301	0.0278755
69.4	0.00321295	0.00608296	0.0109926	0.0184301	0.0278755
69.6	0.00321295	0.00608296	0.0109926	0.0184301	0.0278755
69.8	0.00321295	0.00608296	0.0109926	0.0184301	0.0278755
70	0.00321295	0.00608296	0.0109926	0.0184301	0.0278755
70.2	0.00321295	0.00608296	0.0109926	0.0184301	0.0278755
70.4	0.00321295	0.00608296	0.0109926	0.0184301	0.0278755
70.6	0.00321295	0.00608296	0.0109926	0.0184301	0.0278755
70.8	0.00321295	0.00608296	0.0109926	0.0184301	0.0278755
71	0.00321295	0.00608296	0.0109926	0.0184301	0.0278755
71.2	0.00321295	0.00608296	0.0109926	0.0184301	0.0278755
71.4	0.00321295	0.00608296	0.0109926	0.0184301	0.0278755
71.6	0.00321295	0.00608296	0.0109926	0.0184301	0.0278755
71.8	0.00321295	0.00608296	0.0109926	0.0184301	0.0278755
72	0.00321295	0.00608296	0.0109926	0.0184301	0.0278755
72.2	0.00321295	0.00608296	0.0109926	0.0184301	0.0278755
72.4	0.00321295	0.00608296	0.0109926	0.0184301	0.0278755
72.6	0.00321295	0.00608296	0.0109926	0.0184301	0.0278755
72.8	0.00321295	0.00608296	0.0109926	0.0184301	0.0278755
73	0.00321295	0.00608296	0.0109926	0.0184301	0.0278755
73.2	0.00321295	0.00608296	0.0109926	0.0184301	0.0278755
73.4	0.00321295	0.00608296	0.0109926	0.0184301	0.0278755
73.6	0.00321295	0.00608296	0.0109926	0.0184301	0.0278755
73.8	0.00321295	0.00608296	0.0109926	0.0184301	0.0278755
74	0.00321295	0.00608296	0.0109926	0.0184301	0.0278755
74.2	0.00321295	0.00608296	0.0109926	0.0184301	0.0278755
74.4	0.00321295	0.00608296	0.0109926	0.0184301	0.0278755
74.6	0.00321295	0.00608296	0.0109926	0.0184301	0.0278755
74.8	0.00321295	0.00608296	0.0109926	0.0184301	0.0278755
75	0.00321295	0.00608296	0.0109926	0.0184301	0.0278755
75.2	0.00321295	0.00608296	0.0109926	0.0184301	0.0278755
75.4	0.00321295	0.00608296	0.0109926	0.0184301	0.0278755
75.6	0.00321295	0.00608296	0.0109926	0.0184301	0.0278755
75.8	0.00321295	0.00608296	0.0109926	0.0184301	0.0278755
76	0.00321295	0.00608296	0.0109926	0.0184301	0.0278755
76.2	0.00321295	0.00608296	0.0109926	0.0184301	0.0278755
76.4	0.00321295	0.00608296	0.0109926	0.0184301	0.0278755
76.6	0.00321295	0.00608296	0.0109926	0.0184301	0.0278755
76.8	0.00321295	0.00608296	0.0109926	0.0184301	0.0278755
77	0.00321295	0.00608296	0.0109926	0.0184301	0.0278755
77.2	0.00321295	0.00608296	0.0109926	0.0184301	0.0278755
77.4	0.00321295	0.00608296	0.0109926	0.0184301	0.0278755
77.6	0.00321295	0.00608296	0.0109926	0.0184301	0.0278755
77.8	0.00321295	0.00608296	0.0109926	0.0184301	0.0278755
78	0.00321295	0.00608296	0.0109926	0.0184301	0.0278755
78.2	0.00321295	0.00608296	0.0109926	0.0184301	0.0278755
78.4	0.00321295	0.00608296	0.0109926	0.0184301	0.0278755
78.6	0.00321295	0.00608296	0.0109926	0.0184301	0.0278755
78.8	0.00321295	0.00608296	0.0109926	0.0184301	0.0278755
79	0.00321295	0.00608296	0.0109926	0.0184301	0.0278755
79.2	0.00321295	0.00608296	0.0109926	0.0184301	0.0278755
79.4	0.00321295	0.00608296	0.0109926	0.0184301	0.0278755
79.6	0.00321295	0.00608296	0.0109926	0.0184301	0.0278755
79.8	0.00321295	0.00608296	0.0109926	0.0184301	0.0278755
80	0.00321295	0.00608296	0.0109926	0.0184301	0.0278755
80.2	0.00321295	0.00608296	0.0109926	0.0184301	0.0278755
80.4	0.00321295	0.00608296	0.0109926	0.0184301	0.0278755
80.6	0.00321295	0.00608296	0.0109926	0.0184301	0.0278755
80.8	0.00321295	0.00608296	0.0109926	0.0184301	0.0278755
81	0.00321295	0.00608296	0.0109926	0.0184301	0.0278755
81.2	0.00321295	0.00608296	0.0109926	0.0184301	0.0278755
81.4	0.00321295	0.00608296	0.0109926	0.0184301	0.0278755
81.6	0.00321295	0.00608296	0.0109926	0.0184301	0.0278755
81.8	0.00321295	0.00608296	0.0109926	0.0184301	0.0278755
82	0.00321295	0.00608296	0.0109926	0.0184301	0.0278755
82.2	0.00321295	0.00608296	0.0109926	0.0184301	0.0278755
82.4	0.00321295	0.00608296	0.0109926	0.0184301	0.0278755
82.6	0.00321295	0.00608296	0.0109926	0.0184301	0.0278755
82.8	0.00321295	0.00608296	0.0109926	0.0184301	0.0278755
83	0.00321295	0.00608296	0.0109926	0.0184301	0.0278755
83.2	0.00321295	0.00608296	0.0109926	0.0184301	0.0278755
83.4	0.00321295	0.00608296	0.0109926	0.0184301	0.0278755
83.6	0.00321295	0.00608296	0.0109926	0.0184301	0.0278755
83.8	0.00321295	0.00608296	0.0109926	0.0184301	0.0278755
84	0.00321295	0.00608296	0.0109926	0.0184301	0.0278755
84.2	0.00321295	0.00608296	0.0109926	0.0184301	0.0278755
84.4	0.00321295	0.00608296	0.0109926	0.0184301	0.0278755
84.6	0.00321295	0.00608296	0.0109926	0.0184301	0.0278755
84.8	0.00321295	0.00608296	0.0109926	0.0184301	0.0278755
85	0.00321295	0.00608296	0.0109926	0.0184301	0.0278755
85.2	0.00321295	0.00608296	0.0109926	0.0184301	0.0278755
85.4	0.00321295	0.00608296	0.0109926	0.0184301	0.0278755
85.6	0.00321295	0.00608296	0.0109926	0.0184301	0.0278755
85.8	0.00321295	0.00608296	0.0109926	0.0184301	0.0278755
86	0.00321295	0.00608296	0.0109926	0.0184301	0.0278755
86.2	0.00321295	0.00608296	0.0109926	0.0184301	0.0278755
86.4	0.00321295	0.00608296	0.0109926	0.0184301	0.0278755
86.6	0.00321295	0.00608296	0.0109926	0.0184301	0.0278755
86.8	0.00321295	0.00608296	0.0109926	0.0184301	0.0278755
87	0.00321295	0.00608296	0.0109926	0.0184301	0.0278755
87.2	0.00321295	0.00608296	0.0109926	0.0184301	0.0278755
87.4	0.00321295	0.00608296	0.0109926	0.0184301	0.0278755
87.6	0.00321295	0.00608296	0.0109926	0.0184301	0.0278755
87.8	0.00321295	0.00608296	0.0109926	0.0184301	0.0278755
88	0.00321295	0.00608296	0.0109926	0.0184301	0.0278755
88.2	0.00321295	0.00608296	0.0109926	0.0184301	0.0278755
88.4	0.00321295	0.00608296	0.0109926	0.0184301	0.0278755
88.6	0.00321295	0.00608296	0.0109926	0.0184301	0.0278755
88.8	0.00321295	0.00608296	0.0109926	0.0184301	0.0278755
89	0.00321295	0.00608296	0.0109926	0.0184301	0.0278755
89.2	0.00321295	0.00608296	0.0109926	0.0184301	0.0278755
89.4	0.00321295	0.00608296	0.0109926	0.0184301	0.0278755
89.6	0.00321295	0.00608296	0.0109926	0.0184301	0.0278755
89.8	0.00321295	0.00608296	0.0109926	0.0184301	0.0278755
90	0.00321295	0.00608296	0.0109926	0.0184301	0.0278755
90.2	0.00321295	0.00608296	0.0109926	0.0184301	0.0278755
90.4	0.00321295	0.00608296	0.0109926	0.0184301	0.0278755
90.6	0.00321295	0.00608296	0.0109926	0.0184301	0.0278755
90.8	0.00321295	0.00608296	0.0109926	0.0184301	0.0278755
91	0.00321295	0.00608296	0.0109926	0.0184301	0.0278755
91.2	0.00321295	0.00608296	0.0109926	0.0184301	0.0278755
91.4	0.00321295	0.00608296	0.0109926	0.0184301	0.0278755
91.6	0.00321295	0.00608296	0.0109926	0.0184301	0.0278755
91.8	0.00321295	0.00608296	0.0109926	0.0184301	0.0278755
92	0.00321295	0.00608296	0.0109926	0.0184301	0.0278755
92.2	0.00321295	0.00608296	0.0109926	0.0184301	0.0278755
92.4	0.00321295	0.00608296	0.0109926	0.0184301	0.0278755
92.6	0.00321295	0.00608296	0.0109926	0.0184301	0.0278755
92.8	0.00321295	0.00608296	0.0109926	0.0184301	0.0278755
93	0.00321295	0.00608296	0.0109926	0.0184301	0.0278755
93.2	0.00321295	0.00608296	0.0109926	0.0184301	0.0278755
93.4	0.00321295	0.00608296	0.0109926	0.0184301	0.0278755
93.6	0.00321295	0.00608296	0.0109926	0.0184301	0.0278755
93.8	0.00321295	0.00608296	0.0109926	0.0184301	0.0278755
94	0.00321295	0.00608296	0.0109926	0.0184301	0.0278755
94.2	0.00321295	0.00608296	0.0109926	0.0184301	0.0278755
94.4	0.00321295	0.00608296	0.0109926	0.0184301	0.0278755
94.6	0.00321295	0.00608296	0.0109926	0.0184301	0.0278755
94.8	0.00321295	0.00608296	0.0109926	0.0184301	0.0278755
95	0.00321295	0.00608296	0.0109926	0.0184301	0.0278755
95.2	0.00321295	0.00608296	0.0109926	0.0184301	0.0278755
95.4	0.00321295	0.00608296	0.0109926	0.0184301	0.0278755
95.6	0.00321295	0.00608296	0.0109926	0.0184301	0.0278755
95.8	0.00321295	0.00608296	0.0109926	0.0184301	0.0278755
96	0.00321295	0.00608296	0.0109926	0.0184301	0.0278755
96.2	0.00321295	0.00608296	0.0109926	0.0184301	0.0278755
96.4	0.00321295	0.00608296	0.0109926	0.0184301	0.0278755
96.6	0.00321295	0.00608296	0.0109926	0.0184301	0.0278755
96.8	0.00321295	0.00608296	0.0109926	0.0184301	0.0278755
97	0.00321295	0.00608296	0.0109926	0.0184301	0.0278755
97.2	0.00321295	0.00608296	0.0109926	0.0184301	0.0278755
97.4	0.00321295	0.00608296	0.0109926	0.0184301	0.0278755
97.6	0.00321295	0.00608296	0.0109926	0.0184301	0.0278755
97.8	0.00321295	0.00608296	0.0109926	0.0184301	0.0278755
98	0.00321295	0.00608296	0.0109926	0.0184301	0.0278755
98.2	0.00321295	0.00608296	0.0109926	0.0184301	0.0278755
98.4	0.00321295	0.00608296	0.0109926	0.0184301	0.0278755
98.6	0.00321295	0.00608296	0.0109926	0.0184301	0.0278755
98.8	0.00321295	0.00608296	0.0109926	0.0184301	0.0278755
99	0.00321295	0.00608296	0.0109926	0.0184301	0.0278755
99.2	0.00321295	0.00608296	0.0109926	0.0184301	0.0278755
99.4	0.00321295	0.00608296	0.0109926	0.0184301	0.0278755
99.6	0.00321295	0.00608296	0.0109926	0.0184301	0.0278755
99.8	0.00321295	0.00608296	0.0109926	0.0184301	0.0278755
100	0.00321295	0.00608296	0.0109926	0.0184301	0.0278755
100.2	0.00321295	0.00608296	0.0109926	0.0184301	0.0278755
100.4	0.00321295	0.00608296	0.0109926	0.0184301	0.0278755
100.6	0.00321295	0.00608296	0.0109926	0.0184301	0.0278755
100.8	0.00321295	0.00608296	0.0109926	0.0184301	0.0278755
101	0.00321295	0.00608296	0.0109926	0.0184301	0.0278755
101.2	0.00321295	0.00608296	0.0109926	0.0184301	0.0278755
101.4	0.00321295	0.00608296	0.0109926	0.0184301	0.0278755
101.6	0.00321295	0.00608296	0.0109926	0.0184301	0.0278755
101.8	0.00321295	0.00608296	0.0109926	0.0184301	0.0278755
102	0.00321295	0.00608296	0.0109926	0.0184301	0.0278755
102.2	0.00321295	0.00608296	0.0109926	0.0184301	0.0278755
102.4	0.00321295	0.00608296	0.0109926	0.0184301	0.0278755
102.6	0.00321295	0.00608296	0.0109926	0.0184301	0.0278755
102.8	0.00321295	0.00608296	0.0109926	0.0184301	0.0278755
103	0.00321295	0.00608296	0.0109926	0.0184301	0.0278755
103.2	0.00321295	0.00608296	0.0109926	0.0184301	0.0278755
103.4	0.00321295	0.00608296	0.0109926	0.0184301	0.0278755
103.6	0.00321295	0.00608296	0.0109926	0.0184301	0.0278755
103.8	0.00321295	0.00608296	0.0109926	0.0184301	0.0278755
104	0.00321295	0.00608296	0.0109926	0.0184301	0.0278755
104.2	0.00321295	0.00608296	0.0109926	0.0184301	0.0278755
104.4	0.00321295	0.00608296	0.0109926	0.0184301	0.0278755
104.6	0.00321295	0.00608296	0.0109926	0.0184301	0.0278755
104.8	0.00321295	0.00608296	0.0109926	0.0184301	0.0278755
105	0.00321295	0.00608296	0.0109926	0.0184301	0.0278755
105.2	0.00321295	0.00608296	0.0109926	0.0184301	0.0278755
105.4	0.00321295	0.00608296	0.0109926	0.0184301	0.0278755
105.6	0.00321295	0.00608296	0.0109926	0.0184301	0.0278755
105.8	0.00321295	0.00608296	0.0109926	0.0184301	0.0278755
106	0.00321295	0.00608296	0.0109926	0.0184301	0.0278755
106.2	0.00321295	0.00608296	0.0109926	0.0184301	0.0278755
106.4	0.00321295	0.00608296	0.0109926	0.0184301	0.0278755
106.6	0.00321295	0.00608296	0.0109926	0.0184301	0.0278755
106.8	0.00321295	0.00608296	0.0109926	0.0184301	0.0278755
107	0.00321295	0.00608296	0.0109926	0.0184301	0.0278755
107.2	0.00321295	0.00608296	0.0109926	0.0184301	0.0278755
107.4	0.00321295	0.00608296	0.0109926	0.0184301	0.0278755
107.6	0.00321295	0.00608296	0.0109926	0.0184301	0.0278755
107.8	0.00321295	0.00608296	0.0109926	0.0184301	0.0278755
108	0.00321295	0.00608296	0.0109926	0.0184301	0.0278755
108.2	0.00321295	0.00608296	0.0109926	0.0184301	0.0278755
108.4	0.00321295	0.00608296	0.0109926	0.0184301	0.0278755
108.6	0.00321295	0.00608296	0.0109926	0.0184301	0.0278755
108.8	0.00321295	0.00608296	0.0109926	0.0184301	0.0278755
109	0.00321295	0.00608296	0.0109926	0.0184301	0.0278755
109.2	0.00321295	0.00608296	0.0109926	0.0184301	0.0278755
109.4	0.00321295	0.00608296	0.0109926	0.0184301	0.0278755
109.6	0.00321295	0.00608296	0.0109926	0.0184301	0.0278755
109.8	0.00321295	0.00608296	0.0109926	0.0184301	0.0278755
110	0.00321295	0.00608296	0.0109926	0.0184301	0.0278755
110.2	0.00321295	0.00608296	0.0109926	0.0184301	0.0278755
110.4	0.00321295	0.00608296	0.0109926	0.0184301	0.0278755
110.6	0.00321295	0.00608296	0.0109926	0.0184301	0.0278755
110.8	0.00321295	0.00608296	0.0109926	0.0184301	0.0278755
111	0.00321295	0.00608296	0.0109926	0.0184301	0.0278755
111.2	0.00321295	0.00608296	0.0109926	0.0184301	0.0278755
111.4	0.00321295	0.00608296	0.0109926	0.0184301	0.0278755
111.6	0.00321295	0.00608296	0.0109926	0.0184301	0.0278755
111.8	0.00321295	0.00608296	0.0109926	0.0184301	0.0278755
112	0.00321295	0.00608296	0.0109926	0.0184301	0.0278755
112.2	0.00321295	0.00608296	0.0109926	0.0184301	0.0278755
112.4	0.00321295	0.00608296	0.0109926	0.0184301	0.0278755
112.6	0.00321295	0.00608296	0.0109926	0.0184301	0.0278755
112.8	0.00321295	0.00608296	0.0109926	0.0184301	0.0278755
113	0.00321295	0.00608296	0.0109926	0.0184301	0.0278755
113.2	0.00321295	0.00608296	0.0109926	0.0184301	0.0278755
113.4	0.00321295	0.00608296	0.0109926	0.0184301	0.0278755
113.6	0.00321295	0.00608296	0.0109926	0.0184301	0.0278755
113.8	0.00321295	0.00608296	0.0109926	0.0184301	0.0278755
114	0.00321295	0.00608296	0.0109926	0.0184301	0.0278755
114.2	0.00321295	0.00608296	0.0109926	0.0184301	0.0278755
114.4	0.00321295	0.00608296	0.0109926	0.0184301	0.0278755
114.6	0.00321295	0.00608296	0.0109926	0.0184301	0.0278755
114.8	0.00321295	0.00608296	0.0109926	0.0184301	0.0278755
115	0.00321295	0.00608296	0.0109926	0.0184301	0.0278755
115.2	0.00321295	0.00608296	0.0109926	0.0184301	0.0278755
115.4	0.00321295	0.00608296	0.0109926	0.0184301	0.0278755
115.6	0.00321295	0.00608296	0.0109926	0.0184301	0.0278755
115.8	0.00321295	0.00608296	0.0109926	0.0184301	0.0278755
116	0.00321295	0.00608296	0.0109926	0.0184301	0.0278755
116.2	0.00321295	0.00608296	0.0109926	0.0184301	0.0278755
116.4	0.00321295	0.00608296	0.0109926	0.0184301	0.0278755
116.6	0.00321295	0.00608296	0.0109926	0.0184301	0.0278755
116.8	0.00321295	0.00608296	0.0109926	0.0184301	0.0278755
117	0.00321295	0.00608296	0.0109926	0.0184301	0.0278755
117.2	0.00321295	0.00608296	0.0109926	0.0184301	0.0278755
117.4	0.00321295	0.00608296	0.0109926	0.0184301	0.0278755
117.6	0.00321295	0.00608296	0.0109926	0.0184301	0.0278755
117.8	0.00321295	0.00608296	0.0109926	0.0184301	0.0278755
118	0.00321295	0.00608296	0.0109926	0.0184301	0.0278755
118.2	0.00321295	0.00608296	0.0109926	0.0184301	0.0278755
118.4	0.00321295	0.00608296	0.0109926	0.0184301	0.0278755
118.6	0.00321295	0.00608296	0.0109926	0.0184301	0.0278755
118.8	0.00321295	0.00608296	0.0109926	0.0184301	0.0278755
119	0.00321295	0.00608296	0.0109926	0.0184301	0.0278755
119.2	0.00321295	0.00608296	0.0109926	0.0184301	0.0278755
119.4	0.00321295	0.00608296	0.0109926	0.0184301	0.0278755
119.6	0.00321295	0.00608296	0.0109926	0.0184301	0.0278755
119.8	0.00321295	0.00608296	0.0109926	0.0184301	0.0278755
120	0.00321295	0.0052517	0.00949018	0.0184308	0.0278753
120.2	0.00277595	0.0045374	0.00819939	0.015924	0.0240839
120.4	0.00239839	0.00392025	0.00708417	0.0137581	0.0208082
120.6	0.00207217	0.00338705	0.00612063	0.0118868	0.017978
120.8	0.00179033	0.00292637	0.00528814	0.0102701	0.0155327
121	0.00154682	0.00252834	0.00456889	0.00887322	0.0134201
121.2	0.00133643	0.00218445	0.00394746	0.00766634	0.0115948
121.4	0.00115466	0.00188734	0.00341055	0.00662362	0.0100177
121.6	0.00099761	0.00163064	0.00294667	0.00572272	0.0086552
121.8	0.00086192	0.00140885	0.00254589	0.00494436	0.00747798
122	0.00074469	0.00121723	0.00219961	0.00427186	0.00646088
122.2	0.0006434	0.00105167	0.00190044	0.00369083	0.00558211
122.4	0.00055589	0.00090863	0.00164195	0.00318883	0.00482287
122.6	0.00048028	0.00078504	0.00141863	0.00275511	0.0041669
122.8	0.00041496	0.00067827	0.00122567	0.00238038	0.00360015
123	0.00035852	0.00058601	0.00105897	0.00205661	0.00311048
123.2	0.00030976	0.00050631	0.00091493	0.00177689	0.00268741
123.4	0.00026763	0.00043744	0.00079049	0.00153521	0.00232189
123.6	0.00023122	0.00037795	0.00068297	0.0013264	0.00200608
123.8	0.00019977	0.00032654	0.00059008	0.00114599	0.00173323
124	0.0001726	0.00028213	0.00050982	0.00099012	0.00149749
124.2	0.00014913	0.00024375	0.00044048	0.00085545	0.00129381
124.4	0.00012884	0.0002106	0.00038057	0.0007391	0.00111783
124.6	0.00011132	0.00018196	0.00032881	0.00063857	0.00096579
124.8	9.618e-05	0.00015721	0.00028408	0.00055172	0.00083443
125	8.31e-05	0.00013582	0.00024544	0.00047668	0.00072094
125.2	7.179e-05	0.00011735	0.00021206	0.00041184	0.00062288
125.4	6.203e-05	0.00010139	0.00018322	0.00035583	0.00053816
125.6	5.359e-05	8.76e-05	0.0001583	0.00030743	0.00046497
125.8	4.63e-05	7.568e-05	0.00013677	0.00026562	0.00040172
126	4.001e-05	6.539e-05	0.00011817	0.00022949	0.00034708
126.2	3.456e-05	5.65e-05	0.00010209	0.00019827	0.00029988
126.4	2.986e-05	4.881e-05	8.821e-05	0.00017131	0.00025909
126.6	2.58e-05	4.217e-05	7.621e-05	0.00014801	0.00022385
126.8	2.229e-05	3.644e-05	6.584e-05	0.00012788	0.0001934
127	1.926e-05	3.148e-05	5.689e-05	0.00011048	0.0001671
127.2	1.664e-05	2.72e-05	4.915e-05	9.546e-05	0.00014437
127.4	1.438e-05	2.35e-05	4.247e-05	8.247e-05	0.00012473
127.6	1.242e-05	2.03e-05	3.669e-05	7.126e-05	0.00010777
127.8	1.073e-05	1.754e-05	3.17e-05	6.156e-05	9.311e-05
128	9.27e-06	1.516e-05	2.739e-05	5.319e-05	8.045e-05
128.2	8.01e-06	1.309e-05	2.366e-05	4.596e-05	6.95e-05
128.4	6.92e-06	1.131e-05	2.044e-05	3.971e-05	6.005e-05
128.6	5.98e-06	9.77e-06	1.766e-05	3.43e-05	5.188e-05
128.8	5.17e-06	8.45e-06	1.526e-05	2.964e-05	4.483e-05
129	4.46e-06	7.3e-06	1.319e-05	2.561e-05	3.873e-05
129.2	3.86e-06	6.3e-06	1.139e-05	2.212e-05	3.346e-05
129.4	3.33e-06	5.45e-06	9.84e-06	1.912e-05	2.891e-05
129.6	2.88e-06	4.71e-06	8.5e-06	1.652e-05	2.498e-05
129.8	2.49e-06	4.07e-06	7.35e-06	1.427e-05	2.158e-05
130	2.15e-06	3.51e-06	6.35e-06	1.233e-05	1.865e-05
130.2	1.86e-06	3.04e-06	5.48e-06	1.065e-05	1.611e-05
130.4	1.6e-06	2.62e-06	4.74e-06	9.2e-06	1.392e-05
130.6	1.39e-06	2.27e-06	4.09e-06	7.95e-06	1.203e-05
130.8	1.2e-06	1.96e-06	3.54e-06	6.87e-06	1.039e-05
131	1.03e-06	1.69e-06	3.06e-06	5.94e-06	8.98e-06
131.2	8.9e-07	1.46e-06	2.64e-06	5.13e-06	7.76e-06
131.4	7.7e-07	1.26e-06	2.28e-06	4.43e-06	6.7e-06
131.6	6.7e-07	1.09e-06	1.97e-06	3.83e-06	5.79e-06
131.8	5.8e-07	9.4e-07	1.7e-06	3.31e-06	5e-06
132	5e-07	8.1e-07	1.47e-06	2.86e-06	4.32e-06
132.2	4.3e-07	7e-07	1.27e-06	2.47e-06	3.73e-06
132.4	3.7e-07	6.1e-07	1.1e-06	2.13e-06	3.23e-06
132.6	3.2e-07	5.3e-07	9.5e-07	1.84e-06	2.79e-06
132.8	2.8e-07	4.5e-07	8.2e-07	1.59e-06	2.41e-06
133	2.4e-07	3.9e-07	7.1e-07	1.38e-06	2.08e-06
133.2	2.1e-07	3.4e-07	6.1e-07	1.19e-06	1.8e-06
133.4	1.8e-07	2.9e-07	5.3e-07	1.03e-06	1.55e-06
133.6	1.5e-07	2.5e-07	4.6e-07	8.9e-07	1.34e-06
133.8	1.3e-07	2.2e-07	3.9e-07	7.7e-07	1.16e-06
134	1.2e-07	1.9e-07	3.4e-07	6.6e-07	1e-06
134.2	1e-07	1.6e-07	2.9e-07	5.7e-07	8.7e-07
134.4	9e-08	1.4e-07	2.5e-07	4.9e-07	7.5e-07
134.6	7e-08	1.2e-07	2.2e-07	4.3e-07	6.5e-07
134.8	6e-08	1.1e-07	1.9e-07	3.7e-07	5.6e-07
135	6e-08	9e-08	1.6e-07	3.2e-07	4.8e-07
135.2	5e-08	8e-08	1.4e-07	2.8e-07	4.2e-07
135.4	4e-08	7e-08	1.2e-07	2.4e-07	3.6e-07
135.6	4e-08	6e-08	1.1e-07	2.1e-07	3.1e-07
135.8	3e-08	5e-08	9e-08	1.8e-07	2.7e-07
136	3e-08	4e-08	8e-08	1.5e-07	2.3e-07
136.2	2e-08	4e-08	7e-08	1.3e-07	2e-07
136.4	2e-08	3e-08	6e-08	1.1e-07	1.7e-07
136.6	2e-08	3e-08	5e-08	1e-07	1.5e-07
136.8	1e-08	2e-08	4e-08	9e-08	1.3e-07
137	1e-08	2e-08	4e-08	7e-08	1.1e-07
137.2	1e-08	2e-08	3e-08	6e-08	1e-07
137.4	1e-08	2e-08	3e-08	6e-08	8e-08
137.6	1e-08	1e-08	2e-08	5e-08	7e-08
137.8	1e-08	1e-08	2e-08	4e-08	6e-08
138	1e-08	1e-08	2e-08	4e-08	5e-08
138.2	1e-08	1e-08	2e-08	3e-08	5e-08
138.4	0	1e-08	1e-08	3e-08	4e-08
138.6	0	1e-08	1e-08	2e-08	3e-08
138.8	0	1e-08	1e-08	2e-08	3e-08
139	0	0	1e-08	2e-08	3e-08
139.2	0	0	1e-08	1e-08	2e-08
139.4	0	0	1e-08	1e-08	2e-08
139.6	0	0	1e-08	1e-08	2e-08
139.8	0	0	0	1e-08	1e-08
140	0	0	0	1e-08	1e-08
140.2	0	0	0	1e-08	1e-08
140.4	0	0	0	1e-08	1e-08
140.6	0	0	0	1e-08	1e-08
140.8	0	0	0	0	1e-08
141	0	0	0	0	1e-08
141.2	0	0	0	0	1e-08
141.4	0	0	0	0	0
141.6	0	0	0	0	0
141.8	0	0	0	0	0
142	0	0	0	0	0
142.2	0	0	0	0	0
142.4	0	0	0	0	0
142.6	0	0	0	0	0
142.8	0	0	0	0	0
143	0	0	0	0	0
143.2	0	0	0	0	0
143.4	0	0	0	0	0
143.6	0	0	0	0	0
143.8	0	0	0	0	0
144	0	0	0	0	0
144.2	0	0	0	0	0
144.4	0	0	0	0	0
144.6	0	0	0	0	0
144.8	0	0	0	0	0
145	0	0	0	0	0
145.2	0	0	0	0	0
145.4	0	0	0	0	0
145.6	0	0	0	0	0
145.8	0	0	0	0	0
146	0	0	0	0	0
146.2	0	0	0	0	0
146.4	0	0	0	0	0
146.6	0	0	0	0	0
146.8	0	0	0	0	0
147	0	0	0	0	0
147.2	0	0	0	0	0
147.4	0	0	0	0	0
147.6	0	0	0	0	0
147.8	0	0	0	0	0
148	0	0	0	0	0
148.2	0	0	0	0	0
148.4	0	0	0	0	0
148.6	0	0	0	0	0
148.8	0	0	0	0	0
149	0	0	0	0	0
149.2	0	0	0	0	0
149.4	0	0	0	0	0
149.6	0	0	0	0	0
149.8	0	0	0	0	0
150	0	0	0	0	0
150.2	0	0	0	0	0
150.4	0	0	0	0	0
150.6	0	0	0	0	0
150.8	0	0	0	0	0
151	0	0	0	0	0
151.2	0	0	0	0	0
151.4	0	0	0	0	0
151.6	0	0	0	0	0
151.8	0	0	0	0	0
152	0	0	0	0	0
152.2	0	0	0	0	0
152.4	0	0	0	0	0
152.6	0	0	0	0	0
152.8	0	0	0	0	0
153	0	0	0	0	0
153.2	0	0	0	0	0
153.4	0	0	0	0	0
153.6	0	0	0	0	0
153.8	0	0	0	0	0
154	0	0	0	0	0
154.2	0	0	0	0	0
154.4	0	0	0	0	0
154.6	0	0	0	0	0
154.8	0	0	0	0	0
155	0	0	0	0	0
155.2	0	0	0	0	0
155.4	0	0	0	0	0
155.6	0	0	0	0	0
155.8	0	0	0	0	0
156	0	0	0	0	0
156.2	0	0	0	0	0
156.4	0	0	0	0	0
156.6	0	0	0	0	0
156.8	0	0	0	0	0
157	0	0	0	0	0
157.2	0	0	0	0	0
157.4	0	0	0	0	0
157.6	0	0	0	0	0
157.8	0	0	0	0	0
158	0	0	0	0	0
158.2	0	0	0	0	0
158.4	0	0	0	0	0
158.6	0	0	0	0	0
158.8	0	0	0	0	0
159	0	0	0	0	0
159.2	0	0	0	0	0
159.4	0	0	0	0	0
159.6	0	0	0	0	0
159.8	0	0	0	0	0
160	0	0	0	0	0
160.2	0	0	0	0	0
160.4	0	0	0	0	0
160.6	0	0	0	0	0
160.8	0	0	0	0	0
161	0	0	0	0	0
161.2	0	0	0	0	0
161.4	0	0	0	0	0
161.6	0	0	0	0	0
161.8	0	0	0	0	0
162	0	0	0	0	0
162.2	0	0	0	0	0
162.4	0	0	0	0	0
162.6	0	0	0	0	0
162.8	0	0	0	0	0
163	0	0	0	0	0
163.2	0	0	0	0	0
163.4	0	0	0	0	0
163.6	0	0	0	0	0
163.8	0	0	0	0	0
164	0	0	0	0	0
164.2	0	0	0	0	0
164.4	0	0	0	0	0
164.6	0	0	0	0	0
164.8	0	0	0	0	0
165	0	0	0	0	0
165.2	0	0	0	0	0
165.4	0	0	0	0	0
165.6	0	0	0	0	0
165.8	0	0	0	0	0
166	0	0	0	0	0
166.2	0	0	0	0	0
166.4	0	0	0	0	0
166.6	0	0	0	0	0
166.8	0	0	0	0	0
167	0	0	0	0	0
167.2	0	0	0	0	0
167.4	0	0	0	0	0
167.6	0	0	0	0	0
167.8	0	0	0	0	0
168	0	0	0	0	0
168.2	0	0	0	0	0
168.4	0	0	0	0	0
168.6	0	0	0	0	0
168.8	0	0	0	0	0
169	0	0	0	0	0
169.2	0	0	0	0	0
169.4	0	0	0	0	0
169.6	0	0	0	0	0
169.8	0	0	0	0	0
170	0	0	0	0	0
170.2	0	0	0	0	0
170.4	0	0	0	0	0
170.6	0	0	0	0	0
170.8	0	0	0	0	0
171	0	0	0	0	0
171.2	0	0	0	0	0
171.4	0	0	0	0	0
171.6	0	0	0	0	0
171.8	0	0	0	0	0
172	0	0	0	0	0
172.2	0	0	0	0	0
172.4	0	0	0	0	0
172.6	0	0	0	0	0
172.8	0	0	0	0	0
173	0	0	0	0	0
173.2	0	0	0	0	0
173.4	0	0	0	0	0
173.6	0	0	0	0	0
173.8	0	0	0	0	0
174	0	0	0	0	0
174.2	0	0	0	0	0
174.4	0	0	0	0	0
174.6	0	0	0	0	0
174.8	0	0	0	0	0
175	0	0	0	0	0
175.2	0	0	0	0	0
175.4	0	0	0	0	0
175.6	0	0	0	0	0
175.8	0	0	0	0	0
176	0	0	0	0	0
176.2	0	0	0	0	0
176.4	0	0	0	0	0
176.6	0	0	0	0	0
176.8	0	0	0	0	0
177	0	0	0	0	0
177.2	0	0	0	0	0
177.4	0	0	0	0	0
177.6	0	0	0	0	0
177.8	0	0	0	0	0
178	0	0	0	0	0
178.2	0	0	0	0	0
178.4	0	0	0	0	0
178.6	0	0	0	0	0
178.8	0	0	0	0	0
179	0	0	0	0	0
179.2	0	0	0	0	0
179.4	0	0	0	0	0
179.6	0	0	0	0	0
179.8	0	0	0	0	0
180	0	0	0	0	0
180.2	0	0	0	0	0
180.4	0	0	0	0	0
180.6	0	0	0	0	0
180.8	0	0	0	0	0
181	0	0	0	0	0
181.2	0	0	0	0	0
181.4	0	0	0	0	0
181.6	0	0	0	0	0
181.8	0	0	0	0	0
182	0	0	0	0	0
182.2	0	0	0	0	0
182.4	0	0	0	0	0
182.6	0	0	0	0	0
182.8	0	0	0	0	0
183	0	0	0	0	0
183.2	0	0	0	0	0
183.4	0	0	0	0	0
183.6	0	0	0	0	0
183.8	0	0	0	0	0
184	0	0	0	0	0
184.2	0	0	0	0	0
184.4	0	0	0	0	0
184.6	0	0	0	0	0
184.8	0	0	0	0	0
185	0	0	0	0	0
185.2	0	0	0	0	0
185.4	0	0	0	0	0
185.6	0	0	0	0	0
185.8	0	0	0	0	0
186	0	0	0	0	0
186.2	0	0	0	0	0
186.4	0	0	0	0	0
186.6	0	0	0	0	0
186.8	0	0	0	0	0
187	0	0	0	0	0
187.2	0	0	0	0	0
187.4	0	0	0	0	0
187.6	0	0	0	0	0
187.8	0	0	0	0	0
188	0	0	0	0	0
188.2	0	0	0	0	0
188.4	0	0	0	0	0
188.6	0	0	0	0	0
188.8	0	0	0	0	0
189	0	0	0	0	0
189.2	0	0	0	0	0
189.4	0	0	0	0	0
189.6	0	0	0	0	0
189.8	0	0	0	0	0
190	0	0	0	0	0
190.2	0	0	0	0	0
190.4	0	0	0	0	0
190.6	0	0	0	0	0
190.8	0	0	0	0	0
191	0	0	0	0	0
191.2	0	0	0	0	0
191.4	0	0	0	0	0
191.6	0	0	0	0	0
191.8	0	0	0	0	0
192	0	0	0	0	0
192.2	0	0	0	0	0
192.4	0	0	0	0	0
192.6	0	0	0	0	0
192.8	0	0	0	0	0
193	0	0	0	0	0
193.2	0	0	0	0	0
193.4	0	0	0	0	0
193.6	0	0	0	0	0
193.8	0	0	0	0	0
194	0	0	0	0	0
194.2	0	0	0	0	0
194.4	0	0	0	0	0
194.6	0	0	0	0	0
194.8	0	0	0	0	0
195	0	0	0	0	0
195.2	0	0	0	0	0
195.4	0	0	0	0	0
195.6	0	0	0	0	0
195.8	0	0	0	0	0
196	0	0	0	0	0
196.2	0	0	0	0	0
196.4	0	0	0	0	0
196.6	0	0	0	0	0
196.8	0	0	0	0	0
197	0	0	0	0	0
197.2	0	0	0	0	0
197.4	0	0	0	0	0
197.6	0	0	0	0	0
197.8	0	0	0	0	0
198	0	0	0	0	0
198.2	0	0	0	0	0
198.4	0	0	0	0	0
198.6	0	0	0	0	0
198.8	0	0	0	0	0
199	0	0	0	0	0
199.2	0	0	0	0	0
199.4	0	0	0	0	0
199.6	0	0	0	0	0
199.8	0	0	0	0	0
200	0	0	0	0	0
200.2	0	0	0	0	0
200.4	0	0	0	0	0
200.6	0	0	0	0	0
200.8	0	0	0	0	0
201	0	0	0	0	0
201.2	0	0	0	0	0
201.4	0	0	0	0	0
201.6	0	0	0	0	0
201.8	0	0	0	0	0
202	0	0	0	0	0
202.2	0	0	0	0	0
202.4	0	0	0	0	0
202.6	0	0	0	0	0
202.8	0	0	0	0	0
203	0	0	0	0	0
203.2	0	0	0	0	0
203.4	0	0	0	0	0
203.6	0	0	0	0	0
203.8	0	0	0	0	0
204	0	0	0	0	0
204.2	0	0	0	0	0
204.4	0	0	0	0	0
204.6	0	0	0	0	0
204.8	0	0	0	0	0
205	0	0	0	0	0
205.2	0	0	0	0	0
205.4	0	0	0	0	0
205.6	0	0	0	0	0
205.8	0	0	0	0	0
206	0	0	0	0	0
206.2	0	0	0	0	0
206.4	0	0	0	0	0
206.6	0	0	0	0	0
206.8	0	0	0	0	0
207	0	0	0	0	0
207.2	0	0	0	0	0
207.4	0	0	0	0	0
207.6	0	0	0	0	0
207.8	0	0	0	0	0
208	0	0	0	0	0
208.2	0	0	0	0	0
208.4	0	0	0	0	0
208.6	0	0	0	0	0
208.8	0	0	0	0	0
209	0	0	0	0	0
209.2	0	0	0	0	0
209.4	0	0	0	0	0
209.6	0	0	0	0	0
209.8	0	0	0	0	0
210	0	0	0	0	0
210.2	0	0	0	0	0
210.4	0	0	0	0	0
210.6	0	0	0	0	0
210.8	0	0	0	0	0
211	0	0	0	0	0
211.2	0	0	0	0	0
211.4	0	0	0	0	0
211.6	0	0	0	0	0
211.8	0	0	0	0	0
212	0	0	0	0	0
212.2	0	0	0	0	0
212.4	0	0	0	0	0
212.6	0	0	0	0	0
212.8	0	0	0	0	0
213	0	0	0	0	0
213.2	0	0	0	0	0
213.4	0	0	0	0	0
213.6	0	0	0	0	0
213.8	0	0	0	0	0
214	0	0	0	0	0
214.2	0	0	0	0	0
214.4	0	0	0	0	0
214.6	0	0	0	0	0
214.8	0	0	0	0	0
215	0	0	0	0	0
215.2	0	0	0	0	0
215.4	0	0	0	0	0
215.6	0	0	0	0	0
215.8	0	0	0	0	0
216	0	0	0	0	0
216.2	0	0	0	0	0
216.4	0	0	0	0	0
216.6	0	0	0	0	0
216.8	0	0	0	0	0
217	0	0	0	0	0
217.2	0	0	0	0	0
217.4	0	0	0	0	0
217.6	0	0	0	0	0
217.8	0	0	0	0	0
218	0	0	0	0	0
218.2	0	0	0	0	0
218.4	0	0	0	0	0
218.6	0	0	0	0	0
218.8	0	0	0	0	0
219	0	0	0	0	0
219.2	0	0	0	0	0
219.4	0	0	0	0	0
219.6	0	0	0	0	0
219.8	0	0	0	0	0
220	0	0	0	0	0
220.2	0	0	0	0	0
220.4	0	0	0	0	0
220.6	0	0	0	0	0
220.8	0	0	0	0	0
221	0	0	0	0	0
221.2	0	0	0	0	0
221.4	0	0	0	0	0
221.6	0	0	0	0	0
221.8	0	0	0	0	0
222	0	0	0	0	0
222.2	0	0	0	0	0
222.4	0	0	0	0	0
222.6	0	0	0	0	0
222.8	0	0	0	0	0
223	0	0	0	0	0
223.2	0	0	0	0	0
223.4	0	0	0	0	0
223.6	0	0	0	0	0
223.8	0	0	0	0	0
224	0	0	0	0	0
224.2	0	0	0	0	0
224.4	0	0	0	0	0
224.6	0	0	0	0	0
224.8	0	0	0	0	0
225	0	0	0	0	0
225.2	0	0	0	0	0
225.4	0	0	0	0	0
225.6	0	0	0	0	0
225.8	0	0	0	0	0
226	0	0	0	0	0
226.2	0	0	0	0	0
226.4	0	0	0	0	0
226.6	0	0	0	0	0
226.8	0	0	0	0	0
227	0	0	0	0	0
227.2	0	0	0	0	0
227.4	0	0	0	0	0
227.6	0	0	0	0	0
227.8	0	0	0	0	0
228	0	0	0	0	0
228.2	0	0	0	0	0
228.4	0	0	0	0	0
228.6	0	0	0	0	0
228.8	0	0	0	0	0
229	0	0	0	0	0
229.2	0	0	0	0	0
229.4	0	0	0	0	0
229.6	0	0	0	0	0
229.8	0	0	0	0	0
230	0	0	0	0	0
230.2	0	0	0	0	0
230.4	0	0	0	0	0
230.6	0	0	0	0	0
230.8	0	0	0	0	0
231	0	0	0	0	0
231.2	0	0	0	0	0
231.4	0	0	0	0	0
231.6	0	0	0	0	0
231.8	0	0	0	0	0
232	0	0	0	0	0
232.2	0	0	0	0	0
232.4	0	0	0	0	0
232.6	0	0	0	0	0
232.8	0	0	0	0	0
233	0	0	0	0	0
233.2	0	0	0	0	0
233.4	0	0	0	0	0
233.6	0	0	0	0	0
233.8	0	0	0	0	0
234	0	0	0	0	0
234.2	0	0	0	0	0
234.4	0	0	0	0	0
234.6	0	0	0	0	0
234.8	0	0	0	0	0
235	0	0	0	0	0
235.2	0	0	0	0	0
235.4	0	0	0	0	0
235.6	0	0	0	0	0
235.8	0	0	0	0	0
236	0	0	0	0	0
236.2	0	0	0	0	0
236.4	0	0	0	0	0
236.6	0	0	0	0	0
236.8	0	0	0	0	0
237	0	0	0	0	0
237.2	0	0	0	0	0
237.4	0	0	0	0	0
237.6	0	0	0	0	0
237.8	0	0	0	0	0
238	0	0	0	0	0
238.2	0	0	0	0	0
238.4	0	0	0	0	0
238.6	0	0	0	0	0
238.8	0	0	0	0	0
239	0	0	0	0	0
239.2	0	0	0	0	0
239.4	0	0	0	0	0
239.6	0	0	0	0	0
	-99999	-99999	-99999	-99999	0
