# Supplementary material for: Structure-guided screening identifies Tucatinib as dual inhibitor for MCT1/2
Source: EMBO Rep. 2025 Dec 11;27(3):677–703. doi: 10.1038/s44319-025-00661-9 (PMC12894981; doi:10.1038/s44319-025-00661-9)
Supplement: Supplementary file 10 — Figure EV3 Source Data [file 44319_2025_661_MOESM10_ESM.zip › Figure EV3/Figure EV3E.xlsx]

## Sheet: Sheet1
X(time)	Y(response)
time	3.12 μM	6.25 μM	12.5 μM	25 μM	50 μM
0	0	0	0	0	0
0.2	0.00628111	0.0123979	0.0240808	0.0454674	0.0813497
0.4	0.0112039	0.0218193	0.0412863	0.0741852	0.121503
0.6	0.0150621	0.0289788	0.0535794	0.0923237	0.141322
0.8	0.018086	0.0344194	0.0623627	0.10378	0.151104
1	0.0204559	0.0385538	0.0686383	0.111016	0.155932
1.2	0.0223133	0.0416957	0.0731221	0.115587	0.158316
1.4	0.0237691	0.0440832	0.0763257	0.118473	0.159492
1.6	0.02491	0.0458975	0.0786147	0.120297	0.160073
1.8	0.0258042	0.0472763	0.0802501	0.121448	0.160359
2	0.026505	0.048324	0.0814186	0.122176	0.160501
2.2	0.0270543	0.0491202	0.0822535	0.122635	0.160571
2.4	0.0274848	0.0497252	0.08285	0.122925	0.160605
2.6	0.0278222	0.050185	0.0832762	0.123109	0.160622
2.8	0.0280866	0.0505344	0.0835807	0.123224	0.16063
3	0.0282938	0.0507999	0.0837983	0.123297	0.160635
3.2	0.0284562	0.0510017	0.0839537	0.123344	0.160637
3.4	0.0285835	0.051155	0.0840648	0.123373	0.160638
3.6	0.0286833	0.0512716	0.0841441	0.123391	0.160638
3.8	0.0287615	0.0513601	0.0842008	0.123403	0.160638
4	0.0288228	0.0514274	0.0842414	0.12341	0.160638
4.2	0.0288708	0.0514785	0.0842703	0.123415	0.160639
4.4	0.0289085	0.0515174	0.084291	0.123418	0.160639
4.6	0.028938	0.0515469	0.0843057	0.12342	0.160639
4.8	0.0289611	0.0515693	0.0843163	0.123421	0.160639
5	0.0289792	0.0515864	0.0843239	0.123422	0.160639
5.2	0.0289934	0.0515994	0.0843292	0.123422	0.160639
5.4	0.0290046	0.0516092	0.0843331	0.123422	0.160639
5.6	0.0290133	0.0516167	0.0843358	0.123422	0.160639
5.8	0.0290201	0.0516224	0.0843378	0.123423	0.160639
6	0.0290255	0.0516267	0.0843392	0.123423	0.160639
6.2	0.0290297	0.05163	0.0843402	0.123423	0.160639
6.4	0.029033	0.0516325	0.0843409	0.123423	0.160639
6.6	0.0290356	0.0516344	0.0843414	0.123423	0.160639
6.8	0.0290376	0.0516358	0.0843418	0.123423	0.160639
7	0.0290392	0.0516369	0.0843421	0.123423	0.160639
7.2	0.0290404	0.0516377	0.0843423	0.123423	0.160639
7.4	0.0290414	0.0516384	0.0843424	0.123423	0.160639
7.6	0.0290421	0.0516389	0.0843425	0.123423	0.160639
7.8	0.0290427	0.0516392	0.0843426	0.123423	0.160639
8	0.0290432	0.0516395	0.0843426	0.123423	0.160639
8.2	0.0290436	0.0516397	0.0843426	0.123423	0.160639
8.4	0.0290439	0.0516399	0.0843427	0.123423	0.160639
8.6	0.0290441	0.05164	0.0843427	0.123423	0.160639
8.8	0.0290443	0.0516401	0.0843427	0.123423	0.160639
9	0.0290444	0.0516401	0.0843427	0.123423	0.160639
9.2	0.0290445	0.0516402	0.0843427	0.123423	0.160639
9.4	0.0290446	0.0516402	0.0843427	0.123423	0.160639
9.6	0.0290447	0.0516403	0.0843427	0.123423	0.160639
9.8	0.0290447	0.0516403	0.0843427	0.123423	0.160639
10	0.0290448	0.0516403	0.0843427	0.123423	0.160639
10.2	0.0290448	0.0516403	0.0843427	0.123423	0.160639
10.4	0.0290448	0.0516403	0.0843427	0.123423	0.160639
10.6	0.0290448	0.0516403	0.0843427	0.123423	0.160639
10.8	0.0290449	0.0516404	0.0843427	0.123423	0.160639
11	0.0290449	0.0516404	0.0843427	0.123423	0.160639
11.2	0.0290449	0.0516404	0.0843427	0.123423	0.160639
11.4	0.0290449	0.0516404	0.0843427	0.123423	0.160639
11.6	0.0290449	0.0516404	0.0843427	0.123423	0.160639
11.8	0.0290449	0.0516404	0.0843427	0.123423	0.160639
12	0.0290449	0.0516404	0.0843427	0.123423	0.160639
12.2	0.0290449	0.0516404	0.0843427	0.123423	0.160639
12.4	0.0290449	0.0516404	0.0843427	0.123423	0.160639
12.6	0.0290449	0.0516404	0.0843427	0.123423	0.160639
12.8	0.0290449	0.0516404	0.0843427	0.123423	0.160639
13	0.0290449	0.0516404	0.0843427	0.123423	0.160639
13.2	0.0290449	0.0516404	0.0843427	0.123423	0.160639
13.4	0.0290449	0.0516404	0.0843427	0.123423	0.160639
13.6	0.0290449	0.0516404	0.0843427	0.123423	0.160639
13.8	0.0290449	0.0516404	0.0843427	0.123423	0.160639
14	0.0290449	0.0516404	0.0843427	0.123423	0.160639
14.2	0.0290449	0.0516404	0.0843427	0.123423	0.160639
14.4	0.0290449	0.0516404	0.0843427	0.123423	0.160639
14.6	0.0290449	0.0516404	0.0843427	0.123423	0.160639
14.8	0.0290449	0.0516404	0.0843427	0.123423	0.160639
15	0.0290449	0.0516404	0.0843427	0.123423	0.160639
15.2	0.0290449	0.0516404	0.0843427	0.123423	0.160639
15.4	0.0290449	0.0516404	0.0843427	0.123423	0.160639
15.6	0.0290449	0.0516404	0.0843427	0.123423	0.160639
15.8	0.0290449	0.0516404	0.0843427	0.123423	0.160639
16	0.0290449	0.0516404	0.0843427	0.123423	0.160639
16.2	0.0290449	0.0516404	0.0843427	0.123423	0.160639
16.4	0.0290449	0.0516404	0.0843427	0.123423	0.160639
16.6	0.0290449	0.0516404	0.0843427	0.123423	0.160639
16.8	0.0290449	0.0516404	0.0843427	0.123423	0.160639
17	0.0290449	0.0516404	0.0843427	0.123423	0.160639
17.2	0.0290449	0.0516404	0.0843427	0.123423	0.160639
17.4	0.0290449	0.0516404	0.0843427	0.123423	0.160639
17.6	0.0290449	0.0516404	0.0843427	0.123423	0.160639
17.8	0.0290449	0.0516404	0.0843427	0.123423	0.160639
18	0.0290449	0.0516404	0.0843427	0.123423	0.160639
18.2	0.0290449	0.0516404	0.0843427	0.123423	0.160639
18.4	0.0290449	0.0516404	0.0843427	0.123423	0.160639
18.6	0.0290449	0.0516404	0.0843427	0.123423	0.160639
18.8	0.0290449	0.0516404	0.0843427	0.123423	0.160639
19	0.0290449	0.0516404	0.0843427	0.123423	0.160639
19.2	0.0290449	0.0516404	0.0843427	0.123423	0.160639
19.4	0.0290449	0.0516404	0.0843427	0.123423	0.160639
19.6	0.0290449	0.0516404	0.0843427	0.123423	0.160639
19.8	0.0290449	0.0516404	0.0843427	0.123423	0.160639
20	0.0290449	0.0516404	0.0843427	0.123423	0.160639
20.2	0.0290449	0.0516404	0.0843427	0.123423	0.160639
20.4	0.0290449	0.0516404	0.0843427	0.123423	0.160639
20.6	0.0290449	0.0516404	0.0843427	0.123423	0.160639
20.8	0.0290449	0.0516404	0.0843427	0.123423	0.160639
21	0.0290449	0.0516404	0.0843427	0.123423	0.160639
21.2	0.0290449	0.0516404	0.0843427	0.123423	0.160639
21.4	0.0290449	0.0516404	0.0843427	0.123423	0.160639
21.6	0.0290449	0.0516404	0.0843427	0.123423	0.160639
21.8	0.0290449	0.0516404	0.0843427	0.123423	0.160639
22	0.0290449	0.0516404	0.0843427	0.123423	0.160639
22.2	0.0290449	0.0516404	0.0843427	0.123423	0.160639
22.4	0.0290449	0.0516404	0.0843427	0.123423	0.160639
22.6	0.0290449	0.0516404	0.0843427	0.123423	0.160639
22.8	0.0290449	0.0516404	0.0843427	0.123423	0.160639
23	0.0290449	0.0516404	0.0843427	0.123423	0.160639
23.2	0.0290449	0.0516404	0.0843427	0.123423	0.160639
23.4	0.0290449	0.0516404	0.0843427	0.123423	0.160639
23.6	0.0290449	0.0516404	0.0843427	0.123423	0.160639
23.8	0.0290449	0.0516404	0.0843427	0.123423	0.160639
24	0.0290449	0.0516404	0.0843427	0.123423	0.160639
24.2	0.0290449	0.0516404	0.0843427	0.123423	0.160639
24.4	0.0290449	0.0516404	0.0843427	0.123423	0.160639
24.6	0.0290449	0.0516404	0.0843427	0.123423	0.160639
24.8	0.0290449	0.0516404	0.0843427	0.123423	0.160639
25	0.0290449	0.0516404	0.0843427	0.123423	0.160639
25.2	0.0290449	0.0516404	0.0843427	0.123423	0.160639
25.4	0.0290449	0.0516404	0.0843427	0.123423	0.160639
25.6	0.0290449	0.0516404	0.0843427	0.123423	0.160639
25.8	0.0290449	0.0516404	0.0843427	0.123423	0.160639
26	0.0290449	0.0516404	0.0843427	0.123423	0.160639
26.2	0.0290449	0.0516404	0.0843427	0.123423	0.160639
26.4	0.0290449	0.0516404	0.0843427	0.123423	0.160639
26.6	0.0290449	0.0516404	0.0843427	0.123423	0.160639
26.8	0.0290449	0.0516404	0.0843427	0.123423	0.160639
27	0.0290449	0.0516404	0.0843427	0.123423	0.160639
27.2	0.0290449	0.0516404	0.0843427	0.123423	0.160639
27.4	0.0290449	0.0516404	0.0843427	0.123423	0.160639
27.6	0.0290449	0.0516404	0.0843427	0.123423	0.160639
27.8	0.0290449	0.0516404	0.0843427	0.123423	0.160639
28	0.0290449	0.0516404	0.0843427	0.123423	0.160639
28.2	0.0290449	0.0516404	0.0843427	0.123423	0.160639
28.4	0.0290449	0.0516404	0.0843427	0.123423	0.160639
28.6	0.0290449	0.0516404	0.0843427	0.123423	0.160639
28.8	0.0290449	0.0516404	0.0843427	0.123423	0.160639
29	0.0290449	0.0516404	0.0843427	0.123423	0.160639
29.2	0.0290449	0.0516404	0.0843427	0.123423	0.160639
29.4	0.0290449	0.0516404	0.0843427	0.123423	0.160639
29.6	0.0290449	0.0516404	0.0843427	0.123423	0.160639
29.8	0.0290449	0.0516404	0.0843427	0.123423	0.160639
30	0.0290449	0.0516404	0.0843427	0.123423	0.160639
30.2	0.0290449	0.0516404	0.0843427	0.123423	0.160639
30.4	0.0290449	0.0516404	0.0843427	0.123423	0.160639
30.6	0.0290449	0.0516404	0.0843427	0.123423	0.160639
30.8	0.0290449	0.0516404	0.0843427	0.123423	0.160639
31	0.0290449	0.0516404	0.0843427	0.123423	0.160639
31.2	0.0290449	0.0516404	0.0843427	0.123423	0.160639
31.4	0.0290449	0.0516404	0.0843427	0.123423	0.160639
31.6	0.0290449	0.0516404	0.0843427	0.123423	0.160639
31.8	0.0290449	0.0516404	0.0843427	0.123423	0.160639
32	0.0290449	0.0516404	0.0843427	0.123423	0.160639
32.2	0.0290449	0.0516404	0.0843427	0.123423	0.160639
32.4	0.0290449	0.0516404	0.0843427	0.123423	0.160639
32.6	0.0290449	0.0516404	0.0843427	0.123423	0.160639
32.8	0.0290449	0.0516404	0.0843427	0.123423	0.160639
33	0.0290449	0.0516404	0.0843427	0.123423	0.160639
33.2	0.0290449	0.0516404	0.0843427	0.123423	0.160639
33.4	0.0290449	0.0516404	0.0843427	0.123423	0.160639
33.6	0.0290449	0.0516404	0.0843427	0.123423	0.160639
33.8	0.0290449	0.0516404	0.0843427	0.123423	0.160639
34	0.0290449	0.0516404	0.0843427	0.123423	0.160639
34.2	0.0290449	0.0516404	0.0843427	0.123423	0.160639
34.4	0.0290449	0.0516404	0.0843427	0.123423	0.160639
34.6	0.0290449	0.0516404	0.0843427	0.123423	0.160639
34.8	0.0290449	0.0516404	0.0843427	0.123423	0.160639
35	0.0290449	0.0516404	0.0843427	0.123423	0.160639
35.2	0.0290449	0.0516404	0.0843427	0.123423	0.160639
35.4	0.0290449	0.0516404	0.0843427	0.123423	0.160639
35.6	0.0290449	0.0516404	0.0843427	0.123423	0.160639
35.8	0.0290449	0.0516404	0.0843427	0.123423	0.160639
36	0.0290449	0.0516404	0.0843427	0.123423	0.160639
36.2	0.0290449	0.0516404	0.0843427	0.123423	0.160639
36.4	0.0290449	0.0516404	0.0843427	0.123423	0.160639
36.6	0.0290449	0.0516404	0.0843427	0.123423	0.160639
36.8	0.0290449	0.0516404	0.0843427	0.123423	0.160639
37	0.0290449	0.0516404	0.0843427	0.123423	0.160639
37.2	0.0290449	0.0516404	0.0843427	0.123423	0.160639
37.4	0.0290449	0.0516404	0.0843427	0.123423	0.160639
37.6	0.0290449	0.0516404	0.0843427	0.123423	0.160639
37.8	0.0290449	0.0516404	0.0843427	0.123423	0.160639
38	0.0290449	0.0516404	0.0843427	0.123423	0.160639
38.2	0.0290449	0.0516404	0.0843427	0.123423	0.160639
38.4	0.0290449	0.0516404	0.0843427	0.123423	0.160639
38.6	0.0290449	0.0516404	0.0843427	0.123423	0.160639
38.8	0.0290449	0.0516404	0.0843427	0.123423	0.160639
39	0.0290449	0.0516404	0.0843427	0.123423	0.160639
39.2	0.0290449	0.0516404	0.0843427	0.123423	0.160639
39.4	0.0290449	0.0516404	0.0843427	0.123423	0.160639
39.6	0.0290449	0.0516404	0.0843427	0.123423	0.160639
39.8	0.0290449	0.0516404	0.0843427	0.123423	0.160639
40	0.0290449	0.0516404	0.0843427	0.123423	0.160639
40.2	0.0290449	0.0516404	0.0843427	0.123423	0.160639
40.4	0.0290449	0.0516404	0.0843427	0.123423	0.160639
40.6	0.0290449	0.0516404	0.0843427	0.123423	0.160639
40.8	0.0290449	0.0516404	0.0843427	0.123423	0.160639
41	0.0290449	0.0516404	0.0843427	0.123423	0.160639
41.2	0.0290449	0.0516404	0.0843427	0.123423	0.160639
41.4	0.0290449	0.0516404	0.0843427	0.123423	0.160639
41.6	0.0290449	0.0516404	0.0843427	0.123423	0.160639
41.8	0.0290449	0.0516404	0.0843427	0.123423	0.160639
42	0.0290449	0.0516404	0.0843427	0.123423	0.160639
42.2	0.0290449	0.0516404	0.0843427	0.123423	0.160639
42.4	0.0290449	0.0516404	0.0843427	0.123423	0.160639
42.6	0.0290449	0.0516404	0.0843427	0.123423	0.160639
42.8	0.0290449	0.0516404	0.0843427	0.123423	0.160639
43	0.0290449	0.0516404	0.0843427	0.123423	0.160639
43.2	0.0290449	0.0516404	0.0843427	0.123423	0.160639
43.4	0.0290449	0.0516404	0.0843427	0.123423	0.160639
43.6	0.0290449	0.0516404	0.0843427	0.123423	0.160639
43.8	0.0290449	0.0516404	0.0843427	0.123423	0.160639
44	0.0290449	0.0516404	0.0843427	0.123423	0.160639
44.2	0.0290449	0.0516404	0.0843427	0.123423	0.160639
44.4	0.0290449	0.0516404	0.0843427	0.123423	0.160639
44.6	0.0290449	0.0516404	0.0843427	0.123423	0.160639
44.8	0.0290449	0.0516404	0.0843427	0.123423	0.160639
45	0.0290449	0.0516404	0.0843427	0.123423	0.160639
45.2	0.0290449	0.0516404	0.0843427	0.123423	0.160639
45.4	0.0290449	0.0516404	0.0843427	0.123423	0.160639
45.6	0.0290449	0.0516404	0.0843427	0.123423	0.160639
45.8	0.0290449	0.0516404	0.0843427	0.123423	0.160639
46	0.0290449	0.0516404	0.0843427	0.123423	0.160639
46.2	0.0290449	0.0516404	0.0843427	0.123423	0.160639
46.4	0.0290449	0.0516404	0.0843427	0.123423	0.160639
46.6	0.0290449	0.0516404	0.0843427	0.123423	0.160639
46.8	0.0290449	0.0516404	0.0843427	0.123423	0.160639
47	0.0290449	0.0516404	0.0843427	0.123423	0.160639
47.2	0.0290449	0.0516404	0.0843427	0.123423	0.160639
47.4	0.0290449	0.0516404	0.0843427	0.123423	0.160639
47.6	0.0290449	0.0516404	0.0843427	0.123423	0.160639
47.8	0.0290449	0.0516404	0.0843427	0.123423	0.160639
48	0.0290449	0.0516404	0.0843427	0.123423	0.160639
48.2	0.0290449	0.0516404	0.0843427	0.123423	0.160639
48.4	0.0290449	0.0516404	0.0843427	0.123423	0.160639
48.6	0.0290449	0.0516404	0.0843427	0.123423	0.160639
48.8	0.0290449	0.0516404	0.0843427	0.123423	0.160639
49	0.0290449	0.0516404	0.0843427	0.123423	0.160639
49.2	0.0290449	0.0516404	0.0843427	0.123423	0.160639
49.4	0.0290449	0.0516404	0.0843427	0.123423	0.160639
49.6	0.0290449	0.0516404	0.0843427	0.123423	0.160639
49.8	0.0290449	0.0516404	0.0843427	0.123423	0.160639
50	0.0290449	0.0516404	0.0843427	0.123423	0.160639
50.2	0.0290449	0.0516404	0.0843427	0.123423	0.160639
50.4	0.0290449	0.0516404	0.0843427	0.123423	0.160639
50.6	0.0290449	0.0516404	0.0843427	0.123423	0.160639
50.8	0.0290449	0.0516404	0.0843427	0.123423	0.160639
51	0.0290449	0.0516404	0.0843427	0.123423	0.160639
51.2	0.0290449	0.0516404	0.0843427	0.123423	0.160639
51.4	0.0290449	0.0516404	0.0843427	0.123423	0.160639
51.6	0.0290449	0.0516404	0.0843427	0.123423	0.160639
51.8	0.0290449	0.0516404	0.0843427	0.123423	0.160639
52	0.0290449	0.0516404	0.0843427	0.123423	0.160639
52.2	0.0290449	0.0516404	0.0843427	0.123423	0.160639
52.4	0.0290449	0.0516404	0.0843427	0.123423	0.160639
52.6	0.0290449	0.0516404	0.0843427	0.123423	0.160639
52.8	0.0290449	0.0516404	0.0843427	0.123423	0.160639
53	0.0290449	0.0516404	0.0843427	0.123423	0.160639
53.2	0.0290449	0.0516404	0.0843427	0.123423	0.160639
53.4	0.0290449	0.0516404	0.0843427	0.123423	0.160639
53.6	0.0290449	0.0516404	0.0843427	0.123423	0.160639
53.8	0.0290449	0.0516404	0.0843427	0.123423	0.160639
54	0.0290449	0.0516404	0.0843427	0.123423	0.160639
54.2	0.0290449	0.0516404	0.0843427	0.123423	0.160639
54.4	0.0290449	0.0516404	0.0843427	0.123423	0.160639
54.6	0.0290449	0.0516404	0.0843427	0.123423	0.160639
54.8	0.0290449	0.0516404	0.0843427	0.123423	0.160639
55	0.0290449	0.0516404	0.0843427	0.123423	0.160639
55.2	0.0290449	0.0516404	0.0843427	0.123423	0.160639
55.4	0.0290449	0.0516404	0.0843427	0.123423	0.160639
55.6	0.0290449	0.0516404	0.0843427	0.123423	0.160639
55.8	0.0290449	0.0516404	0.0843427	0.123423	0.160639
56	0.0290449	0.0516404	0.0843427	0.123423	0.160639
56.2	0.0290449	0.0516404	0.0843427	0.123423	0.160639
56.4	0.0290449	0.0516404	0.0843427	0.123423	0.160639
56.6	0.0290449	0.0516404	0.0843427	0.123423	0.160639
56.8	0.0290449	0.0516404	0.0843427	0.123423	0.160639
57	0.0290449	0.0516404	0.0843427	0.123423	0.160639
57.2	0.0290449	0.0516404	0.0843427	0.123423	0.160639
57.4	0.0290449	0.0516404	0.0843427	0.123423	0.160639
57.6	0.0290449	0.0516404	0.0843427	0.123423	0.160639
57.8	0.0290449	0.0516404	0.0843427	0.123423	0.160639
58	0.0290449	0.0516404	0.0843427	0.123423	0.160639
58.2	0.0290449	0.0516404	0.0843427	0.123423	0.160639
58.4	0.0290449	0.0516404	0.0843427	0.123423	0.160639
58.6	0.0290449	0.0516404	0.0843427	0.123423	0.160639
58.8	0.0290449	0.0516404	0.0843427	0.123423	0.160639
59	0.0290449	0.0516404	0.0843427	0.123423	0.160639
59.2	0.0290449	0.0516404	0.0843427	0.123423	0.160639
59.4	0.0290449	0.0516404	0.0843427	0.123423	0.160639
59.6	0.0290449	0.0516404	0.0843427	0.123423	0.160639
59.8	0.0290449	0.0516404	0.0843427	0.123423	0.160639
60	0.0290449	0.0516404	0.0843427	0.123423	0.160639
60.2	0.0290449	0.0516404	0.0843427	0.123423	0.160639
60.4	0.0290449	0.0516404	0.0843427	0.123423	0.160639
60.6	0.0290449	0.0516404	0.0843427	0.123423	0.160639
60.8	0.0290449	0.0516404	0.0843427	0.123423	0.160639
61	0.0290449	0.0516404	0.0843427	0.123423	0.160639
61.2	0.0290449	0.0516404	0.0843427	0.123423	0.160639
61.4	0.0290449	0.0516404	0.0843427	0.123423	0.160639
61.6	0.0290449	0.0516404	0.0843427	0.123423	0.160639
61.8	0.0290449	0.0516404	0.0843427	0.123423	0.160639
62	0.0290449	0.0516404	0.0843427	0.123423	0.160639
62.2	0.0290449	0.0516404	0.0843427	0.123423	0.160639
62.4	0.0290449	0.0516404	0.0843427	0.123423	0.160639
62.6	0.0290449	0.0516404	0.0843427	0.123423	0.160639
62.8	0.0290449	0.0516404	0.0843427	0.123423	0.160639
63	0.0290449	0.0516404	0.0843427	0.123423	0.160639
63.2	0.0290449	0.0516404	0.0843427	0.123423	0.160639
63.4	0.0290449	0.0516404	0.0843427	0.123423	0.160639
63.6	0.0290449	0.0516404	0.0843427	0.123423	0.160639
63.8	0.0290449	0.0516404	0.0843427	0.123423	0.160639
64	0.0290449	0.0516404	0.0843427	0.123423	0.160639
64.2	0.0290449	0.0516404	0.0843427	0.123423	0.160639
64.4	0.0290449	0.0516404	0.0843427	0.123423	0.160639
64.6	0.0290449	0.0516404	0.0843427	0.123423	0.160639
64.8	0.0290449	0.0516404	0.0843427	0.123423	0.160639
65	0.0290449	0.0516404	0.0843427	0.123423	0.160639
65.2	0.0290449	0.0516404	0.0843427	0.123423	0.160639
65.4	0.0290449	0.0516404	0.0843427	0.123423	0.160639
65.6	0.0290449	0.0516404	0.0843427	0.123423	0.160639
65.8	0.0290449	0.0516404	0.0843427	0.123423	0.160639
66	0.0290449	0.0516404	0.0843427	0.123423	0.160639
66.2	0.0290449	0.0516404	0.0843427	0.123423	0.160639
66.4	0.0290449	0.0516404	0.0843427	0.123423	0.160639
66.6	0.0290449	0.0516404	0.0843427	0.123423	0.160639
66.8	0.0290449	0.0516404	0.0843427	0.123423	0.160639
67	0.0290449	0.0516404	0.0843427	0.123423	0.160639
67.2	0.0290449	0.0516404	0.0843427	0.123423	0.160639
67.4	0.0290449	0.0516404	0.0843427	0.123423	0.160639
67.6	0.0290449	0.0516404	0.0843427	0.123423	0.160639
67.8	0.0290449	0.0516404	0.0843427	0.123423	0.160639
68	0.0290449	0.0516404	0.0843427	0.123423	0.160639
68.2	0.0290449	0.0516404	0.0843427	0.123423	0.160639
68.4	0.0290449	0.0516404	0.0843427	0.123423	0.160639
68.6	0.0290449	0.0516404	0.0843427	0.123423	0.160639
68.8	0.0290449	0.0516404	0.0843427	0.123423	0.160639
69	0.0290449	0.0516404	0.0843427	0.123423	0.160639
69.2	0.0290449	0.0516404	0.0843427	0.123423	0.160639
69.4	0.0290449	0.0516404	0.0843427	0.123423	0.160639
69.6	0.0290449	0.0516404	0.0843427	0.123423	0.160639
69.8	0.0290449	0.0516404	0.0843427	0.123423	0.160639
70	0.0290449	0.0516404	0.0843427	0.123423	0.160639
70.2	0.0290449	0.0516404	0.0843427	0.123423	0.160639
70.4	0.0290449	0.0516404	0.0843427	0.123423	0.160639
70.6	0.0290449	0.0516404	0.0843427	0.123423	0.160639
70.8	0.0290449	0.0516404	0.0843427	0.123423	0.160639
71	0.0290449	0.0516404	0.0843427	0.123423	0.160639
71.2	0.0290449	0.0516404	0.0843427	0.123423	0.160639
71.4	0.0290449	0.0516404	0.0843427	0.123423	0.160639
71.6	0.0290449	0.0516404	0.0843427	0.123423	0.160639
71.8	0.0290449	0.0516404	0.0843427	0.123423	0.160639
72	0.0290449	0.0516404	0.0843427	0.123423	0.160639
72.2	0.0290449	0.0516404	0.0843427	0.123423	0.160639
72.4	0.0290449	0.0516404	0.0843427	0.123423	0.160639
72.6	0.0290449	0.0516404	0.0843427	0.123423	0.160639
72.8	0.0290449	0.0516404	0.0843427	0.123423	0.160639
73	0.0290449	0.0516404	0.0843427	0.123423	0.160639
73.2	0.0290449	0.0516404	0.0843427	0.123423	0.160639
73.4	0.0290449	0.0516404	0.0843427	0.123423	0.160639
73.6	0.0290449	0.0516404	0.0843427	0.123423	0.160639
73.8	0.0290449	0.0516404	0.0843427	0.123423	0.160639
74	0.0290449	0.0516404	0.0843427	0.123423	0.160639
74.2	0.0290449	0.0516404	0.0843427	0.123423	0.160639
74.4	0.0290449	0.0516404	0.0843427	0.123423	0.160639
74.6	0.0290449	0.0516404	0.0843427	0.123423	0.160639
74.8	0.0290449	0.0516404	0.0843427	0.123423	0.160639
75	0.0290449	0.0516404	0.0843427	0.123423	0.160639
75.2	0.0290449	0.0516404	0.0843427	0.123423	0.160639
75.4	0.0290449	0.0516404	0.0843427	0.123423	0.160639
75.6	0.0290449	0.0516404	0.0843427	0.123423	0.160639
75.8	0.0290449	0.0516404	0.0843427	0.123423	0.160639
76	0.0290449	0.0516404	0.0843427	0.123423	0.160639
76.2	0.0290449	0.0516404	0.0843427	0.123423	0.160639
76.4	0.0290449	0.0516404	0.0843427	0.123423	0.160639
76.6	0.0290449	0.0516404	0.0843427	0.123423	0.160639
76.8	0.0290449	0.0516404	0.0843427	0.123423	0.160639
77	0.0290449	0.0516404	0.0843427	0.123423	0.160639
77.2	0.0290449	0.0516404	0.0843427	0.123423	0.160639
77.4	0.0290449	0.0516404	0.0843427	0.123423	0.160639
77.6	0.0290449	0.0516404	0.0843427	0.123423	0.160639
77.8	0.0290449	0.0516404	0.0843427	0.123423	0.160639
78	0.0290449	0.0516404	0.0843427	0.123423	0.160639
78.2	0.0290449	0.0516404	0.0843427	0.123423	0.160639
78.4	0.0290449	0.0516404	0.0843427	0.123423	0.160639
78.6	0.0290449	0.0516404	0.0843427	0.123423	0.160639
78.8	0.0290449	0.0516404	0.0843427	0.123423	0.160639
79	0.0290449	0.0516404	0.0843427	0.123423	0.160639
79.2	0.0290449	0.0516404	0.0843427	0.123423	0.160639
79.4	0.0290449	0.0516404	0.0843427	0.123423	0.160639
79.6	0.0290449	0.0516404	0.0843427	0.123423	0.160639
79.8	0.0290449	0.0516404	0.0843427	0.123423	0.160639
80	0.0290449	0.0516404	0.0843427	0.123423	0.160639
80.2	0.0290449	0.0516404	0.0843427	0.123423	0.160639
80.4	0.0290449	0.0516404	0.0843427	0.123423	0.160639
80.6	0.0290449	0.0516404	0.0843427	0.123423	0.160639
80.8	0.0290449	0.0516404	0.0843427	0.123423	0.160639
81	0.0290449	0.0516404	0.0843427	0.123423	0.160639
81.2	0.0290449	0.0516404	0.0843427	0.123423	0.160639
81.4	0.0290449	0.0516404	0.0843427	0.123423	0.160639
81.6	0.0290449	0.0516404	0.0843427	0.123423	0.160639
81.8	0.0290449	0.0516404	0.0843427	0.123423	0.160639
82	0.0290449	0.0516404	0.0843427	0.123423	0.160639
82.2	0.0290449	0.0516404	0.0843427	0.123423	0.160639
82.4	0.0290449	0.0516404	0.0843427	0.123423	0.160639
82.6	0.0290449	0.0516404	0.0843427	0.123423	0.160639
82.8	0.0290449	0.0516404	0.0843427	0.123423	0.160639
83	0.0290449	0.0516404	0.0843427	0.123423	0.160639
83.2	0.0290449	0.0516404	0.0843427	0.123423	0.160639
83.4	0.0290449	0.0516404	0.0843427	0.123423	0.160639
83.6	0.0290449	0.0516404	0.0843427	0.123423	0.160639
83.8	0.0290449	0.0516404	0.0843427	0.123423	0.160639
84	0.0290449	0.0516404	0.0843427	0.123423	0.160639
84.2	0.0290449	0.0516404	0.0843427	0.123423	0.160639
84.4	0.0290449	0.0516404	0.0843427	0.123423	0.160639
84.6	0.0290449	0.0516404	0.0843427	0.123423	0.160639
84.8	0.0290449	0.0516404	0.0843427	0.123423	0.160639
85	0.0290449	0.0516404	0.0843427	0.123423	0.160639
85.2	0.0290449	0.0516404	0.0843427	0.123423	0.160639
85.4	0.0290449	0.0516404	0.0843427	0.123423	0.160639
85.6	0.0290449	0.0516404	0.0843427	0.123423	0.160639
85.8	0.0290449	0.0516404	0.0843427	0.123423	0.160639
86	0.0290449	0.0516404	0.0843427	0.123423	0.160639
86.2	0.0290449	0.0516404	0.0843427	0.123423	0.160639
86.4	0.0290449	0.0516404	0.0843427	0.123423	0.160639
86.6	0.0290449	0.0516404	0.0843427	0.123423	0.160639
86.8	0.0290449	0.0516404	0.0843427	0.123423	0.160639
87	0.0290449	0.0516404	0.0843427	0.123423	0.160639
87.2	0.0290449	0.0516404	0.0843427	0.123423	0.160639
87.4	0.0290449	0.0516404	0.0843427	0.123423	0.160639
87.6	0.0290449	0.0516404	0.0843427	0.123423	0.160639
87.8	0.0290449	0.0516404	0.0843427	0.123423	0.160639
88	0.0290449	0.0516404	0.0843427	0.123423	0.160639
88.2	0.0290449	0.0516404	0.0843427	0.123423	0.160639
88.4	0.0290449	0.0516404	0.0843427	0.123423	0.160639
88.6	0.0290449	0.0516404	0.0843427	0.123423	0.160639
88.8	0.0290449	0.0516404	0.0843427	0.123423	0.160639
89	0.0290449	0.0516404	0.0843427	0.123423	0.160639
89.2	0.0290449	0.0516404	0.0843427	0.123423	0.160639
89.4	0.0290449	0.0516404	0.0843427	0.123423	0.160639
89.6	0.0290449	0.0516404	0.0843427	0.123423	0.160639
89.8	0.0290449	0.0516404	0.0843427	0.123423	0.160639
90	0.0290449	0.0516404	0.0843427	0.123423	0.160639
90.2	0.0290449	0.0516404	0.0843427	0.123423	0.160639
90.4	0.0290449	0.0516404	0.0843427	0.123423	0.160639
90.6	0.0290449	0.0516404	0.0843427	0.123423	0.160639
90.8	0.0290449	0.0516404	0.0843427	0.123423	0.160639
91	0.0290449	0.0516404	0.0843427	0.123423	0.160639
91.2	0.0290449	0.0516404	0.0843427	0.123423	0.160639
91.4	0.0290449	0.0516404	0.0843427	0.123423	0.160639
91.6	0.0290449	0.0516404	0.0843427	0.123423	0.160639
91.8	0.0290449	0.0516404	0.0843427	0.123423	0.160639
92	0.0290449	0.0516404	0.0843427	0.123423	0.160639
92.2	0.0290449	0.0516404	0.0843427	0.123423	0.160639
92.4	0.0290449	0.0516404	0.0843427	0.123423	0.160639
92.6	0.0290449	0.0516404	0.0843427	0.123423	0.160639
92.8	0.0290449	0.0516404	0.0843427	0.123423	0.160639
93	0.0290449	0.0516404	0.0843427	0.123423	0.160639
93.2	0.0290449	0.0516404	0.0843427	0.123423	0.160639
93.4	0.0290449	0.0516404	0.0843427	0.123423	0.160639
93.6	0.0290449	0.0516404	0.0843427	0.123423	0.160639
93.8	0.0290449	0.0516404	0.0843427	0.123423	0.160639
94	0.0290449	0.0516404	0.0843427	0.123423	0.160639
94.2	0.0290449	0.0516404	0.0843427	0.123423	0.160639
94.4	0.0290449	0.0516404	0.0843427	0.123423	0.160639
94.6	0.0290449	0.0516404	0.0843427	0.123423	0.160639
94.8	0.0290449	0.0516404	0.0843427	0.123423	0.160639
95	0.0290449	0.0516404	0.0843427	0.123423	0.160639
95.2	0.0290449	0.0516404	0.0843427	0.123423	0.160639
95.4	0.0290449	0.0516404	0.0843427	0.123423	0.160639
95.6	0.0290449	0.0516404	0.0843427	0.123423	0.160639
95.8	0.0290449	0.0516404	0.0843427	0.123423	0.160639
96	0.0290449	0.0516404	0.0843427	0.123423	0.160639
96.2	0.0290449	0.0516404	0.0843427	0.123423	0.160639
96.4	0.0290449	0.0516404	0.0843427	0.123423	0.160639
96.6	0.0290449	0.0516404	0.0843427	0.123423	0.160639
96.8	0.0290449	0.0516404	0.0843427	0.123423	0.160639
97	0.0290449	0.0516404	0.0843427	0.123423	0.160639
97.2	0.0290449	0.0516404	0.0843427	0.123423	0.160639
97.4	0.0290449	0.0516404	0.0843427	0.123423	0.160639
97.6	0.0290449	0.0516404	0.0843427	0.123423	0.160639
97.8	0.0290449	0.0516404	0.0843427	0.123423	0.160639
98	0.0290449	0.0516404	0.0843427	0.123423	0.160639
98.2	0.0290449	0.0516404	0.0843427	0.123423	0.160639
98.4	0.0290449	0.0516404	0.0843427	0.123423	0.160639
98.6	0.0290449	0.0516404	0.0843427	0.123423	0.160639
98.8	0.0290449	0.0516404	0.0843427	0.123423	0.160639
99	0.0290449	0.0516404	0.0843427	0.123423	0.160639
99.2	0.0290449	0.0516404	0.0843427	0.123423	0.160639
99.4	0.0290449	0.0516404	0.0843427	0.123423	0.160639
99.6	0.0290449	0.0516404	0.0843427	0.123423	0.160639
99.8	0.0290449	0.0516404	0.0843427	0.123423	0.160639
100	0.0290449	0.0516404	0.0843427	0.123423	0.160639
100.2	0.0290449	0.0516404	0.0843427	0.123423	0.160639
100.4	0.0290449	0.0516404	0.0843427	0.123423	0.160639
100.6	0.0290449	0.0516404	0.0843427	0.123423	0.160639
100.8	0.0290449	0.0516404	0.0843427	0.123423	0.160639
101	0.0290449	0.0516404	0.0843427	0.123423	0.160639
101.2	0.0290449	0.0516404	0.0843427	0.123423	0.160639
101.4	0.0290449	0.0516404	0.0843427	0.123423	0.160639
101.6	0.0290449	0.0516404	0.0843427	0.123423	0.160639
101.8	0.0290449	0.0516404	0.0843427	0.123423	0.160639
102	0.0290449	0.0516404	0.0843427	0.123423	0.160639
102.2	0.0290449	0.0516404	0.0843427	0.123423	0.160639
102.4	0.0290449	0.0516404	0.0843427	0.123423	0.160639
102.6	0.0290449	0.0516404	0.0843427	0.123423	0.160639
102.8	0.0290449	0.0516404	0.0843427	0.123423	0.160639
103	0.0290449	0.0516404	0.0843427	0.123423	0.160639
103.2	0.0290449	0.0516404	0.0843427	0.123423	0.160639
103.4	0.0290449	0.0516404	0.0843427	0.123423	0.160639
103.6	0.0290449	0.0516404	0.0843427	0.123423	0.160639
103.8	0.0290449	0.0516404	0.0843427	0.123423	0.160639
104	0.0290449	0.0516404	0.0843427	0.123423	0.160639
104.2	0.0290449	0.0516404	0.0843427	0.123423	0.160639
104.4	0.0290449	0.0516404	0.0843427	0.123423	0.160639
104.6	0.0290449	0.0516404	0.0843427	0.123423	0.160639
104.8	0.0290449	0.0516404	0.0843427	0.123423	0.160639
105	0.0290449	0.0516404	0.0843427	0.123423	0.160639
105.2	0.0290449	0.0516404	0.0843427	0.123423	0.160639
105.4	0.0290449	0.0516404	0.0843427	0.123423	0.160639
105.6	0.0290449	0.0516404	0.0843427	0.123423	0.160639
105.8	0.0290449	0.0516404	0.0843427	0.123423	0.160639
106	0.0290449	0.0516404	0.0843427	0.123423	0.160639
106.2	0.0290449	0.0516404	0.0843427	0.123423	0.160639
106.4	0.0290449	0.0516404	0.0843427	0.123423	0.160639
106.6	0.0290449	0.0516404	0.0843427	0.123423	0.160639
106.8	0.0290449	0.0516404	0.0843427	0.123423	0.160639
107	0.0290449	0.0516404	0.0843427	0.123423	0.160639
107.2	0.0290449	0.0516404	0.0843427	0.123423	0.160639
107.4	0.0290449	0.0516404	0.0843427	0.123423	0.160639
107.6	0.0290449	0.0516404	0.0843427	0.123423	0.160639
107.8	0.0290449	0.0516404	0.0843427	0.123423	0.160639
108	0.0290449	0.0516404	0.0843427	0.123423	0.160639
108.2	0.0290449	0.0516404	0.0843427	0.123423	0.160639
108.4	0.0290449	0.0516404	0.0843427	0.123423	0.160639
108.6	0.0290449	0.0516404	0.0843427	0.123423	0.160639
108.8	0.0290449	0.0516404	0.0843427	0.123423	0.160639
109	0.0290449	0.0516404	0.0843427	0.123423	0.160639
109.2	0.0290449	0.0516404	0.0843427	0.123423	0.160639
109.4	0.0290449	0.0516404	0.0843427	0.123423	0.160639
109.6	0.0290449	0.0516404	0.0843427	0.123423	0.160639
109.8	0.0290449	0.0516404	0.0843427	0.123423	0.160639
110	0.0290449	0.0516404	0.0843427	0.123423	0.160639
110.2	0.0290449	0.0516404	0.0843427	0.123423	0.160639
110.4	0.0290449	0.0516404	0.0843427	0.123423	0.160639
110.6	0.0290449	0.0516404	0.0843427	0.123423	0.160639
110.8	0.0290449	0.0516404	0.0843427	0.123423	0.160639
111	0.0290449	0.0516404	0.0843427	0.123423	0.160639
111.2	0.0290449	0.0516404	0.0843427	0.123423	0.160639
111.4	0.0290449	0.0516404	0.0843427	0.123423	0.160639
111.6	0.0290449	0.0516404	0.0843427	0.123423	0.160639
111.8	0.0290449	0.0516404	0.0843427	0.123423	0.160639
112	0.0290449	0.0516404	0.0843427	0.123423	0.160639
112.2	0.0290449	0.0516404	0.0843427	0.123423	0.160639
112.4	0.0290449	0.0516404	0.0843427	0.123423	0.160639
112.6	0.0290449	0.0516404	0.0843427	0.123423	0.160639
112.8	0.0290449	0.0516404	0.0843427	0.123423	0.160639
113	0.0290449	0.0516404	0.0843427	0.123423	0.160639
113.2	0.0290449	0.0516404	0.0843427	0.123423	0.160639
113.4	0.0290449	0.0516404	0.0843427	0.123423	0.160639
113.6	0.0290449	0.0516404	0.0843427	0.123423	0.160639
113.8	0.0290449	0.0516404	0.0843427	0.123423	0.160639
114	0.0290449	0.0516404	0.0843427	0.123423	0.160639
114.2	0.0290449	0.0516404	0.0843427	0.123423	0.160639
114.4	0.0290449	0.0516404	0.0843427	0.123423	0.160639
114.6	0.0290449	0.0516404	0.0843427	0.123423	0.160639
114.8	0.0290449	0.0516404	0.0843427	0.123423	0.160639
115	0.0290449	0.0516404	0.0843427	0.123423	0.160639
115.2	0.0290449	0.0516404	0.0843427	0.123423	0.160639
115.4	0.0290449	0.0516404	0.0843427	0.123423	0.160639
115.6	0.0290449	0.0516404	0.0843427	0.123423	0.160639
115.8	0.0290449	0.0516404	0.0843427	0.123423	0.160639
116	0.0290449	0.0516404	0.0843427	0.123423	0.160639
116.2	0.0290449	0.0516404	0.0843427	0.123423	0.160639
116.4	0.0290449	0.0516404	0.0843427	0.123423	0.160639
116.6	0.0290449	0.0516404	0.0843427	0.123423	0.160639
116.8	0.0290449	0.0516404	0.0843427	0.123423	0.160639
117	0.0290449	0.0516404	0.0843427	0.123423	0.160639
117.2	0.0290449	0.0516404	0.0843427	0.123423	0.160639
117.4	0.0290449	0.0516404	0.0843427	0.123423	0.160639
117.6	0.0290449	0.0516404	0.0843427	0.123423	0.160639
117.8	0.0290449	0.0516404	0.0843427	0.123423	0.160639
118	0.0290449	0.0516404	0.0843427	0.123423	0.160639
118.2	0.0290449	0.0516404	0.0843427	0.123423	0.160639
118.4	0.0290449	0.0516404	0.0843427	0.123423	0.160639
118.6	0.0290449	0.0516404	0.0843427	0.123423	0.160639
118.8	0.0290449	0.0516404	0.0843427	0.123423	0.160639
119	0.0290449	0.0516404	0.0843427	0.123423	0.160639
119.2	0.0290449	0.0516404	0.0843427	0.123423	0.160639
119.4	0.0290449	0.0516404	0.0843427	0.123423	0.160639
119.6	0.0290449	0.0516404	0.0843427	0.123423	0.160639
119.8	0.0290449	0.0516404	0.0843427	0.123423	0.160639
120	0.0290449	0.051637	0.0843373	0.123415	0.160628
120.2	0.0234752	0.041735	0.0681646	0.0997485	0.129826
120.4	0.0189735	0.0337318	0.0550932	0.0806205	0.10493
120.6	0.0153351	0.0272633	0.0445284	0.0651606	0.0848085
120.8	0.0123944	0.0220353	0.0359896	0.0526653	0.0685455
121	0.0100177	0.0178097	0.0290881	0.0425661	0.0554011
121.2	0.00809666	0.0143945	0.0235101	0.0344035	0.0447772
121.4	0.00654403	0.0116342	0.0190018	0.0278062	0.0361907
121.6	0.00528913	0.00940319	0.015358	0.022474	0.0292507
121.8	0.00427488	0.00760002	0.0124129	0.0181644	0.0236415
122	0.00345512	0.00614262	0.0100326	0.0146811	0.019108
122.2	0.00279256	0.0049647	0.00810871	0.0118659	0.0154438
122.4	0.00225705	0.00401266	0.00655376	0.00959044	0.0124823
122.6	0.00182423	0.00324319	0.005297	0.00775136	0.0100886
122.8	0.00147442	0.00262127	0.00428124	0.00626494	0.00815402
123	0.00119168	0.00211861	0.00346026	0.00506356	0.00659039
123.2	0.00096316	0.00171234	0.00279671	0.00409257	0.0053266
123.4	0.00077846	0.00138398	0.00226041	0.00330777	0.00430516
123.6	0.00062918	0.00111858	0.00182695	0.00267346	0.0034796
123.8	0.00050853	0.00090408	0.00147661	0.00216079	0.00281234
124	0.00041101	0.00073071	0.00119345	0.00174644	0.00227304
124.2	0.0003322	0.00059059	0.00096459	0.00141154	0.00183716
124.4	0.00026849	0.00047734	0.00077962	0.00114086	0.00148486
124.6	0.00021701	0.0003858	0.00063012	0.00092208	0.00120012
124.8	0.00017539	0.00031182	0.00050929	0.00074526	0.00096998
125	0.00014176	0.00025202	0.00041162	0.00060235	0.00078398
125.2	0.00011458	0.0002037	0.00033269	0.00048684	0.00063364
125.4	9.26e-05	0.00016463	0.00026889	0.00039348	0.00051213
125.6	7.485e-05	0.00013306	0.00021733	0.00031803	0.00041392
125.8	6.049e-05	0.00010755	0.00017565	0.00025704	0.00033455
126	4.889e-05	8.692e-05	0.00014197	0.00020775	0.0002704
126.2	3.952e-05	7.026e-05	0.00011475	0.00016791	0.00021854
126.4	3.194e-05	5.678e-05	9.274e-05	0.00013571	0.00017664
126.6	2.581e-05	4.589e-05	7.496e-05	0.00010969	0.00014276
126.8	2.086e-05	3.709e-05	6.058e-05	8.865e-05	0.00011539
127	1.686e-05	2.998e-05	4.897e-05	7.165e-05	9.326e-05
127.2	1.363e-05	2.423e-05	3.958e-05	5.791e-05	7.538e-05
127.4	1.102e-05	1.958e-05	3.199e-05	4.681e-05	6.092e-05
127.6	8.9e-06	1.583e-05	2.585e-05	3.783e-05	4.924e-05
127.8	7.2e-06	1.279e-05	2.09e-05	3.058e-05	3.98e-05
128	5.82e-06	1.034e-05	1.689e-05	2.471e-05	3.217e-05
128.2	4.7e-06	8.36e-06	1.365e-05	1.997e-05	2.6e-05
128.4	3.8e-06	6.75e-06	1.103e-05	1.614e-05	2.101e-05
128.6	3.07e-06	5.46e-06	8.92e-06	1.305e-05	1.698e-05
128.8	2.48e-06	4.41e-06	7.21e-06	1.055e-05	1.373e-05
129	2.01e-06	3.57e-06	5.82e-06	8.52e-06	1.109e-05
129.2	1.62e-06	2.88e-06	4.71e-06	6.89e-06	8.97e-06
129.4	1.31e-06	2.33e-06	3.81e-06	5.57e-06	7.25e-06
129.6	1.06e-06	1.88e-06	3.08e-06	4.5e-06	5.86e-06
129.8	8.6e-07	1.52e-06	2.49e-06	3.64e-06	4.73e-06
130	6.9e-07	1.23e-06	2.01e-06	2.94e-06	3.83e-06
130.2	5.6e-07	9.9e-07	1.62e-06	2.38e-06	3.09e-06
130.4	4.5e-07	8e-07	1.31e-06	1.92e-06	2.5e-06
130.6	3.7e-07	6.5e-07	1.06e-06	1.55e-06	2.02e-06
130.8	3e-07	5.2e-07	8.6e-07	1.25e-06	1.63e-06
131	2.4e-07	4.2e-07	6.9e-07	1.01e-06	1.32e-06
131.2	1.9e-07	3.4e-07	5.6e-07	8.2e-07	1.07e-06
131.4	1.6e-07	2.8e-07	4.5e-07	6.6e-07	8.6e-07
131.6	1.3e-07	2.2e-07	3.7e-07	5.4e-07	7e-07
131.8	1e-07	1.8e-07	3e-07	4.3e-07	5.6e-07
132	8e-08	1.5e-07	2.4e-07	3.5e-07	4.6e-07
132.2	7e-08	1.2e-07	1.9e-07	2.8e-07	3.7e-07
132.4	5e-08	1e-07	1.6e-07	2.3e-07	3e-07
132.6	4e-08	8e-08	1.3e-07	1.8e-07	2.4e-07
132.8	4e-08	6e-08	1e-07	1.5e-07	1.9e-07
133	3e-08	5e-08	8e-08	1.2e-07	1.6e-07
133.2	2e-08	4e-08	7e-08	1e-07	1.3e-07
133.4	2e-08	3e-08	5e-08	8e-08	1e-07
133.6	1e-08	3e-08	4e-08	6e-08	8e-08
133.8	1e-08	2e-08	4e-08	5e-08	7e-08
134	1e-08	2e-08	3e-08	4e-08	5e-08
134.2	1e-08	1e-08	2e-08	3e-08	4e-08
134.4	1e-08	1e-08	2e-08	3e-08	4e-08
134.6	1e-08	1e-08	2e-08	2e-08	3e-08
134.8	0	1e-08	1e-08	2e-08	2e-08
135	0	1e-08	1e-08	1e-08	2e-08
135.2	0	0	1e-08	1e-08	2e-08
135.4	0	0	1e-08	1e-08	1e-08
135.6	0	0	1e-08	1e-08	1e-08
135.8	0	0	0	1e-08	1e-08
136	0	0	0	0	1e-08
136.2	0	0	0	0	1e-08
136.4	0	0	0	0	0
136.6	0	0	0	0	0
136.8	0	0	0	0	0
137	0	0	0	0	0
137.2	0	0	0	0	0
137.4	0	0	0	0	0
137.6	0	0	0	0	0
137.8	0	0	0	0	0
138	0	0	0	0	0
138.2	0	0	0	0	0
138.4	0	0	0	0	0
138.6	0	0	0	0	0
138.8	0	0	0	0	0
139	0	0	0	0	0
139.2	0	0	0	0	0
139.4	0	0	0	0	0
139.6	0	0	0	0	0
139.8	0	0	0	0	0
140	0	0	0	0	0
140.2	0	0	0	0	0
140.4	0	0	0	0	0
140.6	0	0	0	0	0
140.8	0	0	0	0	0
141	0	0	0	0	0
141.2	0	0	0	0	0
141.4	0	0	0	0	0
141.6	0	0	0	0	0
141.8	0	0	0	0	0
142	0	0	0	0	0
142.2	0	0	0	0	0
142.4	0	0	0	0	0
142.6	0	0	0	0	0
142.8	0	0	0	0	0
143	0	0	0	0	0
143.2	0	0	0	0	0
143.4	0	0	0	0	0
143.6	0	0	0	0	0
143.8	0	0	0	0	0
144	0	0	0	0	0
144.2	0	0	0	0	0
144.4	0	0	0	0	0
144.6	0	0	0	0	0
144.8	0	0	0	0	0
145	0	0	0	0	0
145.2	0	0	0	0	0
145.4	0	0	0	0	0
145.6	0	0	0	0	0
145.8	0	0	0	0	0
146	0	0	0	0	0
146.2	0	0	0	0	0
146.4	0	0	0	0	0
146.6	0	0	0	0	0
146.8	0	0	0	0	0
147	0	0	0	0	0
147.2	0	0	0	0	0
147.4	0	0	0	0	0
147.6	0	0	0	0	0
147.8	0	0	0	0	0
148	0	0	0	0	0
148.2	0	0	0	0	0
148.4	0	0	0	0	0
148.6	0	0	0	0	0
148.8	0	0	0	0	0
149	0	0	0	0	0
149.2	0	0	0	0	0
149.4	0	0	0	0	0
149.6	0	0	0	0	0
149.8	0	0	0	0	0
150	0	0	0	0	0
150.2	0	0	0	0	0
150.4	0	0	0	0	0
150.6	0	0	0	0	0
150.8	0	0	0	0	0
151	0	0	0	0	0
151.2	0	0	0	0	0
151.4	0	0	0	0	0
151.6	0	0	0	0	0
151.8	0	0	0	0	0
152	0	0	0	0	0
152.2	0	0	0	0	0
152.4	0	0	0	0	0
152.6	0	0	0	0	0
152.8	0	0	0	0	0
153	0	0	0	0	0
153.2	0	0	0	0	0
153.4	0	0	0	0	0
153.6	0	0	0	0	0
153.8	0	0	0	0	0
154	0	0	0	0	0
154.2	0	0	0	0	0
154.4	0	0	0	0	0
154.6	0	0	0	0	0
154.8	0	0	0	0	0
155	0	0	0	0	0
155.2	0	0	0	0	0
155.4	0	0	0	0	0
155.6	0	0	0	0	0
155.8	0	0	0	0	0
156	0	0	0	0	0
156.2	0	0	0	0	0
156.4	0	0	0	0	0
156.6	0	0	0	0	0
156.8	0	0	0	0	0
157	0	0	0	0	0
157.2	0	0	0	0	0
157.4	0	0	0	0	0
157.6	0	0	0	0	0
157.8	0	0	0	0	0
158	0	0	0	0	0
158.2	0	0	0	0	0
158.4	0	0	0	0	0
158.6	0	0	0	0	0
158.8	0	0	0	0	0
159	0	0	0	0	0
159.2	0	0	0	0	0
159.4	0	0	0	0	0
159.6	0	0	0	0	0
159.8	0	0	0	0	0
160	0	0	0	0	0
160.2	0	0	0	0	0
160.4	0	0	0	0	0
160.6	0	0	0	0	0
160.8	0	0	0	0	0
161	0	0	0	0	0
161.2	0	0	0	0	0
161.4	0	0	0	0	0
161.6	0	0	0	0	0
161.8	0	0	0	0	0
162	0	0	0	0	0
162.2	0	0	0	0	0
162.4	0	0	0	0	0
162.6	0	0	0	0	0
162.8	0	0	0	0	0
163	0	0	0	0	0
163.2	0	0	0	0	0
163.4	0	0	0	0	0
163.6	0	0	0	0	0
163.8	0	0	0	0	0
164	0	0	0	0	0
164.2	0	0	0	0	0
164.4	0	0	0	0	0
164.6	0	0	0	0	0
164.8	0	0	0	0	0
165	0	0	0	0	0
165.2	0	0	0	0	0
165.4	0	0	0	0	0
165.6	0	0	0	0	0
165.8	0	0	0	0	0
166	0	0	0	0	0
166.2	0	0	0	0	0
166.4	0	0	0	0	0
166.6	0	0	0	0	0
166.8	0	0	0	0	0
167	0	0	0	0	0
167.2	0	0	0	0	0
167.4	0	0	0	0	0
167.6	0	0	0	0	0
167.8	0	0	0	0	0
168	0	0	0	0	0
168.2	0	0	0	0	0
168.4	0	0	0	0	0
168.6	0	0	0	0	0
168.8	0	0	0	0	0
169	0	0	0	0	0
169.2	0	0	0	0	0
169.4	0	0	0	0	0
169.6	0	0	0	0	0
169.8	0	0	0	0	0
170	0	0	0	0	0
170.2	0	0	0	0	0
170.4	0	0	0	0	0
170.6	0	0	0	0	0
170.8	0	0	0	0	0
171	0	0	0	0	0
171.2	0	0	0	0	0
171.4	0	0	0	0	0
171.6	0	0	0	0	0
171.8	0	0	0	0	0
172	0	0	0	0	0
172.2	0	0	0	0	0
172.4	0	0	0	0	0
172.6	0	0	0	0	0
172.8	0	0	0	0	0
173	0	0	0	0	0
173.2	0	0	0	0	0
173.4	0	0	0	0	0
173.6	0	0	0	0	0
173.8	0	0	0	0	0
174	0	0	0	0	0
174.2	0	0	0	0	0
174.4	0	0	0	0	0
174.6	0	0	0	0	0
174.8	0	0	0	0	0
175	0	0	0	0	0
175.2	0	0	0	0	0
175.4	0	0	0	0	0
175.6	0	0	0	0	0
175.8	0	0	0	0	0
176	0	0	0	0	0
176.2	0	0	0	0	0
176.4	0	0	0	0	0
176.6	0	0	0	0	0
176.8	0	0	0	0	0
177	0	0	0	0	0
177.2	0	0	0	0	0
177.4	0	0	0	0	0
177.6	0	0	0	0	0
177.8	0	0	0	0	0
178	0	0	0	0	0
178.2	0	0	0	0	0
178.4	0	0	0	0	0
178.6	0	0	0	0	0
178.8	0	0	0	0	0
179	0	0	0	0	0
179.2	0	0	0	0	0
179.4	0	0	0	0	0
179.6	0	0	0	0	0
179.8	0	0	0	0	0
180	0	0	0	0	0
180.2	0	0	0	0	0
180.4	0	0	0	0	0
180.6	0	0	0	0	0
180.8	0	0	0	0	0
181	0	0	0	0	0
181.2	0	0	0	0	0
181.4	0	0	0	0	0
181.6	0	0	0	0	0
181.8	0	0	0	0	0
182	0	0	0	0	0
182.2	0	0	0	0	0
182.4	0	0	0	0	0
182.6	0	0	0	0	0
182.8	0	0	0	0	0
183	0	0	0	0	0
183.2	0	0	0	0	0
183.4	0	0	0	0	0
183.6	0	0	0	0	0
183.8	0	0	0	0	0
184	0	0	0	0	0
184.2	0	0	0	0	0
184.4	0	0	0	0	0
184.6	0	0	0	0	0
184.8	0	0	0	0	0
185	0	0	0	0	0
185.2	0	0	0	0	0
185.4	0	0	0	0	0
185.6	0	0	0	0	0
185.8	0	0	0	0	0
186	0	0	0	0	0
186.2	0	0	0	0	0
186.4	0	0	0	0	0
186.6	0	0	0	0	0
186.8	0	0	0	0	0
187	0	0	0	0	0
187.2	0	0	0	0	0
187.4	0	0	0	0	0
187.6	0	0	0	0	0
187.8	0	0	0	0	0
188	0	0	0	0	0
188.2	0	0	0	0	0
188.4	0	0	0	0	0
188.6	0	0	0	0	0
188.8	0	0	0	0	0
189	0	0	0	0	0
189.2	0	0	0	0	0
189.4	0	0	0	0	0
189.6	0	0	0	0	0
189.8	0	0	0	0	0
190	0	0	0	0	0
190.2	0	0	0	0	0
190.4	0	0	0	0	0
190.6	0	0	0	0	0
190.8	0	0	0	0	0
191	0	0	0	0	0
191.2	0	0	0	0	0
191.4	0	0	0	0	0
191.6	0	0	0	0	0
191.8	0	0	0	0	0
192	0	0	0	0	0
192.2	0	0	0	0	0
192.4	0	0	0	0	0
192.6	0	0	0	0	0
192.8	0	0	0	0	0
193	0	0	0	0	0
193.2	0	0	0	0	0
193.4	0	0	0	0	0
193.6	0	0	0	0	0
193.8	0	0	0	0	0
194	0	0	0	0	0
194.2	0	0	0	0	0
194.4	0	0	0	0	0
194.6	0	0	0	0	0
194.8	0	0	0	0	0
195	0	0	0	0	0
195.2	0	0	0	0	0
195.4	0	0	0	0	0
195.6	0	0	0	0	0
195.8	0	0	0	0	0
196	0	0	0	0	0
196.2	0	0	0	0	0
196.4	0	0	0	0	0
196.6	0	0	0	0	0
196.8	0	0	0	0	0
197	0	0	0	0	0
197.2	0	0	0	0	0
197.4	0	0	0	0	0
197.6	0	0	0	0	0
197.8	0	0	0	0	0
198	0	0	0	0	0
198.2	0	0	0	0	0
198.4	0	0	0	0	0
198.6	0	0	0	0	0
198.8	0	0	0	0	0
199	0	0	0	0	0
199.2	0	0	0	0	0
199.4	0	0	0	0	0
199.6	0	0	0	0	0
199.8	0	0	0	0	0
200	0	0	0	0	0
200.2	0	0	0	0	0
200.4	0	0	0	0	0
200.6	0	0	0	0	0
200.8	0	0	0	0	0
201	0	0	0	0	0
201.2	0	0	0	0	0
201.4	0	0	0	0	0
201.6	0	0	0	0	0
201.8	0	0	0	0	0
202	0	0	0	0	0
202.2	0	0	0	0	0
202.4	0	0	0	0	0
202.6	0	0	0	0	0
202.8	0	0	0	0	0
203	0	0	0	0	0
203.2	0	0	0	0	0
203.4	0	0	0	0	0
203.6	0	0	0	0	0
203.8	0	0	0	0	0
204	0	0	0	0	0
204.2	0	0	0	0	0
204.4	0	0	0	0	0
204.6	0	0	0	0	0
204.8	0	0	0	0	0
205	0	0	0	0	0
205.2	0	0	0	0	0
205.4	0	0	0	0	0
205.6	0	0	0	0	0
205.8	0	0	0	0	0
206	0	0	0	0	0
206.2	0	0	0	0	0
206.4	0	0	0	0	0
206.6	0	0	0	0	0
206.8	0	0	0	0	0
207	0	0	0	0	0
207.2	0	0	0	0	0
207.4	0	0	0	0	0
207.6	0	0	0	0	0
207.8	0	0	0	0	0
208	0	0	0	0	0
208.2	0	0	0	0	0
208.4	0	0	0	0	0
208.6	0	0	0	0	0
208.8	0	0	0	0	0
209	0	0	0	0	0
209.2	0	0	0	0	0
209.4	0	0	0	0	0
209.6	0	0	0	0	0
209.8	0	0	0	0	0
210	0	0	0	0	0
210.2	0	0	0	0	0
210.4	0	0	0	0	0
210.6	0	0	0	0	0
210.8	0	0	0	0	0
211	0	0	0	0	0
211.2	0	0	0	0	0
211.4	0	0	0	0	0
211.6	0	0	0	0	0
211.8	0	0	0	0	0
212	0	0	0	0	0
212.2	0	0	0	0	0
212.4	0	0	0	0	0
212.6	0	0	0	0	0
212.8	0	0	0	0	0
213	0	0	0	0	0
213.2	0	0	0	0	0
213.4	0	0	0	0	0
213.6	0	0	0	0	0
213.8	0	0	0	0	0
214	0	0	0	0	0
214.2	0	0	0	0	0
214.4	0	0	0	0	0
214.6	0	0	0	0	0
214.8	0	0	0	0	0
215	0	0	0	0	0
215.2	0	0	0	0	0
215.4	0	0	0	0	0
215.6	0	0	0	0	0
215.8	0	0	0	0	0
216	0	0	0	0	0
216.2	0	0	0	0	0
216.4	0	0	0	0	0
216.6	0	0	0	0	0
216.8	0	0	0	0	0
217	0	0	0	0	0
217.2	0	0	0	0	0
217.4	0	0	0	0	0
217.6	0	0	0	0	0
217.8	0	0	0	0	0
218	0	0	0	0	0
218.2	0	0	0	0	0
218.4	0	0	0	0	0
218.6	0	0	0	0	0
218.8	0	0	0	0	0
219	0	0	0	0	0
219.2	0	0	0	0	0
219.4	0	0	0	0	0
219.6	0	0	0	0	0
219.8	0	0	0	0	0
220	0	0	0	0	0
220.2	0	0	0	0	0
220.4	0	0	0	0	0
220.6	0	0	0	0	0
220.8	0	0	0	0	0
221	0	0	0	0	0
221.2	0	0	0	0	0
221.4	0	0	0	0	0
221.6	0	0	0	0	0
221.8	0	0	0	0	0
222	0	0	0	0	0
222.2	0	0	0	0	0
222.4	0	0	0	0	0
222.6	0	0	0	0	0
222.8	0	0	0	0	0
223	0	0	0	0	0
223.2	0	0	0	0	0
223.4	0	0	0	0	0
223.6	0	0	0	0	0
223.8	0	0	0	0	0
224	0	0	0	0	0
224.2	0	0	0	0	0
224.4	0	0	0	0	0
224.6	0	0	0	0	0
224.8	0	0	0	0	0
225	0	0	0	0	0
225.2	0	0	0	0	0
225.4	0	0	0	0	0
225.6	0	0	0	0	0
225.8	0	0	0	0	0
226	0	0	0	0	0
226.2	0	0	0	0	0
226.4	0	0	0	0	0
226.6	0	0	0	0	0
226.8	0	0	0	0	0
227	0	0	0	0	0
227.2	0	0	0	0	0
227.4	0	0	0	0	0
227.6	0	0	0	0	0
227.8	0	0	0	0	0
228	0	0	0	0	0
228.2	0	0	0	0	0
228.4	0	0	0	0	0
228.6	0	0	0	0	0
228.8	0	0	0	0	0
229	0	0	0	0	0
229.2	0	0	0	0	0
229.4	0	0	0	0	0
229.6	0	0	0	0	0
229.8	0	0	0	0	0
230	0	0	0	0	0
230.2	0	0	0	0	0
230.4	0	0	0	0	0
230.6	0	0	0	0	0
230.8	0	0	0	0	0
231	0	0	0	0	0
231.2	0	0	0	0	0
231.4	0	0	0	0	0
231.6	0	0	0	0	0
231.8	0	0	0	0	0
232	0	0	0	0	0
232.2	0	0	0	0	0
232.4	0	0	0	0	0
232.6	0	0	0	0	0
232.8	0	0	0	0	0
233	0	0	0	0	0
233.2	0	0	0	0	0
233.4	0	0	0	0	0
233.6	0	0	0	0	0
233.8	0	0	0	0	0
234	0	0	0	0	0
234.2	0	0	0	0	0
234.4	0	0	0	0	0
234.6	0	0	0	0	0
234.8	0	0	0	0	0
235	0	0	0	0	0
235.2	0	0	0	0	0
235.4	0	0	0	0	0
235.6	0	0	0	0	0
235.8	0	0	0	0	0
236	0	0	0	0	0
236.2	0	0	0	0	0
236.4	0	0	0	0	0
236.6	0	0	0	0	0
236.8	0	0	0	0	0
237	0	0	0	0	0
237.2	0	0	0	0	0
237.4	0	0	0	0	0
237.6	0	0	0	0	0
237.8	0	0	0	0	0
238	0	0	0	0	0
238.2	0	0	0	0	0
238.4	0	0	0	0	0
238.6	0	0	0	0	0
238.8	0	0	0	0	0
239	0	0	0	0	0
239.2	0	0	0	0	0
239.4	0	0	0	0	0
239.6	0	0	0	0	0
	-99999	0	0	0	0
