# Supplementary material for: Structure-guided screening identifies Tucatinib as dual inhibitor for MCT1/2
Source: EMBO Rep. 2025 Dec 11;27(3):677–703. doi: 10.1038/s44319-025-00661-9 (PMC12894981; doi:10.1038/s44319-025-00661-9)
Supplement: Supplementary file 11 — Figure EV4 Source Data [file 44319_2025_661_MOESM11_ESM.zip]

Archive with 7 entries (6 files):
- Figure EV4/
- Figure EV4/Figure EV4A.xlsx
- Figure EV4/Figure EV4B.xlsx
- Figure EV4/Figure EV4C.xlsx
- Figure EV4/Figure EV4D.xlsx
- Figure EV4/Figure EV4E.xlsx
- Figure EV4/Figure EV4F.xlsx
