# Supplementary material for: Structure-guided screening identifies Tucatinib as dual inhibitor for MCT1/2
Source: EMBO Rep. 2025 Dec 11;27(3):677–703. doi: 10.1038/s44319-025-00661-9 (PMC12894981; doi:10.1038/s44319-025-00661-9)
Supplement: Supplementary file 11 — Figure EV4 Source Data [file 44319_2025_661_MOESM11_ESM.zip › Figure EV4/Figure EV4D.xlsx]

## Sheet: Sheet1
X(Concentration（μM)）	Y（△F (% )）
0.78125	50.63	51.82	47.14
1.5625	46.51	48.55	44.89
3.125	36.13	41.27	41.27
6.25	30.93	27.04	30.41
12.5	30.44	29.85	31.19
25	23.53	24.25	28.71
50	17.63	18.52	20.97
100	18.84	16.36	20.84
