# Supplementary material for: Structure-guided screening identifies Tucatinib as dual inhibitor for MCT1/2
Source: EMBO Rep. 2025 Dec 11;27(3):677–703. doi: 10.1038/s44319-025-00661-9 (PMC12894981; doi:10.1038/s44319-025-00661-9)
Supplement: Supplementary file 11 — Figure EV4 Source Data [file 44319_2025_661_MOESM11_ESM.zip › Figure EV4/Figure EV4E.xlsx]

## Sheet: Sheet1
X(Concentration（μM)）	Y（△F (% )）
0.78125	43.95	38.65	43.61
1.5625	43.59	47.82	35.37
3.125	42.18	52.79	36.76
6.25	34.12	34.76	37.16
12.5	39.17	39.36	29.24
25	40	42.59	37
50	22.58	28.88	33.43
100	30.23	35.57	43.59
